# Supplementary material for: A quantitative geospatial analysis of the risk that Boko Haram will target a school
Source: PLoS One. 2025 Jun 17;20(6):e0320939. doi: 10.1371/journal.pone.0320939 (PMC12173403; doi:10.1371/journal.pone.0320939)
Supplement: S1 Data — (ZIP) [file pone.0320939.s012.zip]

Archive with 23 entries (17 files):
- S6-HypothesesTestsData/DT-Hypotheses/
- S6-HypothesesTestsData/DT-Hypotheses/1km/
- S6-HypothesesTestsData/DT-Hypotheses/1km/1km-traindata-hypothesis1.xlsx
- S6-HypothesesTestsData/DT-Hypotheses/1km/1km-traindata-hypothesis2.xlsx
- S6-HypothesesTestsData/DT-Hypotheses/2km/
- S6-HypothesesTestsData/DT-Hypotheses/2km/2km-traindata-hypothesis1.xlsx
- S6-HypothesesTestsData/DT-Hypotheses/2km/2km-traindata-hypothesis2.xlsx
- S6-HypothesesTestsData/DT-Hypotheses/2km/2km-traindata-hypothesis3.xlsx
- S6-HypothesesTestsData/DT-Hypotheses/2km/2km-traindata-hypothesis4.xlsx
- S6-HypothesesTestsData/DT-Hypotheses/2km/2km-traindata-hypothesis5.xlsx
- S6-HypothesesTestsData/HypothesesData/
- S6-HypothesesTestsData/HypothesesData/10km_variation.xlsx
- S6-HypothesesTestsData/HypothesesData/1km_variation.xlsx
- S6-HypothesesTestsData/HypothesesData/2km_variation.xlsx
- S6-HypothesesTestsData/HypothesesData/3km_variation.xlsx
- S6-HypothesesTestsData/HypothesesData/5km_variation.xlsx
- S6-HypothesesTestsData/HypothesesData/README.txt
- S6-HypothesesTestsData/SecurityInstallation-HypothesesData/
- S6-HypothesesTestsData/SecurityInstallation-HypothesesData/README.txt
- S6-HypothesesTestsData/SecurityInstallation-HypothesesData/SecurityInstallationRiskScores.xlsx
- S6-HypothesesTestsData/UrbanvsRural-HypothesesData/
- S6-HypothesesTestsData/UrbanvsRural-HypothesesData/README.txt
- S6-HypothesesTestsData/UrbanvsRural-HypothesesData/Urban_vs_Rural.xlsx
