# Supplementary material for: A quantitative geospatial analysis of the risk that Boko Haram will target a school
Source: PLoS One. 2025 Jun 17;20(6):e0320939. doi: 10.1371/journal.pone.0320939 (PMC12173403; doi:10.1371/journal.pone.0320939)
Supplement: S1 Data — (ZIP) [file pone.0320939.s012.zip › S6-HypothesesTestsData/DT-Hypotheses/1km/1km-traindata-hypothesis2.xlsx]

## Sheet: Subset_of_Interest
1st_closest_distance_km	4th_closest_distance_km	5km_radius_total_attacks	nga_socioe	school_attacked_updated
0.931859	36.5556	11	2	1
1.56231	158.165	584	2	1
2.0165	158.633	583	2	1
1.75414	37.4788	11	2.00256	1
1.27805	35.4961	10	2	1
1.70938	37.4506	11	2.00256	1
0.774872	36.7526	11	2	1
1.82412	37.5644	11	2.00256	1
1.31754	35.6698	10	2	1
0.633419	36.5918	11	2	1
1.30473	36.9706	11	2.00256	1
1.88702	157.959	584	2	1
1.47419	37.2874	11	2.00256	1
1.83486	37.5633	11	2.00256	1
1.06385	36.8972	11	2	1
0.70729	35.6612	10	2	0
1.77387	158.049	584	2	1
2.23556	157.567	583	2	1
1.55737	36.7899	11	2	1
0.915432	36.5839	11	2	1
2.32688	158.554	583	2	1
0.613029	36.0515	10	2	1
2.0432	37.7217	11	2.00256	1
2.8839	157.89	583	2	1
1.72353	37.3524	11	2.00256	1
1.34243	36.9586	11	2.00256	1
1.51172	37.3984	11	2.00256	1
2.72714	37.825	11	2	0
1.3363	36.9926	11	2.00256	1
2.2495	37.9837	11	2.00256	1
0.664622	36.5701	11	2	1
1.47797	37.3028	11	2.00256	1

## Sheet: Rest
1st_closest_distance_km	4th_closest_distance_km	5km_radius_total_attacks	nga_socioe	school_attacked_updated
2.05439	6.10161	0	1.88976	0
45.6671	59.3694	0	2.72897	0
36.1675	158.456	0	3.81947	0
25.9979	43.583	0	1.70427	0
2.40707	3.15771	0	1	0
4.30483	20.8617	0	3.88103	0
5.73057	8.37839	0	1.36979	0
12.6762	17.5509	0	3.10565	0
44.4073	75.9865	0	4.10292	0
26.2885	31.5107	2	1.41992	0
42.9463	45.4087	0	3	0
8.50703	17.5814	0	1.9267	0
0.111666	6.33262	1	1	0
4.64912	43.9209	0	1.18648	0
23.1468	34.4335	0	2.3736	0
60.2839	62.9423	0	4	0
83.6974	207.71	0	4.21754	0
1.82146	6.92581	0	1.08903	0
73.6471	164.956	74	4.04237	0
98.8402	106.034	0	4.74964	0
130.707	214.247	0	4.6742	0
5.28729	8.25133	4	1.1715	0
10.4731	17.2348	0	4	0
1.28535	7.67667	0	1.88976	0
1.65519	9.55536	1	1	0
29.9325	45.9116	0	2.19109	0
3.10945	4.19781	0	1.00795	0
1.01424	9.60225	0	1.08371	0
54.8229	174.547	0	5	0
2.82462	18.3337	0	2.58465	0
10.9022	25.9868	0	3.93236	0
0.478018	1.34167	0	1	0
4.53747	31.5996	8	2.23671	0
16.3871	85.1983	6	4.37622	0
11.3542	31.0759	0	2.66851	0
7.56289	12.3168	0	2.53799	0
19.171	20.4061	1	1.10939	0
62.0251	62.9319	0	3.48086	0
30.1006	36.8182	0	3.66342	0
4.78524	17.285	0	4	0
10.1224	17.5309	0	4	0
67.7116	79.0707	0	2.60659	0
18.7095	33.8622	0	3.66839	0
132.416	146.998	0	4.22175	0
14.1307	31.4058	0	4.60945	0
93.4011	100.429	1	3	0
0.843617	7.7995	0	1.13515	0
3.01826	4.47848	0	1.00729	0
93.7841	100.8	1	3	0
57.8632	83.8834	0	3.94782	0
0.518889	1.88537	2	1	0
40.7692	202.953	0	3.99057	0
2.97538	20.0073	0	3.27684	0
106.78	130.586	0	4.63779	0
3.47621	10.7754	5	1.78047	0
0.178113	4.49094	0	1.04761	0
11.417	13.0067	0	1.80728	0
19.9771	164.988	0	5	0
35.1082	38.0297	0	3.32658	0
4.19419	36.1873	0	2.56063	0
16.3788	287.829	0	5	0
10.6689	79.5551	0	4.76144	0
29.21	36.2325	0	3.16558	0
181.605	251.591	0	4.78655	0
202.318	246.211	0	3.04503	0
27.6716	32.736	0	1.47396	0
0.994199	3.59049	0	1.40585	0
57.3523	197.781	0	4.79774	0
9.95783	49.7168	1	2	0
45.3097	227.659	0	4.89393	0
9.19304	12.6944	0	2.05815	0
135.5	203.052	0	5	0
16.9871	21.3674	0	4	0
149.209	197.715	0	5	0
27.0516	44.9082	0	3.60168	0
52.8787	59.7199	0	3.31827	0
1.36083	2.92934	0	1.17595	0
1.39054	3.99147	0	1.06018	0
11.4695	27.851	0	4.13516	0
9.01712	15.4149	0	4	0
86.129	100.564	0	5	0
10.2511	18.4874	0	2	0
69.4069	90.3755	0	3.92804	0
120.366	165.54	0	4.80267	0
135.874	143.016	0	4.72679	0
88.3814	95.2691	0	5	0
4.37839	24.304	0	1.32201	0
2.7842	3.52333	0	1.26357	0
48.4178	51.5622	0	4.01521	0
61.1201	68.6351	0	3.15198	0
127.656	129.202	0	4	0
22.0457	39.6047	0	2.48993	0
0.358187	3.78967	2	1.10841	0
0.892623	12.2174	0	2.32948	0
23.8537	34.2346	0	2.01523	0
1.20401	2.75058	3	1	0
7.45121	15.591	0	1.9881	0
16.8874	20.8742	0	3.24913	0
32.1283	45.3217	0	3	0
1.85796	4.54806	1	1	0
2.42709	81.0843	2	2	0
39.1111	70.4307	0	4.20589	0
122.763	129.96	0	4.09039	0
0.693196	1.85376	0	1	0
85.1613	104.566	1	1.88451	0
5.74442	7.32383	0	1.97745	0
1.60112	19.1626	0	2.04254	0
14.0442	28.8915	0	1.00081	0
89.5662	201.86	0	5	0
62.3794	67.5755	0	4.86379	0
24.7488	46.6037	0	4	0
14.0638	19.306	0	3.49461	0
2.06641	8.8023	0	1.01666	0
10.4958	15.8696	0	2.91824	0
7.13478	10.6427	0	2.15588	0
5.31087	17.0167	0	2	0
20.0599	30.2537	0	3.99952	0
5.87283	13.3252	0	1	0
34.2302	85.0396	0	4	0
3.39646	12.0918	0	4.14321	0
1.93869	7.74667	0	1.13515	0
67.3674	73.8175	1	4.80627	0
110.43	162.413	0	5	0
16.1612	54.2318	0	4.94932	0
25.4335	64.7091	0	3.26706	0
4.87138	15.6512	0	2	0
61.693	69.8728	0	3.38512	0
0.531142	1.44881	1	1	0
11.0282	42.4864	0	3.66467	0
2.16175	2.84742	3	1	0
4.45746	6.62998	1	1	0
10.9689	25.1225	0	2.67378	0
15.3366	61.624	0	4.30512	0
8.72261	10.1052	0	3.09701	0
27.9611	39.1143	0	3.75759	0
5.81177	11.7201	0	1.61488	0
7.89149	18.8386	0	3.48516	0
136.525	177.996	0	2.73891	0
9.58525	20.4493	0	4	0
1.26025	3.8942	1	1	0
64.2073	74.4108	0	3.20064	0
66.5107	83.2463	0	2.5795	0
39.0827	69.2462	0	3.12903	0
42.4328	50.0396	0	4.59477	0
15.1358	24.8595	0	3.59253	0
29.2015	71.9981	0	4.92513	0
1.94593	7.60068	1	1.00521	0
4.1534	236.711	2	2.84056	0
2.9365	32.8444	1	1	0
0.0683855	1.39651	3	1	0
35.4693	42.9405	0	2.91155	0
1.04121	18.0454	0	1.4474	0
62.6139	75.2607	0	1.99716	0
55.1809	234.53	0	4.97259	0
8.66896	25.3301	0	3.16868	0
2.25668	14.5821	0	3.13377	0
48.5764	58.8953	0	3.18125	0
20.4368	26.1318	0	3.78065	0
5.08579	16.483	0	2.7302	0
14.1589	24.3532	0	4.34364	0
38.4127	72.8056	0	4.04637	0
9.25261	12.5325	0	2.00021	0
2.66383	15.3433	0	3.44541	0
33.0995	61.648	0	4.6373	0
9.36136	87.9319	0	3.64023	0
21.0424	75.9304	0	5	0
0.912552	4.25601	0	1	0
54.9696	57.0892	0	1	0
9.6521	12.0555	0	2	0
78.6436	85.85	0	4.49343	0
2.10524	12.305	0	3.00081	0
40.0672	56.3231	0	4.00953	0
23.6185	36.9077	0	3.51304	0
83.7181	202.844	0	4.27744	0
87.5621	170.469	0	5	0
2.55644	4.66321	0	3.8772	0
2.8595	4.4094	0	2	0
106.933	136.919	0	4.99884	0
18.9124	22.4845	0	4	0
11.7461	19.8999	0	3.11719	0
6.97874	17.1771	0	2.38679	0
79.6483	210.836	0	5	0
1.49304	3.83573	0	1.17595	0
23.5956	25.2343	1	4	0
2.51989	12.1973	0	2.01781	0
1.64175	6.16189	1	1	0
34.6321	92.047	0	5	0
6.72713	46.6321	1	1.48375	0
24.9985	66.3785	0	3.53821	0
112.097	281.929	0	5	0
113.619	143.426	0	3.56666	0
10.5416	16.2511	0	3.36323	0
5.53973	47.7228	0	1	0
190.544	247.421	0	4.04267	0
143.921	151.091	0	5	0
24.1065	38.7564	0	3.98039	0
214.32	268.31	0	5	0
55.3909	63.8723	0	2.15153	0
16.4065	22.8267	0	2.0622	0
208.186	267.148	0	5	0
3.48202	47.253	0	1.02798	0
45.1673	47.4293	0	3	0
42.7388	90.1855	0	3.99293	0
5.53671	12.5933	0	1.9783	0
1.12125	3.30821	0	1.19836	0
15.222	15.4623	0	4	0
2.3928	3.63993	2	1	0
150.237	310.447	0	5	0
1.12899	6.44741	0	1	0
95.1004	246.121	0	3.97173	0
9.29096	48.9101	1	2	0
44.8675	53.2229	0	2.76996	0
7.44382	22.5148	0	1.02054	0
47.3602	74.9885	0	4.32035	0
88.7868	95.8212	0	3.47247	0
27.4055	75.0142	0	3.47562	0
5.79629	7.41287	0	1.10841	0
36.2879	47.5057	0	3.24186	0
6.31399	12.5688	0	2.32769	0
32.048	79.6609	0	3.218	0
42.205	57.4209	0	3.0013	0
5.88157	10.8083	0	2.12546	0
3.89119	7.38184	0	1	0
3.53747	4.15728	0	1.00104	0
10.5559	17.8452	0	4	0
1.22422	2.66829	0	1	0
120.58	267.628	0	5	0
3.41249	10.0727	0	1.21094	0
64.8972	73.0805	0	3.61784	0
0.740978	65.2495	0	2.41479	0
4.62992	8.46669	0	1.61567	0
1.24275	4.44643	0	1	0
41.8581	63.7946	1	2	0
10.9276	20.523	0	3.58677	0
44.849	69.0154	0	1.82442	0
36.1569	57.1163	0	2.99981	0
6.21382	73.859	0	4.88656	0
2.3409	6.14148	0	1.00002	0
2.57751	10.2983	0	2.00015	0
19.7954	69.9886	0	3.77764	0
2.67861	7.77167	0	1.38586	0
5.66464	7.38819	0	1	0
37.5201	63.9887	0	3.41843	0
17.371	26.3745	0	2.30891	0
57.5191	64.7308	2	5	0
70.8707	76.6676	0	3.86375	0
43.0396	60.4851	0	3.10263	0
12.8767	17.9929	0	2.0785	0
12.9885	41.0402	0	4	0
136.656	139.307	0	5	0
3.63101	15.0404	0	3.02024	0
1.65026	2.83986	1	1	0
85.0256	167.018	0	4.05621	0
23.973	44.2601	0	3.95439	0
3.07081	11.5532	0	2.03121	0
22.6528	198.867	0	4.50514	0
7.95532	12.0945	0	2	0
139.809	151.387	0	5	0
9.35925	16.5457	0	3.83028	0
57.8801	182.921	0	4.2678	0
24.1337	75.4734	0	2.38525	0
6.65238	20.593	0	1.69377	0
8.01508	17.2136	0	2	0
30.2099	50.1191	0	4	0
17.9157	23.4221	0	3.69963	0
59.076	65.3471	0	3.51333	0
17.917	29.2428	0	3.2478	0
144.1	148.496	0	4.99015	0
24.3682	26.2578	2	1.27784	0
8.85281	48.2597	1	2	0
64.5493	82.2701	0	4.31209	0
11.7688	38.3101	0	2	0
3.56271	17.1946	0	1.00058	0
8.71051	14.7483	0	2.02827	0
45.5654	80.1277	0	2.86002	0
31.8062	34.0141	0	1.96781	0
1.93913	10.8703	0	1.98888	0
49.5496	61.9659	0	2.81586	0
38.1959	274.533	0	5	0
19.3231	38.4926	1	2	0
0.980228	21.1167	0	1.09222	0
2.10869	6.31047	0	1.51972	0
4.2703	19.4398	0	2.42474	0
32.3523	48.3274	0	3.4433	0
90.6301	171.827	0	4	0
9.32467	13.2924	0	2.88088	0
75.8978	90.4717	0	4.27228	0
7.91077	8.65185	0	2.41731	0
134.525	153.41	0	5	0
12.8066	157.981	6	4.1472	0
6.31392	11.5195	0	2	0
28.1832	40.6666	0	3	0
27.4421	49.9363	0	3.82939	0
1.25039	1.954	0	1	0
37.6058	74.3538	0	5	0
82.0715	89.799	0	4	0
38.7123	54.3361	0	2.57971	0
4.15165	9.53466	0	2.00011	0
65.491	87.907	0	4.01548	0
20.1348	37.6382	1	2	0
153.931	280.699	0	5	0
1.83489	6.60652	0	1.68734	0
5.86142	33.9469	1	1	0
4.17477	10.064	0	2	0
38.5695	68.4506	0	3.59069	0
1.55399	3.6438	0	1	0
1.14738	7.2559	0	1.15165	0
46.5947	75.894	0	2.81839	0
55.0794	182.811	0	4.88919	0
14.6299	21.8144	0	2.86321	0
3.79997	5.31174	3	1.03239	0
94.1051	202.355	0	5	0
2.82052	8.74237	23	1	0
27.334	44.5872	0	3.81122	0
19.5143	85.7961	0	3.12849	0
2.49252	7.26998	0	1	0
72.6835	82.1078	0	2.25035	0
42.7647	79.2981	0	4.25557	0
2.82411	9.91594	0	2	0
1.74141	6.60719	1	1.13908	0
18.3379	26.1681	0	2.79823	0
37.974	98.9775	0	3.06165	0
112.644	149.952	0	5	0
1.15842	2.29835	0	1	0
2.97768	17.1322	0	3.20923	0
9.33818	11.8433	0	2.73751	0
45.5422	75.6369	0	4.06722	0
110.83	150.701	0	4	0
77.2166	89.0241	22	2	0
5.98328	39.201	0	4.03642	0
99.6125	106.178	0	4.97136	0
1.45967	2.16378	19	2.16032	0
21.3044	77.1168	0	2.38525	0
36.7472	71.846	0	4.98324	0
25.3709	42.3126	0	1.00174	0
11.8569	58.6001	4	3.44852	0
85.1261	111.89	0	3.96852	0
44.9967	100.537	0	4.62684	0
0.465125	1.35987	3	1	0
115.464	122.682	4	3	0
4.99356	8.94992	0	1.08371	0
82.3546	158.574	0	4.8383	0
33.0769	45.4764	0	4	0
20.0428	140.269	0	4.71054	0
1.62962	2.03646	1	1	0
3.20516	17.2468	0	3.20923	0
14.6287	15.8177	0	4.8149	0
32.2711	41.8332	0	3.30146	0
1.12025	5.74727	0	1.06692	0
0.00514429	13.685	0	3.91312	0
3.61099	9.2786	0	1.02393	0
5.5016	14.3346	0	4.45205	0
1.79438	15.9697	0	1.70741	0
5.02928	15.1906	0	3	0
10.6879	11.8508	0	2.17187	0
54.2998	86.3503	3	3.15346	0
140.127	192.994	0	5	0
3.82578	6.52953	0	2.84639	0
6.37263	69.0475	0	5	0
0.927059	4.31711	19	2.24192	0
45.2102	65.1481	0	4.83019	0
20.3548	59.4191	1	2	0
1.1855	12.1903	0	1.99721	0
0.962809	1.7963	0	1.00104	0
3.72416	7.71995	0	1.29513	0
16.2753	22.6265	0	3.7934	0
2.58539	3.89225	2	1	0
6.54377	12.1826	0	2	0
4.84792	10.3208	0	3.14488	0
19.953	45.7209	0	1	0
7.94947	12.6482	0	1.9881	0
6.44027	15.4446	0	3.83028	0
1.72175	11.0268	0	2.17443	0
4.58183	7.43246	1	1.03588	0
56.9281	81.234	0	3.92528	0
4.82371	6.80872	0	2.07758	0
25.2806	47.0568	0	4	0
14.6163	18.5979	0	3	0
95.7541	232.074	1	4.59886	0
89.4615	134.952	9	4.92485	1
3.16864	5.14572	0	1.69394	0
87.4785	94.2694	0	4.36969	0
49.4019	116.856	1	4.67086	0
2.1714	4.81576	1	1.09627	0
14.0766	44.655	0	1.27476	0
11.6976	22.4004	0	4	0
9.33235	36.3093	0	2.09286	0
9.82838	20.9756	0	3.48073	0
3.00999	3.75027	0	1.00104	0
100.91	195.621	0	5	0
153.63	203.506	1	4.56531	0
27.5283	43.4496	0	3.14884	0
12.6207	15.9089	0	3	0
41.6625	61.0907	0	5	0
24.6178	38.1531	0	2.38128	0
20.2834	44.8498	0	3.57197	0
0.829771	23.2522	0	1.26422	0
71.2286	71.4598	0	3.70879	0
2.29365	3.23584	2	1	0
19.8024	76.3169	0	2	0
26.3616	33.0051	0	2.77413	0
0.838078	7.46586	1	1.0828	0
6.40467	9.64291	0	1.92315	0
3.15252	25.1707	3	1.03241	0
7.45603	15.3992	0	1.9881	0
17.7027	20.7014	0	4.09331	0
27.0104	38.1391	0	3.75759	0
1.23129	7.5221	0	2.97207	0
17.691	35.0568	0	2.02404	0
5.57289	15.8714	0	3.67507	0
101.218	158.87	1	4.12552	0
17.694	49.5303	0	3.84095	0
63.0253	114.942	0	5	0
25.4371	63.9787	0	3.18737	0
128.208	207.206	0	5	0
31.2374	34.2188	0	4	0
21.9304	102.511	8	4.02332	0
54.1559	91.4355	0	3.58305	0
8.39209	11.1196	0	2.00021	0
3.10936	18.352	0	2.31947	0
4.55316	58.2679	0	3.94578	0
67.6897	67.7375	0	2.33799	0
36.656	98.995	0	2.53048	0
105.119	184.518	0	4.94446	0
42.783	104.228	0	1.99793	0
13.5323	30.1081	0	1.00151	0
3.33824	9.87534	0	1.79499	0
13.2063	71.2141	0	3.19055	0
15.8774	32.4572	0	1.07059	0
24.6312	36.9026	0	2.32149	0
0.320747	36.7358	0	4.94932	0
20.4831	60.6726	1	2.29795	0
19.6695	23.3314	0	2.4114	0
0.993602	7.78477	0	1.53951	0
13.0124	31.6293	0	2.0643	0
9.71314	13.5871	0	2.01081	0
33.1406	90.94	0	3.49576	0
69.1178	249.121	0	4.32366	0
1.48447	8.02287	0	1.05239	0
22.8295	29.4031	0	4.09889	0
5.25693	8.7614	0	2	0
14.7057	22.7079	0	2.25592	0
54.1157	54.4737	0	5	0
3.6548	14.97	0	1.48551	0
98.5539	105.617	0	3.96965	0
58.7278	84.1824	0	3.60615	0
56.8594	77.8322	0	4.02174	0
2.20446	6.8454	0	1.46804	0
46.8967	46.9384	0	3.62578	0
7.21042	14.1631	0	3	0
8.5291	38.3717	0	1.17797	0
15.2906	39.9368	0	4	0
6.58878	18.1783	0	1.66105	0
60.5432	89.4423	0	2.94475	0
31.599	120.238	0	4.90163	0
5.78784	46.7233	1	1	0
16.2391	24.7122	0	4	0
14.2894	29.7758	0	4.998	0
1.04136	1.53925	1	1	0
125.672	171.549	0	5	0
0.551323	1.39313	1	1	0
25.425	28.1927	0	1.28644	0
77.5464	87.9512	0	3.75588	0
19.4269	28.4287	0	3.47772	0
138.768	158.383	0	4.93063	0
33.2327	42.2971	0	3.3487	0
31.5929	72.5333	0	2.00465	0
91.4494	126.445	0	4	0
116.713	117.898	0	4.79283	0
26.8919	62.1878	0	3.73295	0
93.361	128.219	0	5	0
6.35739	18.7752	0	2	0
12.3249	21.1291	0	3.38294	0
173.044	293.404	0	5	0
0.123626	12.0881	0	2.11377	0
13.7086	51.5884	1	1.39904	0
76.4437	150.32	1	4.25999	0
161.886	260.102	0	5	0
34.5768	62.6802	0	2.62974	0
2.80768	6.19256	0	1.05239	0
11.4977	17.6414	0	2.40725	0
6.11215	11.7421	0	2.00693	0
2.8723	18.3869	0	3.45591	0
19.0773	58.2634	0	3.59028	0
6.19633	11.8633	0	3.72604	0
7.69142	14.5659	0	1.23824	0
34.8886	40.7682	0	2.29085	0
111.815	118.992	81	1.95271	0
3.84531	6.57153	0	1.00006	0
8.29913	14.34	0	3.15105	0
40.5107	43.075	0	3	0
110.605	173.664	0	5	0
33.2029	111.958	0	3.6835	0
10.9632	17.5591	0	2.01626	0
13.0699	26.9658	0	2.37705	0
16.4214	22.4838	0	4.9744	0
1.78644	27.9845	0	2.55618	0
59.161	67.5403	0	2.1023	0
123.869	131.064	0	4.09039	0
29.6134	51.0265	0	1	0
5.15583	16.0496	0	2.87019	0
36.8955	78.1085	0	2.49837	0
48.5884	56.6618	0	3.05398	0
3.36692	7.40466	0	1.02393	0
11.907	33.5591	0	3.62215	0
2.46415	10.1707	0	1.07757	0
41.5798	49.8736	0	3.009	0
56.9036	233.255	0	4.15929	0
10.6972	11.363	0	2.34809	0
63.5168	70.7343	0	3.48343	0
3.28264	13.715	0	2.00472	0
11.8461	14.83	0	4.8149	0
8.13159	14.592	0	2.06648	0
14.6411	34.6751	0	1.23594	0
2.61379	6.78938	0	1	0
12.0719	16.7051	0	3.11766	0
3.33831	30.1062	1	1	0
143.049	165.141	2	3.08718	0
5.71506	18.0739	0	2.9429	0
111.382	231.73	0	4.99943	0
98.6924	105.882	0	4.74964	0
0.812821	2.12188	1	1	0
21.8109	41.2551	0	3.9721	0
4.9211	35.7939	0	2.40912	0
16.297	26.6112	0	3.42548	0
7.28861	16.7835	0	1.40522	0
47.8075	66.4286	0	2.96373	0
123.168	130.372	1	4.46303	0
9.5524	14.5451	0	3.86964	0
31.1502	72.2675	0	2.73081	0
40.2541	203.322	0	4.07184	0
5.55712	13.5732	0	4	0
55.8177	189.638	0	4.85581	0
123.831	131.065	0	4.447	0
0.936212	6.70917	0	2.01928	0
11.8748	12.9787	0	2.03057	0
27.9266	44.5849	0	2.37569	0
5.57644	47.0416	0	1	0
41.77	56.419	0	4.00093	0
1.36063	3.69667	2	1.02787	0
29.2726	31.1907	0	3.04839	0
56.1401	69.1016	0	3.84336	0
8.80762	19.5113	0	2.03762	0
57.842	173.949	5	4.24023	0
63.5149	194.397	0	4.12048	0
50.1824	84.9067	0	3.66764	0
153.21	219.329	0	5	0
0.962913	1.84458	22	1.89908	0
126.558	131.797	0	4.0724	0
0.367979	40.7647	0	4.28768	0
40.9388	49.4643	0	2.02171	0
5.05499	27.0195	0	2.59534	0
3.65532	5.27245	0	1	0
1.77606	8.03169	0	2.3974	0
60.4559	240.385	0	4.89036	0
115.964	121.365	1	3.68774	0
122.813	123.832	0	4.93431	0
48.0001	88.3768	0	4	0
30.7649	41.6595	0	2.80356	0
20.4501	61.9222	0	3.44076	0
1.53391	9.65631	1	1.44062	0
27.8656	51.7843	0	2.85406	0
1.05162	1.70175	1	1	0
29.717	63.0255	0	2.94986	0
3.29475	8.016	0	1	0
97.2662	117.417	0	4.55266	0
124.623	131.779	0	4.77906	0
74.3039	217.029	0	5	0
35.4037	79.9399	0	3.17507	0
33.8233	101.287	18	1.99117	0
22.862	61.4466	0	3.20687	0
20.3881	41.2909	0	2.35325	0
94.7847	100.501	0	4.56402	0
2.94487	3.52095	21	2.42423	0
48.5222	67.0148	0	4	0
1.99325	6.49494	0	1.05581	0
0.969627	3.18923	2	1	0
9.34025	12.5535	0	2.9489	0
20.4365	39.6787	0	4.66936	0
112.911	120.044	0	5	0
45.7619	49.6794	0	4.07794	0
9.39104	56.8264	0	2.11194	0
35.0194	149.937	0	5	0
31.2342	207.693	0	3.54195	0
42.0915	78.0544	0	4.00256	0
97.2545	144.129	0	4.13565	0
3.60578	10.0341	0	1.21094	0
10.7782	33.5894	0	4	0
7.87585	16.9493	0	2.4115	0
102.573	109.698	1	3.01342	0
37.4875	55.5984	0	3.7779	0
3.65032	11.4724	0	2	0
20.1235	22.3209	0	2.83264	0
33.7003	163.546	123	4.99211	0
1.35632	13.8497	0	2.13572	0
144.749	179.824	0	4.99905	0
15.1495	54.994	0	1.79909	0
2.72837	12.2291	0	2.15395	0
45.3627	62.6589	0	3.07751	0
9.90207	14.7203	0	2.74185	0
4.63636	17.0441	0	2.97282	0
0.401255	6.24836	0	1.96385	0
104.173	111.385	2	2.40709	0
33.2962	72.636	0	4	0
126.185	263.846	0	5	0
83.532	150.646	3	4.67455	1
0.519005	1.34568	3	1.01289	0
1.18006	2.5407	0	1	0
1.6726	7.45026	0	1.88976	0
9.5666	13.0205	0	3.09145	0
2.07724	5.28973	0	1	0
1.98294	2.93715	1	1	0
42.333	44.6957	0	3	0
12.1647	35.9833	0	3.77588	0
42.9018	58.3625	0	3.81033	0
27.8862	82.3889	0	2.8945	0
104.589	177.224	1	4	0
14.5098	48.5953	0	4	0
0.322114	11.3153	0	2.85523	0
5.56606	7.70423	0	1.95223	0
64.637	231.435	0	3.67854	0
4.69758	9.47947	0	2.09006	0
40.5246	53.9263	0	4.93955	0
103.332	110.233	0	4.8484	0
1.36421	17.0267	0	2.0206	0
26.4708	29.6447	2	1.41992	0
1.94857	8.615	0	1.29513	0
15.0869	22.5932	0	3.7934	0
9.2625	18.0973	0	3.27057	0
2.6374	10.8515	0	1.84267	0
28.0224	32.7337	0	3.39113	0
0.39462	1.28158	3	1	0
43.8048	79.7678	0	4.19345	0
21.7356	25.2986	0	3.08776	0
49.1878	230.314	0	5	0
27.0543	45.6412	0	2.90138	0
124.916	131.464	0	4.70163	0
4.20818	9.40603	0	1.86601	0
57.4247	64.2728	0	4.73385	0
9.34336	250.039	0	4.35446	0
16.7174	35.0039	0	3.65055	0
0.389074	5.2053	0	1.73875	0
126.631	130.743	0	4.94064	0
16.5617	36.5663	0	4.90044	0
5.77158	12.3849	0	2.02499	0
0.49202	2.35266	0	1	0
0.341511	3.76663	2	1.10841	0
85.8611	110.313	0	4.99479	0
44.1459	68.6434	0	2	0
14.6227	19.6721	0	4	0
25.2663	31.6031	0	2.08079	0
1.6707	4.81725	1	1	0
0.806486	1.93213	3	1.01289	0
42.9256	200.238	0	4.9449	0
123.109	212.995	0	3.49928	0
125.629	168.911	0	4.80267	0
43.2601	72.3553	0	4.06492	0
13.176	33.1898	0	4.72925	0
8.9346	15.3624	0	3.36323	0
110.937	145.499	0	3.56666	0
2.78611	4.13663	3	1	0
0.832988	7.45253	1	1.0828	0
44.4437	65.734	0	4.99245	0
59.1341	194.308	0	4.78991	0
1.34107	5.28499	0	1	0
1.5702	3.55991	2	1	0
6.82698	11.3252	0	2.98137	0
72.3954	172.962	0	4.41662	0
42.7906	63.8141	0	3.41843	0
14.4001	49.7614	0	1.39904	0
4.05696	6.04942	0	2.83856	0
45.3507	52.8446	0	3.25274	0
82.9194	222.768	0	5	0
12.482	67.0507	0	3.03368	0
1.07079	6.88182	0	1	0
136.616	178.168	0	4.87279	0
7.93259	11.9083	0	1.27608	0
115.858	137.886	5	4.00317	0
29.7582	68.5216	0	2.43294	0
98.506	126.684	0	4.4448	0
3.7942	4.36958	1	1	0
2.14055	4.71363	0	1.00729	0
36.3507	59.5552	0	3.9789	0
12.3653	14.9804	0	2	0
102.157	175.798	0	4.86618	0
51.5582	60.4329	0	3.85219	0
8.03708	10.6852	0	3.21427	0
11.3756	235.945	0	3.87464	0
14.449	22.7064	0	2.87446	0
1.39156	4.03483	0	1.00923	0
55.3908	85.5766	0	4.2274	0
32.6908	34.4341	0	3.00862	0
2.56522	5.22008	1	1	0
76.1468	239.857	0	5	0
7.80505	10.1614	0	2.89214	0
1.45507	12.7381	0	3.30839	0
24.3935	33.1445	0	2.57322	0
5.30453	74.5553	0	2.00029	0
24.5308	45.3266	0	4.55865	0
1.21689	4.15397	0	1.47073	0
10.2951	37.5343	0	2.66329	0
4.15906	12.4596	0	1.94466	0
22.0192	38.5739	0	1.99226	0
15.8696	15.9386	1	1.07555	0
103.362	158.015	0	5	0
1.23167	4.00063	0	1.73875	0
92.2446	167.356	0	4.03574	0
136.306	273.934	0	4.15198	0
26.705	30.5593	0	3.78779	0
13.2028	20.158	0	3.19724	0
62.8279	67.5756	1	1.58102	0
212.468	260.478	0	5	0
131.123	133.161	0	4.42968	0
95.0468	102.233	0	3.44294	0
23.9564	63.5721	0	1.94459	0
4.26534	7.41287	0	1.05239	0
27.2849	37.9119	0	4	0
5.55885	55.853	0	1	0
67.4728	84.8701	0	4.86608	0
4.67957	10.6671	0	2	0
4.4939	18.0825	0	1.4682	0
17.3123	49.9246	0	2.90138	0
22.1344	72.2258	0	3.77764	0
89.7359	96.9756	0	4.19073	0
61.6658	187.421	0	4.38698	0
199.007	277.498	0	5	0
103.825	135.09	20	3.94903	0
95.6827	172.865	0	4.06959	0
18.6785	43.3327	0	4.20406	0
1.3283	5.42141	0	1.21071	0
0.116452	80.0737	0	4.00037	0
77.7912	123.662	1	4.88649	0
53.9083	81.9507	0	4.53926	0
1.62229	22.266	0	1	0
90.7007	150.631	2	4.30405	0
17.2562	42.7044	0	3.66467	0
7.97745	47.867	1	1.48222	0
32.8289	59.4742	0	4.33021	0
3.48378	16.0276	0	1.52584	0
2.62178	7.24431	0	2.00282	0
1.22621	7.87309	0	1.1105	0
8.17045	21.2951	0	5	0
48.5694	85.8595	0	4.07513	0
41.7347	52.0316	0	3.18125	0
85.2709	134.713	0	5	0
131.881	141.584	0	5	0
48.4044	66.5903	0	2.15477	0
142.185	233.427	0	4.61003	0
84.6307	168.596	0	4.78453	0
0.60344	3.14385	0	1.00038	0
95.7372	101.157	0	4.56402	0
49.0048	92.2859	0	4.49956	0
4.56742	22.4312	0	3.9984	0
24.2522	31.0413	0	4	0
105.636	222.032	0	4.24115	0
1.15491	5.61031	0	2.00156	0
33.9505	83.5647	0	4.94514	0
0.484562	1.1938	3	1	0
1.79025	6.28201	0	1.55313	0
57.5011	133.104	0	4.99609	0
27.592	30.9414	0	1.58604	0
0.89599	3.8062	1	1	0
0.796756	4.82349	0	2.05089	0
50.6114	68.9078	0	2.48402	0
24.6555	90.9887	0	3.31566	0
3.12024	22.0913	0	3.77335	0
4.80299	11.696	0	3.02314	0
130.747	137.494	0	4.215	0
1.91861	25.8546	0	3.20303	0
3.61385	16.3651	0	3.16967	0
1.5035	3.22621	0	1.55313	0
7.32274	16.2318	0	3.27966	0
19.268	42.2039	0	4.11302	0
48.1615	50.2003	0	2.04671	0
2.42057	4.61508	0	1.01212	0
1.92616	6.10771	0	1.88976	0
4.65569	9.19679	0	3	0
35.5225	87.1225	0	2.6446	0
7.38883	9.87085	0	1.56644	0
1.42116	30.8495	0	3.00127	0
11.6186	47.9838	0	1.27476	0
94.8525	100.749	0	4.66106	0
6.0141	15.482	0	3.2959	0
27.6441	41.9992	0	2	0
6.69294	30.2736	0	2.59609	0
2.53407	7.43141	0	1.61567	0
4.76726	20.3029	0	4.04214	0
3.33559	7.16865	0	1.95223	0
6.67572	37.4711	0	4.03642	0
136.163	142.932	0	4.72846	0
10.5266	67.0363	0	1.07834	0
12.3949	27.3645	0	1.00081	0
7.23831	22.7597	0	3.67436	0
0.67549	1.83366	22	1.0903	0
1.82064	2.6843	2	1	0
16.8192	18.7257	0	4.8149	0
4.16698	6.42036	0	1	0
0.843575	26.3786	0	2.14804	0
53.5528	69.7488	0	3.66664	0
24.7435	228.424	0	4.95771	0
19.1512	44.3179	0	4	0
1.49965	5.82521	1	1	0
8.59761	25.0492	0	4	0
29.6735	66.8956	0	4	0
45.2868	52.5175	0	4.98004	0
15.9702	23.6238	0	2.04026	0
43.7968	93.4724	0	4.49956	0
2.18916	49.3902	1	3.7597	0
14.54	17.6527	0	1.54689	0
0.222666	9.34741	0	1.05239	0
76.1451	83.2734	0	3.3368	0
1.30114	2.46324	0	1.15936	0
34.0215	34.0644	0	3.69909	0
24.0633	35.2994	0	2.05842	0
56.0763	90.6946	0	4.35834	0
33.0633	109.706	0	3.88019	0
81.582	88.2966	0	3.10187	0
8.36767	11.1931	0	3.9473	0
44.0041	49.7444	0	3.95621	0
0.855614	3.26837	0	1.33681	0
8.1845	14.265	0	1.23824	0
134.732	189.685	0	5	0
30.2508	45.4203	0	4.03103	0
0.656296	10.6938	0	4.34942	0
0.417215	7.77546	0	2.61497	0
144.894	151.741	0	4.99452	0
55.6523	118.591	0	5	0
0.395148	17.2707	0	2	0
12.3837	18.9471	0	2.93785	0
0.736398	4.33974	0	1.62162	0
93.4819	127.972	0	3.99148	0
3.26697	7.14254	0	1.05239	0
3.84164	55.7521	0	2.07545	0
46.7856	47.3451	0	3.47046	0
82.7977	210.627	0	5	0
0.224717	2.43901	3	1	0
7.32936	18.2239	0	2.84517	0
1.02222	2.76997	3	1	0
34.2919	63.6697	0	3.20617	0
44.469	56.6397	0	3.70427	0
34.0922	110.58	0	3.88019	0
9.78081	10.3415	0	4.4399	0
17.7932	47.3741	0	2.06969	0
127.241	134.195	0	4.8521	0
47.1385	58.5309	0	3.82266	0
12.7882	22.7198	0	3.39262	0
13.5347	111.756	0	3.98922	0
161.619	196.933	0	4.97925	0
10.5824	22.1935	0	4.18159	0
9.72984	47.1415	1	1.27476	0
1.59519	3.682	1	1	0
49.4042	60.7824	0	3.14002	0
2.81853	9.96236	4	1.00025	0
77.3746	85.6652	0	4.69496	0
2.3647	7.23396	0	1	0
1.78707	19.9976	0	3.16967	0
175.846	286.272	0	5	0
0.657239	2.17952	3	1	0
26.3448	44.8233	0	1.67195	0
30.9897	48.1909	0	3.59765	0
107.758	112.606	3	3.83332	0
63.1374	250.634	0	5	0
106.471	113.661	2	1.89331	0
5.70076	13.4728	0	2.17591	0
64.1434	81.4083	0	3.49651	0
32.0955	80.3952	3	2.02915	0
33.7362	55.9987	0	1.90794	0
18.394	21.3371	0	3.69435	0
25.1135	42.1335	0	1.00174	0
0.987463	5.61059	1	1	0
33.2832	65.9775	0	3.99351	0
0.537452	3.43745	0	1	0
92.555	127.009	0	3.82165	0
121.752	128.934	0	4.09039	0
4.20063	9.99924	0	3.72604	0
64.3615	67.0935	0	4	0
20.3104	37.8194	0	2.58021	0
2.69805	10.8999	0	2	0
12.2661	19.9905	0	2.30537	0
31.0156	42.915	0	4.86979	0
61.3936	169.169	0	4.84536	0
106.575	113.773	2	1.89331	0
12.5265	190.633	0	5	0
148.195	150.98	0	5	0
138.608	197.085	0	5	0
3.69339	4.33971	0	2.04783	0
1.55419	8.90751	1	1.14873	0
2.02948	11.6154	0	1.05873	0
10.7939	50.3287	1	2.03326	0
2.58247	13.4468	0	1.09331	0
2.63083	14.2355	0	3.57977	0
1.79187	11.5978	0	2.70229	0
5.68525	19.6315	0	1.4682	0
3.72625	20.5932	0	4.93044	0
0.867235	27.1603	0	2.14804	0
0.968156	5.15608	1	1.26225	0
118.775	262.347	0	5	0
2.82678	5.92163	0	1.13883	0
1.87372	3.1107	0	1	0
8.09998	12.183	0	2	0
19.5746	21.0845	0	2.86321	0
19.7133	38.2712	0	3.65055	0
63.0076	70.1663	0	5	0
35.7805	47.4612	0	3.24186	0
44.1215	60.2932	0	4.19953	0
15.1084	45.8798	0	2.22367	0
0.807514	14.1223	0	2.64138	0
17.3287	23.8959	0	2.45453	0
116.05	121.326	1	3.06153	0
3.35642	4.1305	2	1	0
1.44583	2.90904	0	1.40585	0
8.95387	22.2856	0	4.52911	0
20.2266	38.0433	0	4.21706	0
112.245	155.884	0	4.99637	0
28.4772	60.2404	0	4.59276	0
1.28765	51.3984	0	1	0
78.6493	110.275	2	3.6087	0
10.8955	20.1816	0	4.88047	0
3.80133	7.29596	0	1.70058	0
1.28498	4.94836	1	1	0
23.3753	32.1978	0	2.1666	0
59.4685	71.8716	0	2.92049	0
38.0606	61.2272	0	2.16324	0
27.0952	32.7455	0	4.10842	0
78.7691	199.55	0	5	0
13.6778	49.8171	0	1.60762	0
132.426	138.947	0	4.80739	0
1.20357	24.6441	0	1.33964	0
4.85521	15.2665	0	2.34809	0
1.43445	38.4251	0	2.75696	0
0.430308	1.90574	1	1	0
26.5236	33.7262	0	2	0
137.777	153.505	0	5	0
50.4744	78.0159	0	2.05945	0
13.1646	24.1505	0	1	0
4.86786	20.1279	0	2.96725	0
42.6804	60.2455	0	5	0
88.7754	97.7885	0	4.09088	0
6.08305	8.61348	0	2.07259	0
5.82748	14.0371	0	2.9489	0
0.946891	10.6752	0	2.33936	0
16.2452	42.4216	0	4.50062	0
11.4854	15.9974	0	3.4472	0
25.3547	55.5003	0	2	0
31.6442	37.8898	0	3.95621	0
26.5126	74.4411	0	2.96373	0
0.979462	6.82555	0	2	0
56.7811	80.7921	0	3.12115	0
118.199	170.052	0	5	0
155.017	191.267	0	5	0
45.7604	55.7812	0	4	0
15.6337	226.023	0	4.13125	0
69.2265	74.6735	0	2.96185	0
43.2695	72.7801	0	4.20589	0
2.98027	4.92914	0	1.00334	0
1.39132	8.17115	0	1.53951	0
0.168593	12.2238	0	2	0
19.926	67.9433	0	4	0
3.06235	17.4098	0	3.14356	0
5.0147	13.9039	0	4.38389	0
1.21974	2.30686	1	1	0
6.28299	12.458	0	1	0
19.3711	46.3112	0	4	0
83.1231	210.512	1	4.28055	0
0.595118	16.0379	0	2.84039	0
72.2837	72.7378	0	3.48086	0
14.3177	28.8013	0	4.0298	0
60.3858	63.2822	0	4	0
11.6263	20.5952	0	3.67288	0
23.7572	45.3064	0	2.75315	0
4.30234	11.5454	0	2.61497	0
49.3829	183.394	5	4.59175	0
69.6714	80.9742	0	3.13041	0
34.2188	107.903	0	5	0
24.7455	37.4507	0	3.69755	0
80.4047	107.189	0	3.81907	0
14.8468	44.5815	0	3.21096	0
9.90291	31.8992	0	4.90843	0
22.7302	43.7284	0	4.99118	0
14.7885	57.6035	0	1.9292	0
13.3703	24.7419	0	4.88742	0
7.02662	24.6782	3	1	0
3.35409	4.8983	0	1	0
40.5148	73.46	0	3.09994	0
41.5326	54.0886	0	2.27267	0
29.091	99.1228	2	2.32271	0
101.525	231.209	0	5	0
6.91063	63.1801	0	4.00169	0
4.68088	11.954	0	2.61497	0
8.07692	10.1175	0	2.66255	0
34.9963	40.8702	1	1.23472	0
53.5578	70.0618	0	4.79371	0
0.343449	1.80215	3	1	0
40.9765	51.074	0	4	0
9.5525	25.8163	0	4.62865	0
10.4588	20.9932	0	3.67288	0
33.3839	52.7282	0	4	0
1.1722	3.0057	0	1	0
87.8464	95.033	0	4.82588	0
6.99594	24.7707	0	1.02418	0
8.4909	15.7233	0	2.00864	0
112.939	120.144	81	2	0
28.26	42.4409	0	4.03844	0
2.51956	12.8119	0	1.59199	0
42.7143	47.0435	0	2.29712	0
2.79328	8.40453	0	1.19167	0
0.800661	5.87477	0	1.08903	0
8.81574	19.881	0	2.44574	0
71.82	193.693	0	4.72281	0
7.77542	20.6333	0	3.3899	0
21.4969	68.7918	0	4	0
7.51971	15.1576	0	2.6053	0
11.9344	238.286	0	3.87464	0
161.48	202.882	0	4.87879	0
2.57165	4.05817	0	1.66683	0
1.94855	5.03218	19	2.24192	0
13.7308	104.085	0	4.29336	0
48.947	62.1805	0	4.19953	0
139.874	141.585	0	4.33898	0
25.7448	27.8683	0	1.28644	0
2.18033	10.4412	0	3.01576	0
1.28214	2.20824	2	1	0
33.3088	70.7161	0	4	0
3.9603	19.738	0	2.11586	0
14.7304	41.2157	0	2.04058	0
30.9719	78.6234	3	2	0
146.115	172.781	0	5	0
80.6136	102.415	0	2.92049	0
77.7893	150.812	10	4.05385	0
19.7229	40.3421	0	3.98747	0
156.809	200.631	0	4.99789	0
6.17166	20.2803	0	1.69233	0
13.033	20.1617	0	4	0
0.787078	6.56408	1	1.0828	0
1.72922	3.68149	3	1	0
109.556	116.781	4	2.00437	0
40.6899	95.2584	0	5	0
11.6272	23.6722	0	3	0
1.41899	2.8983	3	1	0
25.8024	37.9882	0	2	0
21.1047	75.5156	0	4.00694	0
11.9891	13.6873	0	2.66609	0
42.2354	77.4427	0	4.16697	0
106.763	111.781	0	4.39482	0
34.4316	40.9499	0	4.00082	0
0.617095	2.27264	3	1	0
12.5664	20.0565	0	3.11643	0
7.42906	10.8755	0	2.05815	0
102.249	109.263	0	4.0512	0
38.813	51.2059	0	3.62523	0
30.3694	48.3329	0	3	0
2.12025	3.68555	1	1	0
0.992715	17.0407	0	2.04254	0
31.5081	70.1718	0	4.0452	0
40.6605	88.984	0	4.07513	0
58.5789	67.5059	0	3.00594	0
0.993268	14.9226	0	2.22644	0
1.69337	3.31633	22	1.97151	0
11.6348	35.1301	0	4.03642	0
5.27896	10.7493	0	2.35995	0
1.78818	5.01616	1	1.23223	0
8.69735	30.5171	0	4.00015	0
0.809226	2.20002	0	1	0
5.47005	9.43396	0	3.01578	0
118.422	157.171	0	5	0
3.07538	8.33271	0	3.48411	0
2.35593	14.2213	0	1.03462	0
73.1093	103.826	0	3.77476	0
58.4769	190.272	0	5	0
101.906	108.716	0	4.70387	0
4.84925	16.0253	0	2.87019	0
6.83754	15.9733	0	2	0
10.9297	36.658	0	4	0
1.90911	6.87024	0	1.25397	0
39.1897	51.031	0	3.56898	0
1.87318	8.81353	0	2.59144	0
15.8219	225.806	0	4.13125	0
39.6668	61.193	0	3.29207	0
11.0633	11.663	0	3.87971	0
161.804	271.378	0	5	0
52.2011	134.249	0	5	0
23.9715	34.0245	0	1.37869	0
11.0128	11.8627	0	2	0
2.56212	11.4615	2	2.46072	0
8.07618	11.0771	5	3.6706	0
2.803	5.26367	2	1.00334	0
8.16476	14.3535	0	1	0
54.8049	75.393	0	3.25297	0
1.39372	3.20583	1	1	0
4.39484	6.25226	0	1.00006	0
0.718915	2.43361	22	1.90132	0
30.9575	87.6211	0	3.17507	0
0.606288	42.2785	0	3.84524	0
0.510466	2.6325	3	1	0
43.4901	45.9373	0	3	0
10.2046	22.7414	0	3	0
26.9708	217.171	0	4.77702	0
87.7171	94.5412	0	4.36969	0
9.4127	17.7825	0	3.94738	0
1.6618	3.27136	0	1	0
2.38393	3.44335	1	1	0
62.3458	111.396	0	4.08611	0
45.1811	93.3415	0	4	0
7.02481	22.0778	0	2.4275	0
45.3316	56.9183	0	4.13516	0
1.92363	3.78711	0	1	0
32.6121	40.8868	0	1.28552	0
59.1572	119.964	0	4.38031	0
10.0174	15.7119	0	2.99009	0
11.963	32.2821	0	3.29803	0
8.31104	29.1642	0	4	0
5.21786	9.2474	0	2	0
2.05533	16.5754	0	2.04254	0
26.9412	59.7098	0	4	0
116.65	260.913	0	5	0
152.373	155.875	0	5	0
16.7969	102.862	0	4.29336	0
48.1468	156.661	28	5	0
3.84136	15.2326	0	2	0
29.6195	37.1925	0	4.01135	0
9.78607	21.6864	0	3	0
52.626	65.2766	0	4.23528	0
2.70044	6.59383	1	1.25486	0
7.77445	14.2351	0	1.80781	0
5.19569	12.7923	0	1	0
0.882625	1.43234	1	1	0
14.27	26.0285	0	4.34364	0
20.096	44.3663	0	4	0
5.18591	11.13	0	2	0
9.22925	15.4493	0	3.19619	0
2.35684	12.5512	0	3.00081	0
6.91095	11.0255	0	2.74466	0
36.356	67.6797	0	4.92513	0
5.69196	9.92247	0	2.27492	0
3.65712	10.8372	0	1.22321	0
0.254309	6.19169	0	2.44617	0
11.6966	23.1045	0	3.85134	0
3.06088	5.07223	0	1	0
5.07555	32.6042	1	1	0
5.27175	20.6578	0	1.9267	0
0.261101	29.5247	0	4.04542	0
1.00251	3.07252	2	1	0
13.267	18.873	0	4	0
119.329	195.983	0	5	0
8.73517	36.893	0	4.05586	0
153.487	307.882	0	5	0
25.3054	56.7474	0	4.59477	0
121.956	133.4	0	4.95566	0
4.76821	9.76505	0	2.98945	0
124.459	166.847	0	4.06425	0
2.39845	16.4577	0	1.04437	0
33.6638	44.0143	0	4	0
46.0151	53.7787	0	3.35269	0
15.7579	65.2378	0	1.43692	0
30.4998	97.5662	2	2.51219	0
16.1215	22.7597	0	3.73997	0
11.7975	16.8599	0	3	0
60.5006	70.9993	0	4.13889	0
62.213	73.6768	0	2.54121	0
4.47786	51.2218	0	1	0
0.949464	36.2423	0	4.36929	0
6.52572	17.9251	0	3.21932	0
1.29508	5.32884	0	1.61225	0
35.1281	79.97	0	3.36689	0
61.095	205.553	0	3.29851	0
35.7283	105.952	0	3.99907	0
10.2501	32.77	0	4	0
9.20713	30.3321	0	3.993	0
22.3067	43.0361	0	2.75315	0
5.06197	7.19489	0	1.95223	0
20.6329	73.892	0	2.38525	0
12.411	29.6971	0	3.9984	0
63.3255	73.2651	0	4.27015	0
18.5759	35.2802	0	4.89445	0
80.4214	97.652	0	2.01587	0
8.5064	54.1075	0	3.23407	0
6.52042	58.1332	0	2	0
53.0037	108.758	0	4	0
64.9723	80.9258	0	3.46107	0
1.62228	1.81549	1	1	0
11.5438	78.0727	0	2.9836	0
97.2928	130.87	0	3.99148	0
122.997	124.59	0	4.59856	0
25.5429	252.659	0	4.92943	0
18.751	62.4143	0	1.94362	0
27.5496	41.905	0	2.59764	0
85.7379	113.101	0	4.7249	0
1.24246	30.1203	0	2.09646	0
14.7053	19.5271	0	3.99107	0
135.748	160.555	0	5	0
1.46649	14.9317	0	2.83415	0
16.3331	38.3413	2	1.29944	0
91.0328	150.257	0	4.57034	0
0.982988	39.3981	0	1.18648	0
23.9271	81.6172	0	2.86021	0
99.9659	107.166	0	4.58431	0
3.0485	10.9055	0	3.00137	0
3.04344	16.1405	0	4.03364	0
118.79	128.091	0	4.66888	0
5.61579	20.0489	0	4	0
59.968	105.907	0	4	0
53.4146	127.319	0	5	0
1.11532	9.56402	0	1.01666	0
10.7173	27.0384	0	3.62215	0
5.13792	11.6014	0	1.06542	0
15.7547	50.797	0	2.00281	0
8.53834	15.0351	0	3.62632	0
1.62778	3.24458	1	1	0
42.5395	55.6383	0	3.00039	0
73.2462	159.94	0	5	0
33.3461	71.4623	0	4.68921	0
3.53235	7.66235	0	1.08903	0
2.6692	11.0088	0	2.21895	0
30.143	95.6984	2	2.51219	0
19.7695	32.7117	0	4.00395	0
2.47898	7.60651	0	2.0068	0
22.0247	33.1955	0	3.95576	0
18.4533	30.185	0	2.02913	0
1.51588	20.5126	0	1.66468	0
1.85843	5.42185	1	1.26225	0
1.72997	5.21799	0	1.00729	0
11.6848	35.29	0	4.02309	0
89.6814	156.098	7	4.12552	0
8.16656	15.5553	0	2.00864	0
5.41644	7.55833	0	2	0
1.40372	12.415	0	2	0
11.211	56.1302	0	4.97069	0
2.03681	6.84915	0	1.55313	0
13.5224	16.7003	0	4	0
3.16571	7.29006	0	1.05239	0
4.41096	49.9173	0	1	0
3.6222	7.08746	23	1	0
1.9156	16.9653	0	3.45591	0
13.2375	18.1734	0	2	0
6.66473	14.1903	0	2.00046	0
87.7928	118.07	0	4	0
6.42292	12.5471	0	2.60893	0
9.21278	71.4179	0	4	0
1.57101	5.09109	2	1	0
1.44438	2.80725	1	1	0
15.6666	32.5149	0	4.00752	0
3.54627	6.17308	0	1.30438	0
2.3644	3.89882	0	1.00729	0
0.896551	2.33334	0	1	0
50.601	216.899	0	4.9892	0
16.611	46.9167	0	1.06715	0
113.291	120.468	81	1.95271	0
2.62332	11.6124	0	2.70229	0
7.66364	47.2918	1	1.89127	0
2.96425	4.52901	1	1	0
12.7971	23.3686	0	4.06036	0
8.8944	22.496	3	1.21778	0
75.0395	106.967	0	4.3737	0
12.3134	18.7018	0	2.67378	0
0.999492	14.537	0	2.58666	0
4.29325	13.5558	0	3.09462	0
2.53455	5.96466	0	3.17827	0
64.6525	71.8902	0	5	0
18.2897	34.1263	0	1.07059	0
11.4993	14.9629	0	3.38046	0
9.48221	25.6227	0	4	0
9.88193	12.0861	0	2.01382	0
85.2267	178.646	0	4.2549	0
69.0205	242.843	0	5	0
13.1448	21.107	0	4.88047	0
50.3626	111.538	0	4	0
20.5466	21.9139	0	3.01696	0
19.0861	20.6362	0	2.9453	0
1.23081	4.36224	0	1	0
2.38728	8.34224	0	2.06822	0
13.4262	20.2802	0	3.47772	0
0.606665	9.16385	0	1.79499	0
19.2151	62.9052	0	4	0
6.19875	16.8867	0	4.2379	0
29.0035	64.0153	0	2.2845	0
3.55837	7.46306	0	2.42423	0
79.2819	88.0064	0	3.33042	0
15.6453	47.2183	0	4.40363	0
15.3608	161.392	21	4.835	0
1.16481	2.01844	2	1.01801	0
0.555226	33.3681	0	3.02526	0
115.72	194.686	0	5	0
27.3463	144.857	1	5	0
10.7013	13.2133	0	3.38046	0
16.8081	37.6554	0	2.74981	0
118.241	134.255	0	4.99892	0
3.65805	5.28608	0	1.51972	0
33.1439	35.3147	0	3	0
3.70995	6.58837	26	1	0
0.926104	3.94161	0	2.14724	0
1.56862	17.3471	0	1.10908	0
21.7377	26.9777	0	2.96044	0
6.87684	15.8435	0	2	0
2.37048	5.16801	0	1.68186	0
4.18054	6.80459	0	1	0
2.4129	7.48226	0	1	0
19.9118	20.4197	1	1.10939	0
9.04998	13.8042	0	3.12975	0
0.836656	3.46746	0	1.26197	0
1.22372	6.7833	0	1.68904	0
17.0941	25.1808	1	3.39537	0
1.39101	3.92857	0	1.07048	0
29.3244	73.1871	0	4.53213	0
0.795974	6.008	0	1.06692	0
131.716	191.216	0	5	0
14.5651	21.1218	0	1.53744	0
8.09669	51.8993	0	1.10736	0
2.64824	10.8051	0	1.40809	0
0.568486	28.6088	0	4	0
56.8694	85.4931	0	3.44673	0
42.8831	53.4903	0	3.81033	0
10.5514	12.881	0	2	0
133.137	138.889	0	5	0
6.69812	15.7889	0	3.59943	0
86.4192	106.615	0	3.82576	0
9.10528	13.3845	0	1.85898	0
9.38096	36.7844	0	2.8051	0
102.432	206.011	0	5	0
35.0547	80.3209	0	4.96387	0
1.23106	1.7745	1	1	0
11.8905	44.5688	0	4	0
77.0514	239.029	0	4.69781	0
5.64832	8.46229	0	2	0
0.744937	2.69648	0	1.55313	0
35.6346	56.7431	0	4	0
17.8005	28.6304	0	4.71214	0
2.05245	19.0969	0	3.14356	0
39.1988	72.039	0	3.86762	0
5.09908	9.45249	5	1	0
62.362	99.4766	0	5	0
36.9551	78.0595	0	2.49837	0
1.83127	65.9021	0	2.41479	0
41.9381	46.7127	0	3.41235	0
92.0668	132.96	5	4.64767	0
32.2562	53.0191	0	3.06722	0
36.9847	85.91	0	3.73	0
7.37713	10.8368	0	2.80302	0
25.1046	45.1383	0	2.62651	0
93.6771	109.726	0	4.01987	0
2.58494	4.80873	1	1	0
3.81332	4.77585	1	1	0
45.8446	69.91	0	4.06492	0
16.5107	24.1947	0	3.70507	0
17.4802	29.3311	0	3.69203	0
58.2201	183.491	0	4.33634	0
5.16619	18.4116	0	3.79777	0
117.8	171.927	0	5	0
0.17985	8.45702	0	2	0
202.203	246.45	0	3.12705	0
82.0291	115.111	127	3.30055	0
48.6633	51.833	0	3.72675	0
42.7794	51.2354	0	2.02171	0
74.1072	82.7655	2	3.73775	0
6.33977	9.8183	0	1.9179	0
90.3292	152.276	0	4.97018	0
22.9149	67.3524	0	1.94362	0
4.72915	7.29465	0	1.02393	0
2.18098	5.1635	0	1	0
3.96723	8.84973	0	1.08903	0
0.868061	5.45656	0	1	0
184.814	244.962	0	5	0
46.4289	248.015	0	4.00539	0
17.7559	25.8681	0	2.79823	0
41.7399	44.3918	0	3	0
181.404	293.82	0	5	0
149.157	152.964	0	4.95073	0
2.71814	6.13939	0	1.03194	0
46.4163	51.3982	0	2.4268	0
1.74922	2.40657	2	1	0
4.84892	16.2741	0	2	0
5.68773	8.54509	0	2	0
3.33231	28.08	0	4.03074	0
1.6416	8.1541	0	1.66504	0
47.9519	64.3438	0	4.33021	0
50.6829	70.7197	0	5	0
3.28453	6.9732	0	1.21094	0
6.62638	18.7953	0	1.00168	0
81.086	86.2264	0	3.10187	0
0.369892	2.94788	3	1	0
0.784965	1.4443	0	1	0
139.939	180.106	0	2.38083	0
69.2998	92.0829	0	4.27583	0
10.7719	18.4639	0	2.09936	0
146.731	153.339	0	4.95073	0
66.5727	95.7666	0	4.2274	0
6.80909	15.2689	0	1.9881	0
19.5548	47.9988	0	2.22795	0
49.7753	56.3932	0	3.70296	0
1.09612	6.88421	0	1	0
6.09032	7.76032	0	2.00212	0
22.216	24.9307	0	3.00847	0
4.10084	7.28056	0	1.02156	0
26.8094	82.5858	0	4.00694	0
161.836	198.072	0	4.67951	0
34.0717	65.961	0	2.98357	0
59.5757	112.201	0	4.38031	0
0.376427	2.1052	3	1	0
43.7137	146.965	0	5	0
12.3969	22.056	0	3.09294	0
14.9068	58.2581	0	2	0
9.7388	17.4202	0	3.27057	0
15.5141	23.2462	0	2.09475	0
87.643	150.646	7	3.78138	0
14.2015	19.6235	0	2.86321	0
2.5153	5.16802	1	1	0
1.10405	1.83786	0	1.07425	0
10.6767	22.094	0	1	0
0.896902	3.63744	2	1.04761	0
4.72017	13.5501	0	3.39174	0
4.29782	6.87759	0	1.95223	0
3.48969	7.94913	1	1	0
7.64729	18.7662	0	2.82461	0
13.1232	56.6547	0	2	0
6.35824	7.86133	0	2.91473	0
3.68498	5.67956	0	1	0
14.3793	187.843	0	5	0
1.5773	7.81341	0	1.15165	0
3.90857	12.6849	0	3.00207	0
5.40397	7.94696	0	1.08371	0
97.5476	273.422	0	4.83739	0
139.306	146.479	0	4.42403	0
0.610053	3.63205	0	1.01212	0
17.8713	23.2045	0	3.42908	0
162.19	250.288	0	3.42373	0
61.3272	63.9123	0	4.01521	0
9.00548	10.4417	0	1.1356	0
21.9123	35.3804	0	4.99812	0
1.34976	13.4211	0	2.00025	0
44.717	59.278	0	2.72897	0
3.75943	16.5814	0	2.03402	0
59.3164	207.77	0	5	0
1.06171	23.3173	0	1.33964	0
5.50261	16.0781	0	2.6436	0
149.809	192.889	0	5	0
3.81734	7.86703	0	1	0
6.21373	13.0729	0	3.88418	0
186.684	253.055	0	4.72635	0
0.698754	43.676	0	1.18648	0
114.496	144.626	3	3.59526	0
40.9447	45.5588	0	3.41235	0
8.00709	65.5495	0	2.87979	0
27.1153	112.675	4	4.58311	0
20.2847	46.8274	0	1.52382	0
24.9334	66.8299	0	3.55764	0
3.19344	5.34008	0	1	0
5.26359	14.9302	0	3.04588	0
138.496	177.773	0	2.73891	0
13.935	49.0434	0	1.39904	0
16.6471	31.8821	0	2.21449	0
36.9036	52.201	0	3.53705	0
53.4201	66.2071	0	3.21595	0
95.3522	220.384	0	5	0
6.09947	12.7641	0	2.07742	0
7.97458	50.833	0	1	0
107.207	110.135	0	4.97008	0
30.1127	49.013	0	1.99482	0
10.1888	18.0748	0	3.51309	0
20.068	47.4944	0	1.52382	0
51.981	53.8922	0	1.02367	0
111.518	166.579	21	2.96211	1
8.75075	20.1216	0	5	0
62.9098	226.959	0	3	0
79.6547	83.5453	0	5	0
7.78037	22.7103	0	4.30875	0
10.8523	29.4047	0	1	0
2.07899	3.5475	0	1	0
81.1845	110.103	0	4.16122	0
125.033	191.728	0	5	0
5.7921	11.5248	0	2.84639	0
88.1259	156.977	1	4.12552	0
9.14155	12.5884	0	2	0
25.2482	44.9439	0	3.09899	0
1.64689	3.34852	0	1.10841	0
8.27043	186.35	0	5	0
6.95184	14.7813	0	2	0
7.4105	28.2958	0	4.01044	0
32.4571	260.284	0	5	0
15.2438	31.0946	0	5	0
25.2255	76.4319	0	3.09473	0
97.4894	104.578	0	3.99986	0
78.416	83.1833	0	4.46576	0
0.70486	7.09253	0	1.1105	0
50.1013	54.2032	0	4.19953	0
10.3359	15.5893	0	1.89934	0
101.649	108.759	1	3.01342	0
72.857	217.788	0	4.91464	0
7.5317	23.9836	3	1.24139	0
14.218	20.351	0	3.02804	0
11.1951	41.5275	0	4.94679	0
10.8151	39.1623	0	1	0
9.32883	89.3805	0	4.68989	0
13.2384	18.6676	0	2.29789	0
1.37845	11.5142	0	2.75812	0
9.3188	14.6757	0	2.12109	0
2.11721	7.26918	0	1.05581	0
22.7957	42.4558	0	3.99928	0
33.8828	94.1617	0	2.413	0
8.42872	11.6729	0	2.17353	0
0.20871	7.6822	0	2.61497	0
27.592	38.8995	0	4.0005	0
153.78	161.428	0	5	0
26.6667	63.5742	0	5	0
25.6575	50.9158	0	4	0
45.9885	138.806	0	5	0
119.983	124.981	0	5	0
1.26005	11.1465	0	3	0
8.0282	14.5678	0	1.23824	0
1.70035	10.4771	6	1.00179	0
237.023	270.396	0	5	0
21.6529	27.2641	0	3.18002	0
127.187	161.846	0	5	0
92.6175	126.919	0	3.82165	0
2.32393	30.2576	0	2.54347	0
6.66473	95.5821	0	4.99345	0
1.54409	21.7231	0	2.28837	0
6.38942	15.5455	0	3.6809	0
0.943638	2.85687	1	1	0
9.55624	15.7432	0	2.06557	0
106.766	113.962	2	1.89331	0
36.4818	63.3916	0	4.70562	0
0.767767	12.652	0	2	0
52.2925	59.138	0	4.73385	0
0.608536	11.881	0	2.65784	0
67.2246	73.4159	0	4	0
0.779533	1.73513	0	1	0
104.288	110.967	0	3.80655	0
116.113	123.327	2	2.99564	0
93.8553	130.534	3	4.38544	0
45.5425	53.61	0	4.48136	0
20.1063	52.0474	0	4.30996	0
4.8532	13.527	0	2.13095	0
88.6194	123.714	0	4	0
7.9727	16.1988	0	2.83474	0
30.9653	43.0077	0	3.72159	0
44.7417	71.0987	0	1.51095	0
3.50175	55.5826	0	2.07545	0
37.9623	46.5901	0	2.9464	0
18.7858	22.7761	0	2.4114	0
6.55448	78.4564	0	2	0
99.8062	167.273	0	5	0
9.63898	40.1436	1	1	0
12.5937	26.5704	0	3	0
11.5997	16.9021	0	4.63617	0
0.669487	17.6472	0	4.2379	0
7.32915	47.0885	1	1.48375	0
165.437	247.689	0	3.71006	0
126.698	207.788	0	4.6742	0
68.1663	78.7322	0	3.79373	0
91.9912	95.3013	0	5	0
27.3228	34.0995	0	4.10842	0
15.486	61.545	0	1.50408	0
14.9285	23.1237	0	4	0
52.6304	72.099	0	4.27998	0
5.1069	17.2939	0	1.00168	0
81.691	89.0927	0	5	0
2.53738	10.1058	0	2.50792	0
4.28399	16.5078	0	3.67347	0
77.3648	106.955	0	5	0
1.62799	7.67071	1	1	0
163.369	288.205	0	5	0
101.483	102.858	0	4.95709	0
7.36987	17.7123	0	3	0
2.17872	15.281	0	1.76728	0
108.681	115.852	80	1.5468	0
4.82341	160.252	588	2.92852	0
29.0829	83.1048	0	4.96174	0
92.9446	99.7378	0	4.59762	0
12.7084	32.2606	0	4.02574	0
5.06414	20.1954	0	3.23699	0
5.5909	19.4939	0	2.02046	0
5.32735	14.0508	0	2.11005	0
17.759	23.3973	0	2.00565	0
23.5992	38.7517	0	3.66839	0
2.86446	22.2165	0	4.81527	0
7.59281	23.9647	3	1	0
33.1632	74.4826	0	2	0
52.6377	86.8125	0	4.35834	0
0.811034	2.4901	2	1.01801	0
92.301	112.755	2	1	0
18.0894	19.8283	0	3.99883	0
10.6296	11.3362	0	2.34809	0
3.27208	24.8211	0	3.43537	0
2.18914	24.7588	0	1.28904	0
21.2834	32.8376	0	3.32889	0
0.261157	13.2139	0	2.01428	0
4.05268	7.52698	0	1	0
16.4425	22.5247	0	4.9744	0
6.03831	9.57021	5	1	0
57.4468	85.886	0	4	0
2.07324	2.93774	2	1	0
88.7603	95.9373	0	4.11043	0
1.87106	2.93267	0	1	0
106.272	113.394	1	2.33748	0
14.7076	17.3589	0	2	0
16.4167	86.4237	0	5	0
9.84252	38.4141	0	2.09286	0
18.3765	71.9327	0	4	0
125.127	286.285	0	5	0
42.712	53.5655	0	1.93161	0
12.1119	30.6603	0	3	0
8.30657	25.1621	0	1.42787	0
31.9275	89.5584	12	4.71957	0
6.22265	7.62878	0	1.07555	0
107.573	211.037	0	5	0
1.11908	17.3067	3	4.22234	0
1.02137	8.57257	0	1.05239	0
28.6081	32.8102	0	1.47396	0
0.771508	32.2722	0	2.40291	0
0.532651	10.9366	0	3.02314	0
2.12175	4.9539	19	2.63926	0
33.0666	41.2391	0	4.69825	0
1.07485	6.40975	0	1.05581	0
14.6054	17.5005	0	2.16636	0
1.32652	2.55725	0	1	0
136.39	150.224	0	4.02648	0
8.37335	11.0639	0	2	0
5.39321	10.0993	0	1.84267	0
21.6304	51.249	0	1.36481	0
12.3601	15.2675	0	1.38255	0
5.52433	10.8489	0	3.03255	0
6.60464	11.48	0	2.12544	0
9.49004	28.1081	0	3.92278	0
0.658613	1.59212	3	1	0
9.9843	15.4303	0	1.89934	0
8.63162	16.7322	0	3.92779	0
57.3827	64.2692	0	3.70296	0
8.45879	47.3307	1	1.66225	0
43.3682	116.887	3	4.22619	0
68.4523	245.894	0	5	0
46.2728	250.001	0	4.00539	0
36.2321	38.9348	0	3.30367	0
2.7532	4.39362	19	2.63926	0
39.4378	76.6957	1	4.53972	0
5.50887	72.3165	0	2.00029	0
2.45085	4.62568	0	1.75989	0
85.9944	149.794	7	3.90501	0
0.337622	48.7846	0	3.93452	0
137.152	190.667	0	5	0
35.5059	43.9932	0	3	0
7.88212	9.91839	0	2.12721	0
4.10911	7.36479	0	1.70058	0
6.07469	8.35938	0	1.92315	0
15.5609	15.9662	1	1.07555	0
104.466	123.22	0	3.59199	0
6.07506	11.4854	0	2.16802	0
33.9889	40.4443	0	5	0
0.932734	14.4186	0	2.01781	0
23.7894	37.9944	0	4.02008	0
65.4848	74.6684	0	3.91864	0
35.673	42.5086	0	3.95621	0
2.24018	11.991	0	2.00604	0
33.6046	176.428	0	5	0
1.6095	2.72901	0	1.17595	0
3.5861	7.5179	0	1.23824	0
183.669	247.076	0	5	0
43.9629	47.3625	0	4.00012	0
27.2913	52.3721	0	5	0
98.885	105.772	0	4.70387	0
85.5265	92.3074	1	4.69852	0
38.168	202.735	0	4.6613	0
7.3432	15.3986	0	3.95886	0
51.6367	66.8308	0	3	0
5.78206	25.3646	0	1.02418	0
61.6645	85.6335	0	4.80721	0
6.19225	50.4795	0	1	0
0.638634	9.58191	0	2	0
70.308	80.0887	0	3.06386	0
7.51913	25.7663	0	2.96281	0
178.709	263.949	0	4.39779	0
1.76397	3.09349	3	1.01062	0
42.2311	254.504	0	4.99439	0
47.6222	111.712	0	3.49774	0
13.9323	28.1662	0	4	0
8.6272	13.6228	0	2.67565	0
1.06024	4.40689	0	1	0
38.4712	58.202	0	3.0413	0
2.89129	11.7599	0	1.93066	0
43.266	51.8082	0	4.98865	0
40.8038	44.1705	0	5	0
0.909815	18.9363	0	2.29519	0
5.32928	17.5131	0	1.00168	0
16.5103	29.6985	0	3.69203	0
4.09401	8.25905	0	3.32807	0
5.53533	9.09894	0	1.83859	0
15.1993	226.485	0	4.13125	0
0.507097	3.04992	3	1.92585	0
5.30871	11.7681	0	2.08531	0
13.2215	44.0254	0	2.22367	0
73.2437	128.999	12	3.21961	0
13.5839	76.104	0	4	0
87.4421	94.5237	0	4.39041	0
111.996	119.186	0	4.55783	0
35.0181	59.24	0	4.99644	0
0.861421	5.50618	1	1	0
28.7699	30.0453	0	2.71254	0
1.84803	22.5642	0	1.02776	0
0.70339	2.04696	0	1.28904	0
26.6376	92.338	0	2.18213	0
39.1674	77.1416	0	4.55968	0
10.1225	30.3126	1	3.92691	0
8.43324	14.5271	0	3.62632	0
4.62288	12.3895	0	2.32948	0
65.6826	225.05	0	5	0
92.6004	127.457	0	3	0
30.5449	37.2959	0	4	0
107.718	114.92	81	2.39823	0
2.72794	7.12097	0	2	0
10.6125	21.4245	0	3.62956	0
124.411	251.207	0	5	0
12.9513	42.7645	0	3.61665	0
9.42657	19.6261	0	2.9823	0
2.86963	4.34371	1	1	0
92.8024	97.4366	0	4.10207	0
125.754	164.466	0	4.55596	0
25.5528	33.5768	0	2.97865	0
14.061	42.1968	0	4	0
61.2427	67.7234	0	2.04306	0
45.299	67.013	0	2.03439	0
10.6762	108.199	0	5	0
135.876	278.978	0	5	0
2.68027	5.80328	0	1.1105	0
5.61909	7.78072	0	1.25847	0
35.874	48.7624	0	3.90598	0
18.9505	32.0324	0	2.98372	0
9.20369	11.5929	0	2	0
16.1741	275.343	1	4.29261	0
2.00442	10.3692	5	1	0
103.391	125.554	0	3.59199	0
1.58667	1.70996	1	1	0
92.3359	150.607	0	5	0
40.9555	41.7296	0	4.99661	0
37.1344	42.7621	0	4	0
43.3331	45.509	0	4.00069	0
5.58482	7.93517	0	1.51491	0
111.827	181.428	0	5	0
1.15536	13.8332	2	2.33888	0
8.07676	10.7671	0	1.1356	0
35.6518	39.1988	0	3	0
99.9982	130.436	0	4.03274	0
67.0879	70.6187	0	5	0
46.8119	55.5849	0	2.44634	0
123.918	131.123	0	4.22916	0
10.4747	28.5515	0	4.92681	0
37.0244	47.081	0	4.64306	0
1.14796	1.55302	0	1	0
72.8746	227.624	0	4.13042	0
0.996932	13.6149	0	2.03206	0
0.521886	20.502	0	3	0
8.23966	10.0752	0	3.05851	0
1.08386	5.32796	0	1.87575	0
55.9547	187.703	0	5	0
28.8193	45.6644	0	2.37569	0
3.4931	7.43151	0	1	0
44.3442	54.2674	0	3.2098	0
74.7418	82.4022	0	4.08341	0
18.8093	96.4911	0	4.35855	0
18.2629	41.115	0	4	0
1.30169	5.79259	0	2.05651	0
138.388	210.119	0	5	0
1.50352	3.97728	0	1	0
0.490135	7.80208	0	3.27759	0
44.2377	69.6039	0	1.51095	0
104.596	264.611	0	5	0
81.1263	83.8802	0	5	0
105.861	196.589	0	5	0
1.61151	3.81269	0	1.26305	0
2.52793	4.53472	1	1	0
168.92	202.707	0	4.87879	0
10.6703	50.4401	1	2.03326	0
3.03336	38.6956	11	2.819	0
111.173	166.473	21	2.96211	0
65.9597	187.947	0	4.78991	0
0.611602	5.13674	1	1	0
3.51129	7.93915	1	1	0
39.1686	221.017	0	5	0
123.764	130.968	0	4.22916	0
120.167	127.406	0	3.4118	0
103.575	148.204	0	4.83194	0
0.820238	36.2126	0	4.36929	0
14.4562	33.3724	0	3.59992	0
60.5216	65.9849	0	4.86379	0
4.43004	45.2815	1	1	0
28.4099	40.0563	0	3.98627	0
77.9438	85.2178	0	3.13387	0
112.034	136.771	0	4.5633	0
78.5959	85.7835	0	4.14624	0
7.4217	18.4054	0	3.6014	0
1.31648	5.31035	0	2	0
41.3406	58.3157	0	3	0
181.492	214.008	0	5	0
13.0461	84.5054	0	2.99704	0
1.62931	3.6649	1	1.45471	0
7.4227	13.2749	0	2.08874	0
5.41309	10.0609	0	2	0
3.60991	10.1064	0	2.34589	0
9.28402	19.1268	0	4.01694	0
19.6556	48.2976	0	2.22795	0
34.0496	39.8032	0	2.61085	0
38.1526	60.6323	0	3.40802	0
5.32642	14.9885	0	3	0
49.8847	51.6011	0	3.9972	0
20.5011	32.3637	0	4	0
18.6114	269.644	0	5	0
54.8334	57.4642	0	1	0
18.9274	103.513	3	4.58311	0
83.2173	261.297	0	5	0
1.40708	7.87226	0	1.97708	0
3.25337	14.2365	0	2.82864	0
21.3955	26.0497	0	3.16558	0
0.995832	16.5307	0	2	0
4.10965	10.3957	0	2	0
2.35439	4.87954	0	1	0
18.9428	28.0952	0	3.99952	0
14.5241	15.6403	0	4	0
29.8303	51.6675	0	2.59928	0
7.35364	10.0042	0	1.88616	0
93.3	98.9627	0	4.98749	0
8.56542	26.4299	0	4.96885	0
131.012	207.117	0	5	0
41.1435	57.5817	0	3	0
8.17764	30.9946	0	2.95229	0
5.44744	10.5862	0	1.62036	0
97.9023	253.681	0	3.08395	0
34.9783	45.0894	1	1	0
1.22933	1.99985	3	1	0
1.96804	72.1625	0	2.01379	0
36.7607	38.4101	0	4.00069	0
59.3119	70.2628	0	4.04287	0
7.55068	8.55097	0	1.56644	0
125.585	126.832	0	4.37707	0
10.5736	26.4836	0	3.99006	0
15.3244	20.4014	0	3.12992	0
7.76943	32.5901	0	3.62808	0
76.9466	106.669	0	3.12649	0
24.3897	61.812	0	1.94459	0
0.864186	1.65991	1	1	0
49.6543	51.105	0	2.382	0
131.726	139.373	0	4.25122	0
118.43	125.641	1	4.01934	0
143.186	165.787	2	3	0
1.30817	5.78263	1	1	0
20.7866	84.3636	0	3.12849	0
13.6183	39.6629	0	3.99886	0
17.3606	19.3084	0	3.99883	0
0.768154	1.46462	0	1	0
54.3841	57.4507	0	4.0248	0
12.1448	13.03	0	4.42057	0
2.02858	3.51974	0	1.15936	0
23.7254	63.9062	0	3.84482	0
54.7336	194.82	0	5	0
8.43916	10.7079	0	1.1356	0
53.777	106.92	0	5	0
5.74667	19.6215	0	1.09222	0
0.983274	4.02373	1	1.45471	0
88.989	124.116	0	4	0
57.122	65.0112	0	3.4561	0
41.8181	49.033	0	5	0
39.2391	48.1551	0	4.11073	0
44.8621	87.0545	0	4.96678	0
9.21128	15.0448	0	2	0
5.32987	12.6905	0	1.14264	0
114.035	121.255	81	2.74769	0
104.249	111.489	1	4	0
15.1709	26.486	0	4	0
2.51405	16.3776	0	3.56363	0
2.0078	4.87806	0	1.29513	0
51.875	58.1627	0	4	0
1.85523	6.64528	0	1	0
117.944	218.398	0	5	0
206.232	264.589	0	5	0
97.5001	104.588	0	5	0
2.44718	44.743	1	1	0
144.705	291.714	0	5	0
47.3964	69.3574	0	1.07739	0
4.86223	9.31966	0	1.86474	0
39.2865	253.82	0	5	0
6.73888	18.6795	0	2.01897	0
15.6444	45.7137	0	2.22367	0
31.7922	61.5086	0	2.99865	0
2.17903	6.84875	1	1.32999	0
3.31798	6.09028	0	1.53404	0
10.9946	38.5509	1	1.23594	0
110.589	143.429	0	4.70732	0
12.8755	279.008	0	4.90523	0
1.14275	6.50788	0	1.72593	0
45.1294	246.374	0	5	0
68.7048	78.0446	0	3.08817	0
41.7854	70.4578	0	3.09994	0
10.3517	13.4578	0	2	0
6.38934	11.0725	0	2.81544	0
1.43599	9.32674	0	2.92344	0
1.22847	1.97978	1	1	0
6.40941	36.4164	0	1.17797	0
122.425	141.737	0	4.00559	0
3.69801	52.1129	0	1	0
51.7244	88.3788	0	2.99361	0
0.576425	3.55214	0	1.00002	0
2.45293	18.3753	0	1.54385	0
7.40089	12.8958	0	2	0
1.02014	7.53138	0	1.49256	0
11.6275	23.3498	0	4	0
10.413	41.8838	0	3.41838	0
62.2347	62.6823	0	3.5928	0
50.1088	218.249	0	3.91937	0
39.3807	57.9335	0	5	0
73.9232	79.0057	0	4	0
14.191	18.2866	0	3.17308	0
26.6828	60.9174	0	4.5128	0
55.0644	76.1308	0	4	0
104.803	162.979	0	4.87585	0
41.7857	77.6074	0	4.02779	0
34.2433	37.9028	0	3	0
7.34863	45.0137	0	1.12648	0
38.0935	40.7634	0	4.10161	0
3.88662	237.701	2	2	0
0.621852	1.82973	3	1	0
1.7769	6.15853	0	1.21094	0
2.16765	18.6794	0	3.14356	0
5.06332	22.4304	1	3.24418	0
40.4595	267.449	0	5	0
8.7037	15.0013	0	4.03739	0
53.1732	59.2363	0	5	0
39.2556	63.1601	0	4.82622	0
28.6226	37.322	1	3.72683	0
64.3157	81.2722	0	3	0
175.933	232.664	0	5	0
29.6247	60.4623	0	4.59276	0
3.85521	5.70656	0	1.21094	0
45.0343	62.4763	0	3	0
0.350558	3.39976	3	1	0
1.92942	2.50787	2	1	0
8.75577	35.8321	0	3.06327	0
10.5713	44.4778	0	2	0
103.623	115.278	0	4.50144	0
43.9127	55.091	0	2.26973	0
84.6411	102.289	0	2.01587	0
8.24695	18.3586	0	2.20234	0
37.2464	41.7519	0	3.21545	0
77.5097	95.5921	0	5	0
7.84665	22.2026	0	3.86964	0
0.691031	9.91645	0	1	0
5.77229	47.9575	0	1	0
10.9953	37.8392	0	4.03642	0
46.9318	52.9872	0	4	0
2.73479	3.15568	2	1	0
4.3109	13.5636	0	3.09462	0
28.5488	53.5758	0	4.26035	0
5.77293	31.9059	0	3.56217	0
0.364905	8.2223	0	2	0
3.02381	4.58255	1	1.65494	0
108.097	199.199	0	5	0
3.15099	239.375	2	3.04475	0
11.3701	18.8187	0	5	0
1.80448	11.3469	4	1	0
8.36778	9.00115	0	2.7177	0
19.3886	28.464	0	3.75952	0
8.39006	19.2155	0	4.30875	0
112.04	114.094	0	4.74691	0
32.6281	85.7685	0	3.17507	0
6.78452	30.8985	0	4.04542	0
7.18496	96.2983	0	5	0
88.513	233.93	0	5	0
19.2771	38.704	0	4.93938	0
16.5394	47.2472	0	2.91144	0
113.103	126.703	0	4.9045	0
3.00764	7.34091	1	1.07545	0
34.2995	41.5025	0	5	0
2.21577	4.20452	0	1.01052	0
53.8052	59.2473	0	5	0
18.058	32.6114	0	4.00395	0
11.6705	21.7423	0	3.34125	0
7.48829	15.1007	0	2.18997	0
11.2016	17.5254	0	3.95576	0
29.6204	123.187	0	4.83453	0
34.857	211.815	0	5	0
75.8686	82.4055	0	3.79373	0
2.15723	5.99817	0	1.1105	0
18.9207	19.6734	0	2.83931	0
1.16944	1.85717	1	1.21847	0
0.320849	2.32354	0	1.00435	0
4.38348	48.1504	0	1	0
75.97	82.4522	0	4.71822	0
33.0973	224.922	0	3.88785	0
15.3241	39.8246	0	3.98747	0
18.762	28.544	0	4	0
3.46841	159.043	3	3.10265	0
131.452	208.994	0	5	0
86.532	94.8177	0	3.35245	0
45.8876	80.6936	0	4.35834	0
42.9481	72.7261	0	4.06492	0
48.4275	60.9968	0	3.3531	0
15.0299	27.4928	0	4.37979	0
95.5681	102.134	0	4.97136	0
88.729	95.9693	0	4.19073	0
25.5384	34.0704	0	2	0
2.32201	4.96934	1	1	0
77.8127	137.512	0	5	0
2.24026	13.8822	0	4	0
36.5357	43.595	0	3.25274	0
[truncated: 70,113 more rows]
