# Supplementary material for: A quantitative geospatial analysis of the risk that Boko Haram will target a school
Source: PLoS One. 2025 Jun 17;20(6):e0320939. doi: 10.1371/journal.pone.0320939 (PMC12173403; doi:10.1371/journal.pone.0320939)
Supplement: S1 Data — (ZIP) [file pone.0320939.s012.zip › S6-HypothesesTestsData/DT-Hypotheses/2km/2km-traindata-hypothesis2.xlsx]

## Sheet: Subset_of_Interest
1st_closest_distance_km	5km_radius_total_attacks	25km_radius_total_attacks	nga_commun	school_attacked_updated
0.931859	11	12	1	1
1.75414	11	12	1	1
0.504262	11	12	1	1
1.27805	10	12	1	1
1.70938	11	12	1	1
0.774872	11	12	1	1
0.474387	11	12	1	1
1.372	10	12	1	1
0.270931	10	12	1	1
1.82412	11	12	1	1
0.669004	11	12	1	1
1.88839	10	12	1	0
1.62422	10	12	1	1
1.31754	10	12	1	1
0.78007	11	12	1	1
0.633419	11	12	1	1
0.273002	10	12	1	1
1.30473	11	12	1	1
1.29703	10	12	1	0
1.47419	11	12	1	1
0.339583	11	12	1	1
1.83486	11	12	1	1
0.553487	11	12	1	1
0.936941	11	12	1	1
2.11388	10	12	1	1
0.485165	10	12	1	1
2.65283	10	12	1.00418	1
1.06385	11	12	1	1
0.625608	11	12	1	1
1.60394	10	12	1.00418	1
0.70729	10	12	1	1
1.55737	11	12	1	1
1.1168	10	12	1	0
2.14127	10	12	1.00418	1
0.562936	11	12	1	1
0.915432	11	12	1	1
0.587574	10	12	1	1
0.508908	11	12	1	1
0.613029	10	12	1	1
2.0432	11	12	1	1
1.77915	10	12	1	1
1.30691	10	12	1	1
1.72353	11	12	1	1
1.34243	11	12	1	1
1.436	10	12	1	1
1.51172	11	12	1	1
0.467429	11	12	1	1
2.72714	11	12	1	1
1.3363	11	12	1	1
2.2495	11	12	1	1
0.664622	11	12	1	1
1.47797	11	12	1	1
1.98602	10	12	1	1

## Sheet: Rest
1st_closest_distance_km	5km_radius_total_attacks	25km_radius_total_attacks	nga_commun	school_attacked_updated
2.05439	0	1	1	0
45.6671	0	0	1.11086	0
36.1675	0	0	2.43027	0
25.9979	0	0	1	0
2.40707	0	9	1	0
4.30483	0	1	1.4056	0
5.73057	0	1	1	0
12.6762	0	0	1.2425	0
44.4073	0	0	3.14865	0
26.2885	2	2	1	0
42.9463	0	0	1.0162	0
8.50703	0	0	1.00007	0
0.111666	1	1	1	0
4.64912	0	0	1	0
23.1468	0	4	1.27169	0
60.2839	0	2	2.60965	0
83.6974	0	1	3.13126	0
1.82146	0	4	1	0
73.6471	74	247	3.19837	0
98.8402	0	7	2.9918	0
130.707	0	0	2.89115	0
5.28729	4	28	1.06064	0
10.4731	0	0	3.32976	0
1.28535	0	1	1	0
1.65519	1	1	1	0
29.9325	0	1	1	0
3.10945	0	4	1	0
1.01424	0	1	1.00006	0
54.8229	0	0	4.24313	0
2.82462	0	0	1	0
10.9022	0	0	1.0585	0
0.478018	0	2	1	0
4.53747	8	11	1	0
16.3871	6	11	2.31537	0
11.3542	0	0	1	0
7.56289	0	0	1	0
19.171	1	9	1	0
62.0251	0	0	2.50537	0
30.1006	0	0	2.37969	0
4.78524	0	0	3.94651	0
10.1224	0	0	3.32976	0
67.7116	0	0	1.25239	0
18.7095	0	0	1.79385	0
132.416	0	2	2.99233	0
14.1307	0	2	4.86611	0
93.4011	1	1	2	0
0.843617	0	1	1.00236	0
3.01826	0	8	1	0
93.7841	1	1	2	0
57.8632	0	1	2.22638	0
0.518889	2	2	1	0
40.7692	0	0	2.25267	0
2.97538	0	1	1.16768	0
106.78	0	0	2.68872	0
3.47621	5	28	1.26456	0
0.178113	0	2	1.0055	0
11.417	0	29	1.02026	0
19.9771	0	0	4.10328	0
35.1082	0	1	2.00757	0
4.19419	0	1	1.24784	0
16.3788	0	1	4.46264	0
10.6689	0	5	4.03334	0
29.21	0	0	1.65356	0
181.605	0	5	2.9299	0
202.318	0	0	2	0
27.6716	0	0	1	0
0.994199	0	0	1	0
57.3523	0	0	3.45975	0
9.95783	1	1	1	0
45.3097	0	0	3.97066	0
9.19304	0	0	1	0
135.5	0	1	3.16218	0
16.9871	0	1	1.69813	0
149.209	0	0	4.34394	0
27.0516	0	0	1.61549	0
52.8787	0	0	1.90622	0
1.36083	0	3	1	0
1.39054	0	0	1	0
11.4695	0	0	1.05737	0
9.01712	0	0	1.00104	0
86.129	0	0	4.84329	0
10.2511	0	0	1	0
69.4069	0	0	2	0
120.366	0	0	3.31213	0
135.874	0	2	3.01551	0
88.3814	0	1	3.09648	0
4.37839	0	0	1	0
2.7842	0	0	1	0
48.4178	0	2	2.83762	0
61.1201	0	0	1.40067	0
127.656	0	5	2	0
22.0457	0	1	1	0
0.358187	2	9	1	0
0.892623	0	1	1.03598	0
23.8537	0	0	1.00164	0
1.20401	3	9	1	0
7.45121	0	0	1.00405	0
16.8874	0	0	1.54185	0
32.1283	0	0	1.64943	0
1.85796	1	7	1	0
2.42709	2	2	1	0
39.1111	0	1	2.1806	0
122.763	0	5	2.10521	0
0.693196	0	9	1	0
85.1613	1	1	1.05627	0
5.74442	0	0	1	0
1.60112	0	0	1.015	0
14.0442	0	2	1	0
89.5662	0	1	3.86296	0
62.3794	0	1	3.49157	0
24.7488	0	5	2.93514	0
14.0638	0	5	2.22003	0
2.06641	0	0	1	0
10.4958	0	0	1	0
7.13478	0	0	1	0
5.31087	0	1	1	0
20.0599	0	0	2.64031	0
5.87283	0	0	1	0
34.2302	0	1	2.83804	0
3.39646	0	0	4.07716	0
1.93869	0	1	1.00236	0
67.3674	1	1	3.3837	0
110.43	0	0	4.49461	0
16.1612	0	0	4.88525	0
25.4335	0	0	1.76948	0
4.87138	0	0	1	0
61.693	0	0	2.20594	0
0.531142	1	9	1	0
11.0282	0	2	1	0
2.16175	3	9	1	0
4.45746	1	1	1	0
10.9689	0	0	1.24268	0
15.3366	0	0	2.3808	0
8.72261	0	2	1.99966	0
27.9611	0	0	3.35888	0
5.81177	0	1	1	0
7.89149	0	0	2.31789	0
136.525	0	0	1.591	0
9.58525	0	1	1.64721	0
1.26025	1	1	1	0
64.2073	0	0	1.93408	0
66.5107	0	0	1.08133	0
39.0827	0	0	2.38699	0
42.4328	0	0	3.6389	0
15.1358	0	23	2.28888	0
29.2015	0	0	4.47036	0
1.94593	1	1	1	0
4.1534	2	3	1.40955	0
2.9365	1	3	1	0
0.0683855	3	9	1	0
35.4693	0	1	1.02167	0
1.04121	0	0	1	0
62.6139	0	0	1.00283	0
55.1809	0	0	3.19537	0
8.66896	0	0	1.84724	0
2.25668	0	0	1.01779	0
48.5764	0	0	1.46287	0
20.4368	0	0	1.76417	0
5.08579	0	0	1	0
14.1589	0	0	2.18574	0
38.4127	0	1	2.00784	0
9.25261	0	1	1.00021	0
2.66383	0	0	1.22067	0
33.0995	0	0	4.5289	0
9.36136	0	2	2.20317	0
21.0424	0	0	3.35105	0
0.912552	0	8	1	0
54.9696	0	0	1	0
9.6521	0	0	1	0
78.6436	0	4	3.41067	0
2.10524	0	0	1	0
40.0672	0	1	2.42434	0
23.6185	0	0	1.00787	0
83.7181	0	0	3.25512	0
87.5621	0	0	4.07358	0
2.55644	0	2	2.5067	0
2.8595	0	0	1	0
106.933	0	2	2.27331	0
18.9124	0	1	1.81891	0
11.7461	0	0	1.91553	0
6.97874	0	0	1	0
79.6483	0	1	4.98592	0
1.49304	0	3	1	0
23.5956	1	3	2.1666	0
2.51989	0	0	1.00101	0
1.64175	1	1	1	0
34.6321	0	4	4.14137	0
6.72713	1	1	1	0
24.9985	0	0	2.54152	0
112.097	0	0	4.55459	0
113.619	0	0	2.16211	0
10.5416	0	0	1.02867	0
5.53973	0	0	1	0
190.544	0	5	2.03398	0
143.921	0	1	3.2527	0
24.1065	0	1	2.54297	0
214.32	0	0	3.60337	0
55.3909	0	0	1.02993	0
16.4065	0	0	1	0
208.186	0	0	3.6863	0
3.48202	0	0	1	0
45.1673	0	0	1.23768	0
42.7388	0	0	2.17881	0
5.53671	0	2	1	0
1.12125	0	3	1	0
15.222	0	13	2.07661	0
2.3928	2	9	1	0
150.237	0	0	4.3391	0
1.12899	0	1	1	0
95.1004	0	0	2.91165	0
9.29096	1	1	1.24194	0
44.8675	0	0	1.11126	0
7.44382	0	6	1.0099	0
47.3602	0	1	2.41586	0
88.7868	0	3	1.22756	0
27.4055	0	0	1.6599	0
5.79629	0	5	1	0
36.2879	0	2	2.10787	0
6.31399	0	0	1	0
32.048	0	1	1.9855	0
42.205	0	0	1.67898	0
5.88157	0	0	1	0
3.89119	0	5	1	0
3.53747	0	0	1	0
10.5559	0	0	1.91162	0
1.22422	0	9	1	0
120.58	0	0	4.15681	0
3.41249	0	9	1	0
64.8972	0	1	2.12337	0
0.740978	0	0	1.51825	0
4.62992	0	1	1	0
1.24275	0	9	1	0
41.8581	1	1	1	0
10.9276	0	0	1	0
44.849	0	0	1	0
36.1569	0	0	1.04654	0
6.21382	0	8	2.84652	0
2.3409	0	9	1	0
2.57751	0	0	1	0
19.7954	0	1	2.19703	0
2.67861	0	1	1	0
5.66464	0	5	1	0
37.5201	0	1	1	0
17.371	0	0	1.16877	0
57.5191	2	3	2.55508	0
70.8707	0	0	2.28555	0
43.0396	0	0	1.96341	0
12.8767	0	3	1	0
12.9885	0	1	2.22009	0
136.656	0	3	4.72931	0
3.63101	0	0	1	0
1.65026	1	1	1	0
85.0256	0	16	3.95685	0
23.973	0	2	2.47797	0
3.07081	0	0	1	0
22.6528	0	0	3.00343	0
7.95532	0	1	1	0
139.809	0	0	4.02743	0
9.35925	0	0	1	0
57.8801	0	0	2.43056	0
24.1337	0	0	1.20735	0
6.65238	0	0	1	0
8.01508	0	1	1	0
30.2099	0	1	2.24667	0
17.9157	0	0	1.19677	0
59.076	0	0	1.0213	0
17.917	0	0	1.54879	0
144.1	0	0	3.31404	0
24.3682	2	2	1	0
8.85281	1	1	1.21025	0
64.5493	0	0	4.47688	0
11.7688	0	0	1	0
3.56271	0	2	1	0
8.71051	0	0	1	0
45.5654	0	0	2.48989	0
31.8062	0	1	1	0
1.93913	0	0	1	0
49.5496	0	0	1.43352	0
38.1959	0	1	4.70352	0
19.3231	1	2	1	0
0.980228	0	0	1	0
2.10869	0	0	1	0
4.2703	0	0	1.13288	0
32.3523	0	0	1.94043	0
90.6301	0	27	3.23354	0
9.32467	0	0	1	0
75.8978	0	2	2.5916	0
7.91077	0	2	1.12096	0
134.525	0	0	4.01591	0
12.8066	6	717	3.33722	0
6.31392	0	1	1	0
28.1832	0	0	1.44925	0
27.4421	0	0	1.95823	0
1.25039	0	9	1	0
37.6058	0	0	5	0
82.0715	0	0	2	0
38.7123	0	0	1.76513	0
4.15165	0	0	1	0
65.491	0	1	2.51592	0
20.1348	1	2	1	0
153.931	0	0	3.42198	0
1.83489	0	0	1	0
5.86142	1	2	1	0
4.17477	0	0	1	0
38.5695	0	0	2.5385	0
1.55399	0	9	1	0
1.14738	0	0	1	0
46.5947	0	0	1.0971	0
55.0794	0	0	4.43788	0
14.6299	0	0	1.71534	0
3.79997	3	26	1	0
94.1051	0	1	3.64157	0
2.82052	23	28	1	0
27.334	0	0	2.6703	0
19.5143	0	2	2.6414	0
2.49252	0	5	1	0
72.6835	0	0	1.0226	0
42.7647	0	0	4.13794	0
2.82411	0	1	1	0
1.74141	1	1	1	0
18.3379	0	0	1	0
37.974	0	0	1.22227	0
112.644	0	1	4.37624	0
1.15842	0	9	1	0
2.97768	0	0	1.22447	0
9.33818	0	3	1	0
45.5422	0	1	2.03153	0
110.83	0	45	3.18041	0
77.2166	22	24	1	0
5.98328	0	1	2.79758	0
99.6125	0	1	3.95684	0
1.45967	19	19	1	0
21.3044	0	2	1.20735	0
36.7472	0	0	3.3119	0
25.3709	0	0	1	0
11.8569	4	8	1.64052	0
85.1261	0	2	2.02602	0
44.9967	0	20	4.01589	0
0.465125	3	9	1	0
115.464	4	90	1	0
4.99356	0	4	1.00006	0
82.3546	0	0	2.56062	0
33.0769	0	0	1.85378	0
20.0428	0	697	3.91601	0
1.62962	1	9	1	0
3.20516	0	0	1.22447	0
14.6287	0	20	3.04425	0
32.2711	0	0	2.68072	0
1.12025	0	0	1	0
0.00514429	0	24	3.02639	0
3.61099	0	8	1	0
5.5016	0	0	3.25802	0
1.79438	0	0	1	0
5.02928	0	0	1	0
10.6879	0	0	1	0
54.2998	3	3	2.23124	0
140.127	0	0	3.89776	0
3.82578	0	24	1.67321	0
6.37263	0	14	4.69836	0
0.927059	19	19	1	0
45.2102	0	1	3.52649	0
20.3548	1	1	1	0
1.1855	0	0	1	0
0.962809	0	0	1	0
3.72416	0	3	1.0053	0
16.2753	0	0	1.85101	0
2.58539	2	9	1	0
6.54377	0	0	1	0
4.84792	0	1	1.14823	0
19.953	0	0	1	0
7.94947	0	0	1.00405	0
6.44027	0	0	1	0
1.72175	0	0	1	0
4.58183	1	1	1	0
56.9281	0	1	2.18719	0
4.82371	0	0	1	0
25.2806	0	0	1.97772	0
14.6163	0	0	1.13814	0
95.7541	1	1	4.31948	0
89.4615	9	102	5	1
3.16864	0	3	1	0
87.4785	0	1	2.6352	0
49.4019	1	6	3.05634	0
2.1714	1	1	1	0
14.0766	0	1	1	0
11.6976	0	0	2.0016	0
9.33235	0	0	1.05065	0
9.82838	0	1	1.35629	0
3.00999	0	0	1	0
100.91	0	1	4.26037	0
153.63	1	1	3.68403	0
27.5283	0	0	1.57117	0
12.6207	0	0	1	0
41.6625	0	0	4.7545	0
24.6178	0	0	1.05563	0
20.2834	0	0	1.78965	0
0.829771	0	0	1	0
71.2286	0	0	2.70514	0
2.29365	2	9	1	0
19.8024	0	0	1	0
26.3616	0	0	1.00872	0
0.838078	1	1	1	0
6.40467	0	3	1	0
3.15252	3	6	1	0
7.45603	0	0	1.00405	0
17.7027	0	0	1.0413	0
27.0104	0	0	3.35888	0
1.23129	0	1	1.08726	0
17.691	0	1	1.03261	0
5.57289	0	5	2.19952	0
101.218	1	45	3.16741	0
17.694	0	2	1	0
63.0253	0	25	4.64599	0
25.4371	0	0	1.78686	0
128.208	0	0	3.28937	0
31.2374	0	0	2.81639	0
21.9304	8	74	2.83119	0
54.1559	0	0	1.97141	0
8.39209	0	1	1.00021	0
3.10936	0	0	1	0
4.55316	0	0	1.99661	0
67.6897	0	0	1.51293	0
36.656	0	1	1	0
105.119	0	0	3.55816	0
42.783	0	0	1.34445	0
13.5323	0	2	1	0
3.33824	0	2	1	0
13.2063	0	2	1.82645	0
15.8774	0	0	1	0
24.6312	0	0	1	0
0.320747	0	0	4.88525	0
20.4831	1	1	1.13248	0
19.6695	0	0	1.01226	0
0.993602	0	0	1	0
13.0124	0	0	1	0
9.71314	0	0	1	0
33.1406	0	21	1.85204	0
69.1178	0	0	3.49942	0
1.48447	0	4	1	0
22.8295	0	0	4.41366	0
5.25693	0	0	1	0
14.7057	0	1	1	0
54.1157	0	1	3.10345	0
3.6548	0	1	1	0
98.5539	0	2	2.435	0
58.7278	0	0	2.38544	0
56.8594	0	1	2.52078	0
2.20446	0	1	1.00351	0
46.8967	0	0	2.5983	0
7.21042	0	0	1	0
8.5291	0	3	1	0
15.2906	0	0	3.27295	0
6.58878	0	2	1	0
60.5432	0	2	2	0
31.599	0	0	3.87554	0
5.78784	1	1	1	0
16.2391	0	0	1.64721	0
14.2894	0	0	4.41675	0
1.04136	1	9	1	0
125.672	0	1	4.17504	0
0.551323	1	9	1	0
25.425	0	2	1	0
77.5464	0	0	1.49805	0
19.4269	0	2	1.00696	0
138.768	0	1	3.0026	0
33.2327	0	0	1.3503	0
31.5929	0	3	1	0
91.4494	0	0	2.03233	0
116.713	0	2	3	0
26.8919	0	1	2.165	0
93.361	0	55	5	0
6.35739	0	1	1	0
12.3249	0	0	1.5433	0
173.044	0	0	4.30143	0
0.123626	0	0	1.00285	0
13.7086	1	1	1	0
76.4437	1	16	4.33868	0
161.886	0	0	4.31048	0
34.5768	0	0	1.00655	0
2.80768	0	6	1	0
11.4977	0	0	1	0
6.11215	0	1	1	0
2.8723	0	0	1.84573	0
19.0773	0	0	2.55832	0
6.19633	0	2	1.90417	0
7.69142	0	0	1.00048	0
34.8886	0	0	1.00622	0
111.815	81	88	1.00551	0
3.84531	0	8	1	0
8.29913	0	0	2	0
40.5107	0	0	1.00095	0
110.605	0	0	3.39599	0
33.2029	0	20	2.07197	0
10.9632	0	1	1.19223	0
13.0699	0	0	1	0
16.4214	0	1	2.58866	0
1.78644	0	0	1.57284	0
59.161	0	0	1.05984	0
123.869	0	5	2.10521	0
29.6134	0	0	1	0
5.15583	0	0	1	0
36.8955	0	1	1	0
48.5884	0	0	1.12242	0
3.36692	0	8	1	0
11.907	0	5	1.91264	0
2.46415	0	0	1	0
41.5798	0	0	2.05818	0
56.9036	0	0	2.76031	0
10.6972	0	0	1	0
63.5168	0	3	2.00499	0
3.28264	0	0	1	0
11.8461	0	20	3.04425	0
8.13159	0	0	1	0
14.6411	0	1	1	0
2.61379	0	4	1	0
12.0719	0	0	1.14624	0
3.33831	1	2	1	0
143.049	2	3	1.10084	0
5.71506	0	0	1	0
111.382	0	1	4.58447	0
98.6924	0	7	2.9918	0
0.812821	1	9	1	0
21.8109	0	11	2.06718	0
4.9211	0	1	1.02611	0
16.297	0	0	1.02505	0
7.28861	0	0	1	0
47.8075	0	0	1	0
123.168	1	90	2.30156	0
9.5524	0	0	2.88721	0
31.1502	0	0	1.08581	0
40.2541	0	1	2.32279	0
5.55712	0	23	3.02384	0
55.8177	0	0	3.57554	0
123.831	0	88	2.59422	0
0.936212	0	24	1.16962	0
11.8748	0	0	1	0
27.9266	0	4	1.86142	0
5.57644	0	0	1	0
41.77	0	0	3.75994	0
1.36063	2	3	1	0
29.2726	0	0	1.75517	0
56.1401	0	0	2.44601	0
8.80762	0	0	1.03785	0
57.842	5	298	3.51991	0
63.5149	0	0	2.57024	0
50.1824	0	0	2.03573	0
153.21	0	0	4.48915	0
0.962913	22	24	1	0
126.558	0	85	2.16569	0
0.367979	0	0	1.4341	0
40.9388	0	0	1.00442	0
5.05499	0	0	1.00797	0
3.65532	0	4	1	0
1.77606	0	1	1.00302	0
60.4559	0	0	4.00995	0
115.964	1	1	1.93034	0
122.813	0	2	3.89582	0
48.0001	0	0	3.43433	0
30.7649	0	1	1	0
20.4501	0	0	2.42549	0
1.53391	1	1	1.00066	0
27.8656	0	0	1.00603	0
1.05162	1	9	1	0
29.717	0	0	1.5157	0
3.29475	0	4	1	0
97.2662	0	0	3.25475	0
124.623	0	2	2.96846	0
74.3039	0	1	3.4571	0
35.4037	0	0	2.22327	0
33.8233	18	20	1	0
22.862	0	1	2.06322	0
20.3881	0	1	1.01581	0
94.7847	0	1	3.9967	0
2.94487	21	24	1.29113	0
48.5222	0	1	2.11158	0
1.99325	0	0	1	0
0.969627	2	9	1	0
9.34025	0	0	1.60137	0
20.4365	0	0	4.90533	0
112.911	0	3	3.42386	0
45.7619	0	0	4.14995	0
9.39104	0	0	1.10894	0
35.0194	0	0	4.98152	0
31.2342	0	0	2.58043	0
42.0915	0	1	2.10448	0
97.2545	0	0	2.08534	0
3.60578	0	9	1	0
10.7782	0	0	2.84788	0
7.87585	0	0	1	0
102.573	1	88	1.19992	0
37.4875	0	0	2	0
3.65032	0	1	1	0
20.1235	0	1	1	0
33.7003	123	193	4.76354	0
1.35632	0	0	1	0
144.749	0	0	3.85074	0
15.1495	0	1	1	0
2.72837	0	1	1.03933	0
45.3627	0	0	1.08368	0
9.90207	0	0	1	0
4.63636	0	0	1	0
0.401255	0	0	1.00013	0
104.173	2	89	1.08666	0
33.2962	0	1	2.65978	0
126.185	0	1	3.91117	0
83.532	3	56	3.79516	1
0.519005	3	26	1	0
1.18006	0	8	1	0
1.6726	0	1	1	0
9.5666	0	0	2	0
2.07724	0	6	1	0
1.98294	1	8	1	0
42.333	0	0	1.24716	0
12.1647	0	0	1.87878	0
42.9018	0	0	1.91693	0
27.8862	0	2	1.26594	0
104.589	1	28	3	0
14.5098	0	6	3.00425	0
0.322114	0	0	1.00916	0
5.56606	0	7	1	0
64.637	0	0	2.16341	0
4.69758	0	0	1	0
40.5246	0	0	4.36579	0
103.332	0	1	3.12138	0
1.36421	0	0	1	0
26.4708	2	2	1	0
1.94857	0	3	1.0053	0
15.0869	0	0	1.85101	0
9.2625	0	1	1.14574	0
2.6374	0	1	1.0104	0
28.0224	0	1	2.18864	0
0.39462	3	9	1	0
43.8048	0	1	2.32213	0
21.7356	0	0	1.21931	0
49.1878	0	0	3.6033	0
27.0543	0	0	1.5104	0
124.916	0	0	3.2319	0
4.20818	0	30	1.16365	0
57.4247	0	3	2.60284	0
9.34336	0	2	3.66297	0
16.7174	0	0	2.72876	0
0.389074	0	0	1	0
126.631	0	0	3.80504	0
16.5617	0	0	2.90937	0
5.77158	0	2	1.00312	0
0.49202	0	0	1	0
0.341511	2	9	1	0
85.8611	0	2	2.0839	0
44.1459	0	0	1	0
14.6227	0	0	3.07937	0
25.2663	0	1	1	0
1.6707	1	1	1	0
0.806486	3	26	1	0
42.9256	0	0	3.00025	0
123.109	0	0	2.27761	0
125.629	0	0	3.31213	0
43.2601	0	0	2.79696	0
13.176	0	1	4.71482	0
8.9346	0	0	1.02867	0
110.937	0	0	2.16211	0
2.78611	3	3	1	0
0.832988	1	1	1	0
44.4437	0	0	2.6834	0
59.1341	0	0	3.24355	0
1.34107	0	9	1	0
1.5702	2	9	1	0
6.82698	0	0	1	0
72.3954	0	0	2.54151	0
42.7906	0	1	1	0
14.4001	0	1	1	0
4.05696	0	28	1.70812	0
45.3507	0	0	2.00919	0
82.9194	0	0	4.65414	0
12.482	0	0	1.0291	0
1.07079	0	8	1	0
136.616	0	4	3.43425	0
7.93259	0	0	1.0003	0
115.858	5	69	2.94612	0
29.7582	0	1	1	0
98.506	0	0	3.20996	0
3.7942	1	1	1	0
2.14055	0	8	1	0
36.3507	0	0	3.16164	0
12.3653	0	1	1	0
102.157	0	0	3.69101	0
51.5582	0	0	3.66021	0
8.03708	0	0	1.42784	0
11.3756	0	3	2.72443	0
14.449	0	1	1	0
1.39156	0	0	1	0
55.3908	0	1	2.14002	0
32.6908	0	0	1.99831	0
2.56522	1	1	1	0
76.1468	0	4	5	0
7.80505	0	0	1.16373	0
1.45507	0	0	1.01983	0
24.3935	0	0	1	0
5.30453	0	0	1	0
24.5308	0	0	4.54593	0
1.21689	0	1	1	0
10.2951	0	1	1.18196	0
4.15906	0	0	1	0
22.0192	0	0	1.02327	0
15.8696	1	30	1.00081	0
103.362	0	0	4.85727	0
1.23167	0	0	1	0
92.2446	0	38	4.29285	0
136.306	0	0	3.19393	0
26.705	0	1	2.85712	0
13.2028	0	0	2.03784	0
62.8279	1	1	1.01803	0
212.468	0	0	3.05589	0
131.123	0	3	3.62401	0
95.0468	0	87	2	0
23.9564	0	0	1	0
4.26534	0	5	1	0
27.2849	0	1	3	0
5.55885	0	0	1	0
67.4728	0	0	4.62543	0
4.67957	0	1	1	0
4.4939	0	0	1	0
17.3123	0	0	1.5104	0
22.1344	0	0	2.19703	0
89.7359	0	9	2.37916	0
61.6658	0	1	2.4773	0
199.007	0	0	4.28077	0
103.825	20	94	2.23665	0
95.6827	0	0	2.83492	0
18.6785	0	0	1.77774	0
1.3283	0	2	1	0
0.116452	0	0	4.00732	0
77.7912	1	25	4.65966	0
53.9083	0	3	2.36021	0
1.62229	0	0	1	0
90.7007	2	26	4.0645	0
17.2562	0	2	1	0
7.97745	1	1	1	0
32.8289	0	6	3.82324	0
3.48378	0	0	1	0
2.62178	0	0	1	0
1.22621	0	3	1	0
8.17045	0	3	4.9393	0
48.5694	0	0	4.40566	0
41.7347	0	0	1.46287	0
85.2709	0	25	5	0
131.881	0	0	2.62141	0
48.4044	0	1	2	0
142.185	0	2	3.28375	0
84.6307	0	1	3.03463	0
0.60344	0	0	1	0
95.7372	0	1	3.9967	0
49.0048	0	1	4.02096	0
4.56742	0	0	2.56904	0
24.2522	0	0	2.24735	0
105.636	0	0	3.20769	0
1.15491	0	0	1	0
33.9505	0	0	3.32928	0
0.484562	3	9	1	0
1.79025	0	0	1	0
57.5011	0	0	4.99837	0
27.592	0	0	1.00077	0
0.89599	1	1	1	0
0.796756	0	1	1	0
50.6114	0	1	1.04987	0
24.6555	0	0	2.23628	0
3.12024	0	1	1.2259	0
4.80299	0	2	1.00903	0
130.747	0	85	2.95836	0
1.91861	0	0	1.40315	0
3.61385	0	0	1.15716	0
1.5035	0	1	1	0
7.32274	0	0	1	0
19.268	0	0	3.28577	0
48.1615	0	0	1	0
2.42057	0	3	1	0
1.92616	0	1	1	0
4.65569	0	0	1.0447	0
35.5225	0	1	1	0
7.38883	0	0	1	0
1.42116	0	0	1.02032	0
11.6186	0	1	1	0
94.8525	0	1	3.84227	0
6.0141	0	0	1.91285	0
27.6441	0	1	1	0
6.69294	0	11	1.19554	0
2.53407	0	3	1	0
4.76726	0	0	3.96651	0
3.33559	0	7	1	0
6.67572	0	1	2.79758	0
136.163	0	0	3.41756	0
10.5266	0	0	1	0
12.3949	0	2	1	0
7.23831	0	0	2.48138	0
0.67549	22	24	1	0
1.82064	2	2	1	0
16.8192	0	20	3.04425	0
4.16698	0	6	1	0
0.843575	0	0	1	0
53.5528	0	1	1.69662	0
24.7435	0	1	4.00142	0
19.1512	0	11	2.11801	0
1.49965	1	1	1	0
8.59761	0	1	2.8348	0
29.6735	0	0	2.4481	0
45.2868	0	2	2.75806	0
15.9702	0	0	1.00956	0
43.7968	0	1	4.02096	0
2.18916	1	4	2.11155	0
14.54	0	25	1.07566	0
0.222666	0	4	1	0
76.1451	0	24	1.3095	0
1.30114	0	0	1	0
34.0215	0	0	3.25225	0
24.0633	0	0	1.05842	0
56.0763	0	0	2.39416	0
33.0633	0	0	2.09585	0
81.582	0	0	2.05709	0
8.36767	0	1	1.26267	0
44.0041	0	0	2.71969	0
0.855614	0	0	1	0
8.1845	0	0	1.00048	0
134.732	0	0	3.42841	0
30.2508	0	0	3.52039	0
0.656296	0	0	3.60593	0
0.417215	0	0	1.16619	0
144.894	0	0	3.74748	0
55.6523	0	0	5	0
0.395148	0	0	1	0
12.3837	0	1	1.03622	0
0.736398	0	0	1	0
93.4819	0	0	2.17546	0
3.26697	0	5	1	0
3.84164	0	0	1.00654	0
46.7856	0	1	2.09034	0
82.7977	0	2	4.49469	0
0.224717	3	9	1	0
7.32936	0	3	1.00414	0
1.02222	3	3	1	0
34.2919	0	0	1.48051	0
44.469	0	0	2	0
34.0922	0	0	2.09585	0
9.78081	0	0	4.66989	0
17.7932	0	0	1.00186	0
127.241	0	0	3.17424	0
47.1385	0	1	1.95604	0
12.7882	0	0	1.40817	0
13.5347	0	0	3.15011	0
161.619	0	0	3.48986	0
10.5824	0	0	4.05935	0
9.72984	1	1	1	0
1.59519	1	9	1	0
49.4042	0	0	2	0
2.81853	4	28	1	0
77.3746	0	0	5	0
2.3647	0	5	1	0
1.78707	0	0	1.15716	0
175.846	0	0	3.97633	0
0.657239	3	9	1	0
26.3448	0	4	1	0
30.9897	0	0	2.34828	0
107.758	3	3	2.02423	0
63.1374	0	4	4.74733	0
106.471	2	89	1.08907	0
5.70076	0	0	1.07645	0
64.1434	0	1	2.11015	0
32.0955	3	3	1.00373	0
33.7362	0	0	1	0
18.394	0	0	1.999	0
25.1135	0	0	1	0
0.987463	1	8	1	0
33.2832	0	0	2.4269	0
0.537452	0	3	1	0
92.555	0	0	2	0
121.752	0	5	2.10521	0
4.20063	0	2	1.90417	0
64.3615	0	2	2.9961	0
20.3104	0	1	1	0
2.69805	0	5	1	0
12.2661	0	0	1	0
31.0156	0	0	4.25711	0
61.3936	0	0	4.97048	0
106.575	2	89	1.08907	0
12.5265	0	0	4.00808	0
148.195	0	5	3.29146	0
138.608	0	0	3.65835	0
3.69339	0	24	1.07018	0
1.55419	1	1	1	0
2.02948	0	4	1	0
10.7939	1	1	1.10182	0
2.58247	0	0	1.00012	0
2.63083	0	5	2.7731	0
1.79187	0	0	1	0
5.68525	0	0	1	0
3.72625	0	1	4.59436	0
0.867235	0	0	1	0
0.968156	1	1	1	0
118.775	0	1	2.94652	0
2.82678	0	4	1	0
1.87372	0	0	1	0
8.09998	0	1	1	0
19.5746	0	0	1.71534	0
19.7133	0	0	2.72876	0
63.0076	0	3	3.60994	0
35.7805	0	2	2.10787	0
44.1215	0	2	2.34768	0
15.1084	0	0	1.00717	0
0.807514	0	0	1	0
17.3287	0	0	1	0
116.05	1	1	1.42221	0
3.35642	2	3	1	0
1.44583	0	0	1	0
8.95387	0	1	4.60028	0
20.2266	0	0	3.76247	0
112.245	0	0	3.76682	0
28.4772	0	0	3.38414	0
1.28765	0	0	1	0
78.6493	2	2	2.1318	0
10.8955	0	0	3.01038	0
3.80133	0	3	1	0
1.28498	1	1	1	0
23.3753	0	0	1.06968	0
59.4685	0	1	1.06397	0
38.0606	0	0	1	0
27.0952	0	0	3.96107	0
78.7691	0	1	4.12505	0
13.6778	0	0	1	0
132.426	0	0	3.49188	0
1.20357	0	0	1.00124	0
4.85521	0	0	1	0
1.43445	0	0	1.57172	0
0.430308	1	8	1	0
26.5236	0	0	1	0
137.777	0	0	4.0355	0
50.4744	0	0	1.04205	0
13.1646	0	2	1	0
4.86786	0	0	1	0
42.6804	0	0	4.7545	0
88.7754	0	2	3.88482	0
6.08305	0	1	1	0
5.82748	0	0	1.60137	0
0.946891	0	1	1.03218	0
16.2452	0	1	2.27269	0
11.4854	0	6	2.86325	0
25.3547	0	0	1	0
31.6442	0	0	2.71969	0
26.5126	0	0	1	0
0.979462	0	0	1	0
56.7811	0	0	1.25583	0
118.199	0	0	3.39599	0
155.017	0	0	3.59281	0
45.7604	0	0	1	0
15.6337	0	3	3	0
69.2265	0	0	2.0741	0
43.2695	0	1	2.1806	0
2.98027	0	3	1	0
1.39132	0	0	1	0
0.168593	0	1	1	0
19.926	0	2	2.37038	0
3.06235	0	0	1.01243	0
5.0147	0	0	4.5203	0
1.21974	1	8	1	0
6.28299	0	1	1	0
19.3711	0	1	1.97772	0
83.1231	1	1	2.69405	0
0.595118	0	0	1.22982	0
72.2837	0	0	2.50537	0
14.3177	0	0	3.80356	0
60.3858	0	0	2.21786	0
11.6263	0	0	1.33096	0
23.7572	0	0	1.77009	0
4.30234	0	0	1.16619	0
49.3829	5	230	3.45124	0
69.6714	0	0	1.59835	0
34.2188	0	0	4.07132	0
24.7455	0	0	1.07145	0
80.4047	0	2	2.22694	0
14.8468	0	0	1.57934	0
9.90291	0	1	4.98883	0
22.7302	0	0	2.40014	0
14.7885	0	0	1	0
13.3703	0	1	4.29338	0
7.02662	3	6	1	0
3.35409	0	4	1	0
40.5148	0	0	1.6605	0
41.5326	0	1	1	0
29.091	2	20	1.00612	0
101.525	0	2	5	0
6.91063	0	1	2.39043	0
4.68088	0	0	1.16619	0
8.07692	0	0	1.12102	0
34.9963	1	1	1	0
53.5578	0	11	4.26171	0
0.343449	3	3	1	0
1.56231	584	735	1	1
40.9765	0	0	2.25619	0
9.5525	0	0	2.53475	0
10.4588	0	0	1.33096	0
33.3839	0	0	2.14745	0
1.1722	0	9	1	0
87.8464	0	3	3.40775	0
6.99594	0	3	1	0
8.4909	0	1	1	0
112.939	81	90	1	1
28.26	0	0	2.11811	0
2.51956	0	1	1	0
42.7143	0	1	1.01308	0
2.79328	0	1	1	0
0.800661	0	4	1	0
8.81574	0	1	1.07055	0
71.82	0	0	3.51312	0
7.77542	0	0	1.52908	0
21.4969	0	0	2.91548	0
7.51971	0	2	1.00036	0
11.9344	0	3	2.72443	0
161.48	0	0	3.35213	0
2.57165	0	0	1	0
1.94855	19	19	1	0
13.7308	0	0	3.36596	0
48.947	0	2	2.34768	0
139.874	0	3	2.6084	0
25.7448	0	2	1	0
2.18033	0	0	1	0
1.28214	2	3	1	0
33.3088	0	1	2.65978	0
3.9603	0	3	1.07807	0
14.7304	0	1	1.03701	0
30.9719	3	3	1	0
146.115	0	4	3.38357	0
80.6136	0	0	1.06397	0
77.7893	10	148	3.12959	0
19.7229	0	1	2.60891	0
156.809	0	0	3.84066	0
6.17166	0	0	1	0
13.033	0	0	1.68125	0
0.787078	1	1	1	0
1.72922	3	3	1	0
109.556	4	90	1.00025	0
40.6899	0	0	4.46111	0
11.6272	0	0	1	0
1.41899	3	3	1	0
25.8024	0	0	1	0
21.1047	0	0	3.10332	0
11.9891	0	0	1	0
42.2354	0	1	2.1326	0
106.763	0	1	2.91687	0
34.4316	0	1	2.92944	0
0.617095	3	9	1	0
12.5664	0	0	1.07974	0
7.42906	0	0	1	0
102.249	0	88	2.03659	0
38.813	0	0	2.16116	0
30.3694	0	0	1.30216	0
2.12025	1	8	1	0
0.992715	0	0	1.015	0
31.5081	0	0	2.43095	0
40.6605	0	0	4.40566	0
58.5789	0	0	1.99308	0
0.993268	0	0	1.00185	0
1.69337	22	23	1.01485	0
11.6348	0	1	2.79758	0
5.27896	0	0	1.06963	0
1.78818	1	1	1	0
8.69735	0	1	2.88062	0
0.809226	0	9	1	0
5.47005	0	0	1.12713	0
118.422	0	0	3.96341	0
3.07538	0	0	1.38161	0
2.35593	0	3	1.06524	0
73.1093	0	0	1.76545	0
58.4769	0	0	4.43238	0
101.906	0	1	3.19765	0
4.84925	0	0	1	0
6.83754	0	0	1	0
10.9297	0	0	3.68539	0
1.90911	0	0	1.02273	0
39.1897	0	0	2.01235	0
1.87318	0	2	1.15754	0
15.8219	0	3	3	0
39.6668	0	0	2.34333	0
11.0633	0	0	2	0
161.804	0	0	3.85351	0
52.2011	0	0	4.74836	0
23.9715	0	1	1	0
11.0128	0	0	1	0
2.56212	2	2	1.16498	0
8.07618	5	6	2.67434	0
2.803	2	3	1	0
8.16476	0	1	1	0
54.8049	0	1	1.51268	0
1.39372	1	9	1	0
4.39484	0	8	1	0
0.718915	22	23	1.00338	0
30.9575	0	0	2.22327	0
0.606288	0	0	3.54846	0
0.510466	3	9	1	0
43.4901	0	0	1.0162	0
10.2046	0	0	1.00121	0
26.9708	0	1	3.48913	0
87.7171	0	1	2.6352	0
9.4127	0	0	3.80834	0
1.6618	0	9	1	0
2.38393	1	9	1	0
62.3458	0	2	3.75941	0
45.1811	0	0	3.43433	0
7.02481	0	0	1	0
45.3316	0	0	2.0344	0
1.92363	0	8	1	0
32.6121	0	0	1	0
59.1572	0	20	3.85959	0
10.0174	0	0	1	0
11.963	0	0	1.46239	0
8.31104	0	1	1.60682	0
5.21786	0	4	1	0
2.05533	0	0	1.015	0
26.9412	0	2	2.00515	0
116.65	0	1	2.94652	0
152.373	0	3	3.85205	0
16.7969	0	0	3.36596	0
48.1468	28	38	5	0
3.84136	0	0	1	0
29.6195	0	0	3.64482	0
9.78607	0	0	1.00121	0
52.626	0	1	1.94236	0
2.70044	1	1	1	0
7.77445	0	0	1	0
5.19569	0	0	1	0
0.882625	1	8	1	0
14.27	0	0	2.18574	0
20.096	0	0	3.68539	0
5.18591	0	0	1	0
9.22925	0	0	1.00581	0
2.35684	0	0	1	0
6.91095	0	2	1	0
36.356	0	0	4.47036	0
5.69196	0	1	1.0002	0
3.65712	0	5	1	0
0.254309	0	0	1	0
11.6966	0	0	1.14493	0
3.06088	0	9	1	0
5.07555	1	2	1	0
5.27175	0	0	1.00007	0
0.261101	0	0	3.74268	0
1.00251	2	9	1	0
13.267	0	0	2.05107	0
119.329	0	0	3.73831	0
8.73517	0	0	1.65142	0
153.487	0	0	4.3391	0
25.3054	0	0	3.6389	0
121.956	0	3	3.59447	0
4.76821	0	0	1.01208	0
124.459	0	0	2.37289	0
2.39845	0	2	1	0
33.6638	0	1	2.8026	0
46.0151	0	0	1.44802	0
15.7579	0	0	1	0
30.4998	2	20	1.01108	0
16.1215	0	0	1.67969	0
11.7975	0	0	1.6861	0
60.5006	0	2	4.8111	0
62.213	0	0	1.25984	0
4.47786	0	0	1	0
0.949464	0	0	3.87438	0
6.52572	0	2	1.88618	0
1.29508	0	0	1.00546	0
35.1281	0	0	1.1952	0
61.095	0	0	2.06271	0
35.7283	0	0	2.98042	0
10.2501	0	0	3.36242	0
9.20713	0	0	1.9377	0
22.3067	0	1	1.77009	0
5.06197	0	7	1	0
20.6329	0	2	1.20735	0
12.411	0	0	2.56904	0
63.3255	0	0	2.35119	0
18.5759	0	1	4.706	0
80.4214	0	4	1.10581	0
8.5064	0	1	2.31465	0
6.52042	0	0	1	0
53.0037	0	0	2	0
64.9723	0	1	1.90847	0
1.62228	1	9	1	0
11.5438	0	2	1.56449	0
97.2928	0	0	2.17546	0
122.997	0	5	3.08928	0
25.5429	0	0	4.1864	0
18.751	0	0	1	0
27.5496	0	1	1	0
85.7379	0	0	3.39772	0
1.24246	0	0	1.32495	0
14.7053	0	0	1.95543	0
135.748	0	9	5	0
1.46649	0	0	1	0
16.3331	2	2	1	0
91.0328	0	1	3.86397	0
0.982988	0	0	1	0
23.9271	0	2	2.424	0
99.9659	0	7	2.71484	0
3.0485	0	0	1	0
3.04344	0	0	4.16163	0
118.79	0	0	2.64111	0
5.61579	0	0	2.0016	0
59.968	0	0	1.86102	0
53.4146	0	107	5	0
1.11532	0	0	1	0
10.7173	0	1	1.91264	0
5.13792	0	1	1	0
15.7547	0	0	1	0
8.53834	0	0	1.13657	0
1.62778	1	9	1	0
42.5395	0	0	2.00039	0
73.2462	0	0	5	0
33.3461	0	0	3.94838	0
3.53235	0	3	1	0
2.6692	0	0	1	0
30.143	2	20	1.01108	0
19.7695	0	5	2.91506	0
2.47898	0	0	1	0
22.0247	0	2	3.36154	0
18.4533	0	0	1	0
1.51588	0	0	1.02558	0
1.85843	1	1	1	0
1.72997	0	8	1	0
11.6848	0	0	4.34972	0
89.6814	7	22	3.16741	0
8.16656	0	1	1	0
5.41644	0	1	1	0
1.40372	0	0	1	0
11.211	0	0	3.65914	0
2.03681	0	0	1	0
13.5224	0	1	1.13951	0
3.16571	0	5	1	0
4.41096	0	0	1	0
3.6222	23	28	1	0
1.9156	0	0	1.84573	0
13.2375	0	1	1	0
6.66473	0	4	1	0
87.7928	0	0	2	0
6.42292	0	0	1.04987	0
9.21278	0	0	2.49933	0
1.57101	2	8	1	0
1.44438	1	9	1	0
15.6666	0	0	2.94869	0
3.54627	0	0	1	0
2.3644	0	8	1	0
0.896551	0	9	1	0
50.601	0	0	3.62518	0
16.611	0	0	1	0
113.291	81	88	1.00551	0
2.62332	0	0	1	0
7.66364	1	1	1	0
2.96425	1	1	1	0
12.7971	0	1	3.31511	0
8.8944	3	6	1	0
75.0395	0	0	2.00119	0
12.3134	0	1	1.24268	0
0.999492	0	0	1	0
4.29325	0	0	1	0
2.53455	0	19	1.4545	0
64.6525	0	3	3.06175	0
18.2897	0	0	1	0
11.4993	0	0	1.41744	0
9.48221	0	0	2.97151	0
9.88193	0	0	1	0
85.2267	0	4	3.66784	0
69.0205	0	4	3.91963	0
13.1448	0	0	3.01038	0
50.3626	0	0	2	0
20.5466	0	0	1.13051	0
19.0861	0	0	1.10592	0
1.23081	0	8	1	0
2.38728	0	1	1	0
13.4262	0	0	1.00696	0
0.606665	0	2	1	0
19.2151	0	0	2.4481	0
6.19875	0	0	3.96201	0
29.0035	0	0	1	0
3.55837	0	24	1.29113	0
79.2819	0	0	2.22279	0
15.6453	0	0	2.03013	0
15.3608	21	856	3.10552	0
1.16481	2	2	1	0
0.555226	0	0	1.15656	0
115.72	0	1	3.54982	0
27.3463	1	33	5	0
10.7013	0	0	1.41744	0
16.8081	0	0	1.43883	0
118.241	0	0	2.90428	0
3.65805	0	0	1	0
33.1439	0	0	1.09959	0
3.70995	26	28	1	0
0.926104	0	0	1	0
1.56862	0	0	1	0
21.7377	0	0	1.65014	0
6.87684	0	0	1	0
2.37048	0	1	1	0
4.18054	0	6	1	0
2.4129	0	8	1	0
19.9118	1	30	1	0
9.04998	0	0	1	0
0.836656	0	0	1	0
1.22372	0	0	1	0
17.0941	1	2	1.70046	0
1.39101	0	1	1	0
29.3244	0	0	2.69205	0
0.795974	0	0	1	0
131.716	0	0	4.57543	0
14.5651	0	1	1.00724	0
8.09669	0	0	1	0
2.64824	0	5	1	0
0.568486	0	0	3.04704	0
56.8694	0	0	2.00006	0
42.8831	0	0	1.91693	0
10.5514	0	0	1	0
133.137	0	1	3.99481	0
6.69812	0	0	2.27142	0
86.4192	0	2	2.05847	0
9.10528	0	4	1	0
9.38096	0	1	1.00173	0
102.432	0	0	4.89002	0
35.0547	0	0	4.99971	0
1.23106	1	9	1	0
11.8905	0	12	2.00017	0
77.0514	0	0	2.98959	0
5.64832	0	1	1	0
0.744937	0	2	1	0
35.6346	0	0	2.14745	0
17.8005	0	0	4.08879	0
2.05245	0	0	1.01243	0
39.1988	0	0	2.00443	0
5.09908	5	28	1	0
62.362	0	0	5	0
36.9551	0	1	1	0
1.83127	0	0	1.51825	0
41.9381	0	0	2.24668	0
92.0668	5	107	3.92995	0
32.2562	0	0	1.14691	0
36.9847	0	0	1.91633	0
7.37713	0	0	1	0
25.1046	0	0	1.6649	0
93.6771	0	0	3.15442	0
2.58494	1	1	1	0
3.81332	1	1	1	0
45.8446	0	0	2.79696	0
16.5107	0	1	1.59009	0
17.4802	0	0	2.49707	0
58.2201	0	0	2.66988	0
5.16619	0	23	2.34526	0
117.8	0	5	3.99451	0
0.17985	0	1	1	0
202.203	0	0	2	0
82.0291	127	142	1.73011	0
48.6633	0	0	2.17336	0
42.7794	0	0	1.00442	0
74.1072	2	2	2.27202	0
6.33977	0	0	1	0
90.3292	0	0	2.86202	0
22.9149	0	0	1	0
4.72915	0	8	1	0
2.18098	0	8	1	0
3.96723	0	3	1	0
0.868061	0	9	1	0
184.814	0	5	3.20089	0
46.4289	0	0	2.73971	0
17.7559	0	0	1	0
41.7399	0	0	1.99318	0
181.404	0	0	4.30143	0
149.157	0	0	3.35419	0
2.71814	0	2	1	0
46.4163	0	0	1	0
1.74922	2	3	1	0
4.84892	0	0	1	0
5.68773	0	1	1	0
3.33231	0	0	1.96953	0
1.6416	0	0	1	0
47.9519	0	2	3.82324	0
50.6829	0	0	4.7545	0
3.28453	0	7	1	0
6.62638	0	2	1	0
81.086	0	0	2.05709	0
0.369892	3	9	1	0
0.784965	0	9	1	0
139.939	0	0	1.30954	0
69.2998	0	1	2.45035	0
10.7719	0	0	1.00039	0
146.731	0	0	3.35419	0
66.5727	0	0	2.14002	0
6.80909	0	0	1.00405	0
19.5548	0	0	1.00035	0
49.7753	0	1	2.93014	0
1.09612	0	8	1	0
6.09032	0	1	1	0
22.216	0	0	1	0
4.10084	0	25	1	0
26.8094	0	0	3.10332	0
161.836	0	0	2.86954	0
34.0717	0	0	1	0
59.5757	0	13	3.85959	0
0.376427	3	9	1	0
43.7137	0	40	5	0
12.3969	0	0	1.067	0
14.9068	0	0	1	0
9.7388	0	1	1.14574	0
15.5141	0	0	1	0
87.643	7	34	2.56189	0
14.2015	0	0	1.71534	0
2.5153	1	1	1	0
1.10405	0	0	1	0
10.6767	0	2	1	0
0.896902	2	2	1.0055	0
4.72017	0	1	1.07313	0
4.29782	0	7	1	0
3.48969	1	1	1	0
7.64729	0	0	1.01397	0
13.1232	0	0	1	0
6.35824	0	0	1	0
3.68498	0	8	1	0
14.3793	0	0	3.61413	0
1.5773	0	0	1	0
3.90857	0	0	1.30628	0
5.40397	0	2	1.00006	0
97.5476	0	0	4.21115	0
139.306	0	1	3.18121	0
0.610053	0	2	1	0
17.8713	0	1	1.79238	0
162.19	0	6	1.68964	0
61.3272	0	2	2.83762	0
9.00548	0	0	1	0
21.9123	0	1	3.38408	0
1.34976	0	0	1	0
44.717	0	0	1.11086	0
3.75943	0	1	1	0
59.3164	0	0	3.97834	0
1.06171	0	0	1.00124	0
5.50261	0	0	1	0
149.809	0	0	4.00201	0
3.81734	0	4	1	0
6.21373	0	1	1.22793	0
186.684	0	5	2.64207	0
0.698754	0	0	1	0
114.496	3	37	2.31239	0
40.9447	0	0	2.24668	0
8.00709	0	0	1	0
27.1153	4	37	4.16283	0
20.2847	0	0	1	0
24.9334	0	0	2.00223	0
3.19344	0	8	1	0
5.26359	0	0	1.08018	0
138.496	0	0	1.591	0
13.935	0	1	1	0
16.6471	0	0	1.59845	0
36.9036	0	0	1.27211	0
53.4201	0	0	1.00294	0
95.3522	0	0	5	0
6.09947	0	0	1	0
7.97458	0	0	1	0
107.207	0	0	3.91172	0
30.1127	0	0	1	0
10.1888	0	0	1.56469	0
20.068	0	0	1	0
51.981	0	0	1	0
111.518	21	35	1.21482	1
8.75075	0	4	2.24516	0
62.9098	0	1	2	0
79.6547	0	1	3.00991	0
7.78037	0	0	3.42542	0
10.8523	0	2	1	0
2.07899	0	9	1	0
81.1845	0	2	2	0
125.033	0	0	3.73831	0
5.7921	0	23	1.67321	0
88.1259	1	20	3.16741	0
9.14155	0	1	1	0
25.2482	0	0	1.45544	0
1.64689	0	9	1	0
8.27043	0	0	3.83453	0
6.95184	0	0	1	0
7.4105	0	0	3.25728	0
32.4571	0	0	4.98867	0
15.2438	0	1	3.00283	0
25.2255	0	0	1.08439	0
97.4894	0	88	2	0
78.416	0	1	2.99454	0
0.70486	0	3	1	0
50.1013	0	2	2.34768	0
10.3359	0	4	1	0
101.649	1	88	1.19992	0
72.857	0	1	3.42198	0
7.5317	3	6	1	0
14.218	0	3	1.03975	0
11.1951	0	0	4.71572	0
10.8151	0	1	1	0
9.32883	0	1	3.70723	0
13.2384	0	0	1.00142	0
1.37845	0	23	1.54292	0
9.3188	0	1	1	0
2.11721	0	0	1	0
22.7957	0	0	2	0
33.8828	0	2	1	0
8.42872	0	0	1.06018	0
0.20871	0	0	1.16619	0
27.592	0	0	3.41026	0
153.78	0	2	4.08024	0
26.6667	0	0	3.19659	0
25.6575	0	2	3	0
45.9885	0	0	4.46291	0
119.983	0	1	3.69446	0
1.26005	0	0	1	0
8.0282	0	0	1.00048	0
1.70035	6	28	1	0
237.023	0	0	3.2936	0
21.6529	0	0	1.03449	0
127.187	0	0	3.96341	0
92.6175	0	0	2	0
2.32393	0	0	1.45397	0
6.66473	0	0	4.99108	0
1.54409	0	0	1.09927	0
6.38942	0	1	1.98695	0
0.943638	1	9	1	0
9.55624	0	0	1.0026	0
106.766	2	89	1.08907	0
36.4818	0	0	2.77277	0
0.767767	0	1	1	0
52.2925	0	2	2.60284	0
0.608536	0	0	1	0
67.2246	0	0	2.4089	0
0.779533	0	9	1	0
104.288	0	1	2.00476	0
116.113	2	90	1	0
93.8553	3	61	3.94701	0
45.5425	0	1	3.15637	0
20.1063	0	0	2.63768	0
4.8532	0	1	1	0
88.6194	0	0	2.03233	0
7.9727	0	0	1.14727	0
30.9653	0	0	2.46175	0
44.7417	0	0	1.00151	0
3.50175	0	0	1.00654	0
37.9623	0	0	1.2464	0
18.7858	0	0	1.01226	0
6.55448	0	0	1	0
99.8062	0	0	4.11696	0
9.63898	1	1	1	0
12.5937	0	0	1.01061	0
11.5997	0	19	2.29526	0
0.669487	0	0	3.96201	0
7.32915	1	1	1	0
165.437	0	6	1.67651	0
126.698	0	0	2.89115	0
68.1663	0	0	2.01229	0
91.9912	0	0	3.6685	0
27.3228	0	0	3.96107	0
15.486	0	0	1	0
14.9285	0	1	1.92797	0
52.6304	0	0	3.90875	0
5.1069	0	2	1	0
81.691	0	0	4.08398	0
2.53738	0	0	1	0
4.28399	0	1	1.46216	0
77.3648	0	67	5	0
1.62799	1	1	1	0
163.369	0	0	4.07214	0
101.483	0	2	3.59916	0
7.36987	0	4	1	0
2.17872	0	1	1	0
108.681	80	88	1	0
4.82341	588	739	1.65836	1
29.0829	0	0	4.98968	0
92.9446	0	1	3.27052	0
12.7084	0	0	3.25508	0
5.06414	0	0	1.67853	0
5.5909	0	0	1	0
5.32735	0	0	1	0
17.759	0	1	1	0
23.5992	0	0	1.79385	0
2.86446	0	0	3.83006	0
7.59281	3	6	1	0
33.1632	0	3	1	0
52.6377	0	0	2.39416	0
0.811034	2	2	1	0
92.301	2	2	1	0
18.0894	0	3	2.08492	0
10.6296	0	0	1	0
3.27208	0	0	1.47482	0
2.18914	0	0	1.01657	0
21.2834	0	0	2.1155	0
0.261157	0	3	1	0
4.05268	0	4	1	0
16.4425	0	1	2.58866	0
6.03831	5	28	1	0
57.4468	0	0	2.77739	0
2.07324	2	9	1	0
88.7603	0	85	2.35365	0
1.87106	0	9	1	0
106.272	1	88	1.12875	0
14.7076	0	2	1	0
16.4167	0	0	5	0
9.84252	0	0	1.05065	0
18.3765	0	2	2.16435	0
125.127	0	0	4.65054	0
42.712	0	0	1	0
12.1119	0	0	1.56038	0
8.30657	0	3	1	0
31.9275	12	39	4.06907	0
6.22265	0	26	1.00081	0
107.573	0	0	3.78656	0
1.11908	3	3	2.24641	0
1.02137	0	4	1	0
28.6081	0	0	1	0
0.771508	0	2	1	0
0.532651	0	2	1.00903	0
2.12175	19	20	1	0
33.0666	0	0	3.96791	0
1.07485	0	0	1	0
14.6054	0	2	1.00625	0
1.32652	0	0	1	0
136.39	0	0	2.02593	0
8.37335	0	1	1	0
5.39321	0	1	1.0104	0
21.6304	0	2	1	0
12.3601	0	0	1	0
5.52433	0	0	2	0
6.60464	0	0	1	0
9.49004	0	0	1.79069	0
0.658613	3	9	1	0
9.9843	0	4	1	0
8.63162	0	0	1.66915	0
57.3827	0	0	2.93014	0
8.45879	1	1	1	0
43.3682	3	18	3.88882	0
68.4523	0	0	4.96753	0
46.2728	0	0	2.73971	0
36.2321	0	0	2	0
2.7532	19	19	1	0
39.4378	1	1	2.3712	0
5.50887	0	0	1	0
2.45085	0	0	1	0
85.9944	7	34	2.89216	0
0.337622	0	0	2.94893	0
137.152	0	0	3.32172	0
35.5059	0	0	1.26565	0
7.88212	0	4	1	0
4.10911	0	1	1	0
6.07469	0	3	1	0
15.5609	1	30	1.00081	0
104.466	0	0	2.06231	0
6.07506	0	0	1	0
33.9889	0	0	2.84906	0
0.932734	0	0	1.00101	0
23.7894	0	0	3.69619	0
65.4848	0	0	2	0
35.673	0	0	2.71969	0
2.24018	0	0	1.00171	0
33.6046	0	0	4.16029	0
1.6095	0	3	1	0
3.5861	0	4	1.00048	0
183.669	0	5	3.20089	0
43.9629	0	0	2.35802	0
27.2913	0	0	2.59935	0
98.885	0	1	3.19765	0
85.5265	1	1	3	0
38.168	0	1	2.76622	0
7.3432	0	7	2.73268	0
51.6367	0	0	1.15412	0
5.78206	0	3	1	0
61.6645	0	0	4.79205	0
6.19225	0	0	1	0
0.638634	0	0	1	0
70.308	0	0	2.07515	0
7.51913	0	0	1.06928	0
178.709	0	6	2.29902	0
1.76397	3	3	1	0
42.2311	0	0	4.43885	0
47.6222	0	0	2.46456	0
13.9323	0	0	2.41056	0
8.6272	0	3	1.02991	0
1.06024	0	9	1	0
38.4712	0	0	1.08617	0
2.89129	0	0	1	0
43.266	0	0	4.89226	0
40.8038	0	0	4.38249	0
0.909815	0	0	1	0
5.32928	0	2	1	0
16.5103	0	0	2.49707	0
4.09401	0	0	1.00305	0
5.53533	0	5	1	0
15.1993	0	3	3	0
0.507097	3	3	1	0
5.30871	0	0	1	0
13.2215	0	0	1.00717	0
73.2437	12	24	1.19664	0
13.5839	0	0	2.34495	0
87.4421	0	5	2.81025	0
111.996	0	8	2.84185	0
35.0181	0	0	5	0
0.861421	1	8	1	0
28.7699	0	0	1	0
1.84803	0	0	1	0
0.70339	0	0	1	0
26.6376	0	1	1.00627	0
39.1674	0	0	3.57458	0
10.1225	1	6	2	0
8.43324	0	0	1.13657	0
4.62288	0	0	1.03598	0
65.6826	0	1	3.84071	0
92.6004	0	0	2	0
30.5449	0	0	2.99247	0
107.718	81	89	1.28385	0
2.72794	0	1	1	0
10.6125	0	0	2.16206	0
124.411	0	0	4	0
12.9513	0	0	2.57835	0
9.42657	0	0	1.16783	0
2.86963	1	1	1	0
92.8024	0	1	2.22505	0
125.754	0	0	2.75066	0
25.5528	0	0	1.03735	0
14.061	0	0	2.13762	0
61.2427	0	0	1.01102	0
45.299	0	0	1.00595	0
10.6762	0	0	5	0
135.876	0	0	4.09457	0
2.68027	0	3	1	0
5.61909	0	0	1	0
35.874	0	0	1.88314	0
18.9505	0	0	1.00488	0
9.20369	0	4	1	0
16.1741	1	2	2.5547	0
2.00442	5	28	1	0
103.391	0	0	2.06231	0
1.58667	1	9	1	0
92.3359	0	0	4.85727	0
40.9555	0	0	2.37032	0
37.1344	0	0	2.83847	0
43.3331	0	2	2.43072	0
5.58482	0	0	1	0
111.827	0	0	3.61612	0
1.15536	2	2	1.04988	0
8.07676	0	0	1	0
35.6518	0	1	1.13242	0
99.9982	0	0	2.52411	0
67.0879	0	2	4.38249	0
46.8119	0	0	1.36715	0
123.918	0	5	2.28112	0
10.4747	0	0	4.98778	0
37.0244	0	1	2.62067	0
1.14796	0	9	1	0
72.8746	0	0	3.6342	0
0.996932	0	0	1	0
0.521886	0	0	1.43813	0
8.23966	0	0	1.97659	0
1.08386	0	0	1	0
55.9547	0	0	4.57629	0
28.8193	0	4	1.86142	0
3.4931	0	5	1	0
44.3442	0	0	1.25072	0
74.7418	0	0	2.62311	0
18.8093	0	78	4.06228	0
18.2629	0	1	2	0
1.30169	0	0	1	0
138.388	0	1	3.28937	0
1.50352	0	9	1	0
0.490135	0	0	1.61724	0
44.2377	0	0	1.00151	0
104.596	0	0	4.01831	0
81.1263	0	0	3.252	0
105.861	0	1	4.1023	0
1.61151	0	0	1	0
2.52793	1	8	1	0
168.92	0	0	3.35213	0
10.6703	1	1	1.10182	0
3.03336	11	12	1.25555	1
111.173	21	35	1.21482	1
65.9597	0	1	3.24355	0
0.611602	1	8	1	0
3.51129	1	1	1	0
39.1686	0	1	3.89018	0
123.764	0	5	2.28112	0
120.167	0	89	1.97519	0
103.575	0	0	2.65565	0
0.820238	0	0	3.87438	0
14.4562	0	0	2.33269	0
60.5216	0	1	3.49157	0
4.43004	1	1	1	0
28.4099	0	0	3.12717	0
77.9438	0	0	1.56032	0
112.034	0	0	2.53801	0
78.5959	0	4	2.22641	0
7.4217	0	0	1.13645	0
1.31648	0	0	1	0
41.3406	0	0	1.31354	0
181.492	0	0	4.94685	0
13.0461	0	0	1	0
1.62931	1	1	1.00191	0
7.4227	0	1	1	0
5.41309	0	0	1	0
3.60991	0	0	1	0
9.28402	0	0	2	0
19.6556	0	0	1.00035	0
34.0496	0	0	1	0
38.1526	0	0	2.18215	0
5.32642	0	0	1	0
49.8847	0	0	2.79334	0
20.5011	0	1	2.96496	0
18.6114	0	2	3.54244	0
54.8334	0	0	1.0131	0
18.9274	3	101	4.16283	0
83.2173	0	0	4.54922	0
1.40708	0	0	1	0
3.25337	0	0	1	0
21.3955	0	0	1.65356	0
0.995832	0	4	1	0
4.10965	0	1	1	0
2.35439	0	6	1	0
18.9428	0	0	2.64031	0
14.5241	0	0	3.01487	0
29.8303	0	1	1.00169	0
7.35364	0	1	1	0
93.3	0	1	3.78639	0
8.56542	0	0	4.70556	0
131.012	0	0	3.28937	0
41.1435	0	0	1	0
8.17764	0	1	1.26625	0
5.44744	0	1	1.00284	0
97.9023	0	0	1.85805	0
34.9783	1	1	1	0
1.22933	3	9	1	0
1.96804	0	0	1	0
36.7607	0	1	2.43072	0
59.3119	0	2	4.33063	0
7.55068	0	0	1	0
125.585	0	5	2.89515	0
10.5736	0	0	1.80484	0
15.3244	0	2	1	0
7.76943	0	0	1.99069	0
76.9466	0	0	1.33842	0
24.3897	0	0	1	0
0.864186	1	8	1	0
49.6543	0	0	1.13503	0
131.726	0	83	2.47007	0
118.43	1	9	2.25539	0
143.186	2	3	1.23944	0
1.30817	1	1	1	0
20.7866	0	2	2.6414	0
13.6183	0	0	2.8879	0
17.3606	0	3	2.08492	0
0.768154	0	9	1	0
54.3841	0	0	2.98048	0
12.1448	0	0	4.88338	0
2.02858	0	0	1	0
23.7254	0	0	2.7641	0
54.7336	0	1	4.57629	0
8.43916	0	0	1	0
53.777	0	9	5	0
5.74667	0	0	1	0
0.983274	1	1	1.00191	0
88.989	0	0	2.03233	0
57.122	0	0	2	0
41.8181	0	2	3.07071	0
39.2391	0	0	1.54788	0
44.8621	0	0	4.64034	0
9.21128	0	1	1	0
5.32987	0	5	1	0
114.035	81	90	1	0
104.249	1	89	2.00118	0
15.1709	0	1	2.96496	0
2.51405	0	0	2.02462	0
2.0078	0	3	1.0053	0
51.875	0	0	2.72215	0
1.85523	0	6	1	0
117.944	0	0	4.40639	0
206.232	0	0	3.05589	0
97.5001	0	2	3.16014	0
2.44718	1	1	1	0
144.705	0	0	3.79131	0
47.3964	0	0	1.00569	0
4.86223	0	1	1	0
39.2865	0	0	4.94094	0
6.73888	0	0	1.00202	0
15.6444	0	0	1.00717	0
31.7922	0	0	1	0
2.17903	1	1	1	0
3.31798	0	0	1	0
10.9946	1	1	1	0
110.589	0	0	2.801	0
12.8755	0	2	4.20558	0
1.14275	0	1	1	0
45.1294	0	2	3.84363	0
68.7048	0	0	1.99517	0
41.7854	0	0	1.6605	0
10.3517	0	0	1	0
6.38934	0	3	1.05351	0
1.43599	0	0	1	0
1.22847	1	9	1	0
6.40941	0	3	1	0
122.425	0	49	3.01656	0
3.69801	0	0	1	0
51.7244	0	1	1.00198	0
0.576425	0	9	1	0
2.45293	0	0	1	0
7.40089	0	0	1	0
1.02014	0	0	1	0
11.6275	0	0	2.41056	0
10.413	0	0	2.07565	0
62.2347	0	0	2.30306	0
50.1088	0	0	2.36783	0
39.3807	0	0	2.91504	0
73.9232	0	0	2.46855	0
14.191	0	0	1.79696	0
26.6828	0	0	4.32993	0
55.0644	0	1	2.36239	0
104.803	0	0	3.69959	0
41.7857	0	0	3.05579	0
34.2433	0	1	1.13242	0
7.34863	0	1	1	0
38.0935	0	2	2.94391	0
3.88662	2	3	1	0
0.621852	3	9	1	0
1.7769	0	7	1	0
2.16765	0	0	1.01243	0
5.06332	1	23	2.04587	0
40.4595	0	1	4.53917	0
8.7037	0	0	2.82237	0
53.1732	0	1	3.08221	0
39.2556	0	4	3.92956	0
28.6226	1	1	2.468	0
64.3157	0	1	1.69255	0
175.933	0	0	4.79953	0
29.6247	0	0	3.38414	0
3.85521	0	7	1	0
45.0343	0	0	1.05081	0
0.350558	3	3	1	0
1.92942	2	3	1	0
8.75577	0	0	2.03415	0
10.5713	0	0	1	0
103.623	0	0	2.32771	0
43.9127	0	0	1.11807	0
84.6411	0	1	1.10581	0
8.24695	0	0	1.00045	0
37.2464	0	0	2.22507	0
77.5097	0	37	4.15813	0
7.84665	0	0	2.88721	0
0.691031	0	4	1	0
5.77229	0	0	1	0
10.9953	0	1	2.79758	0
46.9318	0	0	2.00413	0
2.73479	2	9	1	0
4.3109	0	0	1	0
28.5488	0	0	4.41136	0
5.77293	0	0	1.41871	0
0.364905	0	1	1	0
3.02381	1	23	1.11344	0
108.097	0	1	3.84763	0
3.15099	2	3	1.68598	0
11.3701	0	1	3.18619	0
1.80448	4	28	1	0
8.36778	0	24	1.26775	0
19.3886	0	0	2.50379	0
8.39006	0	0	3.42542	0
112.04	0	2	3.28579	0
32.6281	0	0	2.22327	0
6.78452	0	0	3.74268	0
7.18496	0	0	4.72906	0
88.513	0	4	5	0
19.2771	0	1	3.52459	0
16.5394	0	0	1	0
113.103	0	0	2.34309	0
3.00764	1	1	1	0
34.2995	0	0	3.08167	0
2.21577	0	3	1	0
2.0165	583	746	1	1
53.8052	0	1	3.62295	0
18.058	0	3	2.91506	0
11.6705	0	3	1.86687	0
7.48829	0	0	1.00107	0
11.2016	0	5	3.36154	0
29.6204	0	0	4.21461	0
34.857	0	0	4.15894	0
75.8686	0	0	2.01229	0
2.15723	0	3	1	0
18.9207	0	24	1.81074	0
1.16944	1	1	1.02021	0
0.320849	0	0	1	0
4.38348	0	0	1	0
75.97	0	1	2.67053	0
33.0973	0	1	2.65859	0
15.3241	0	1	2.60891	0
18.762	0	0	2.55487	0
3.46841	3	737	2.0005	0
131.452	0	0	3.28937	0
86.532	0	0	2.04047	0
45.8876	0	0	2.39416	0
42.9481	0	0	2.79696	0
48.4275	0	1	1.34219	0
15.0299	0	1	4.17797	0
95.5681	0	1	3.95684	0
88.729	0	6	2.37916	0
25.5384	0	0	1.35934	0
2.32201	1	1	1	0
77.8127	0	0	4.86168	0
[truncated: 70,092 more rows]
