# Supplementary material for: A quantitative geospatial analysis of the risk that Boko Haram will target a school
Source: PLoS One. 2025 Jun 17;20(6):e0320939. doi: 10.1371/journal.pone.0320939 (PMC12173403; doi:10.1371/journal.pone.0320939)
Supplement: S1 Data — (ZIP) [file pone.0320939.s012.zip › S6-HypothesesTestsData/DT-Hypotheses/2km/2km-traindata-hypothesis3.xlsx]

## Sheet: Subset_of_Interest
5km_radius_total_attacks	25km_radius_total_attacks	nga_socioe	school_attacked_updated
584	735	2	1
81	90	2	1
583	746	2	1
82	90	2.00437	0
81	89	1	1
81	89	2	1
81	89	2	0
81	89	1.46074	1
81	89	1.30409	1
81	90	1.46074	1
587	747	2.02637	1
81	89	2	0
81	89	1	1
81	89	2	1
81	89	1.21801	1
81	89	1.65986	1
584	746	2	1
81	90	2	1
81	89	1	1
81	89	1.65986	1
81	89	1.46074	1
81	89	2	1
81	89	2	1
81	89	1.79325	1
81	90	2.27363	1
81	89	1.46074	1
81	90	2	1
583	747	2.02637	1
81	89	2	1
81	89	2	0
81	89	2	0
81	89	2	0
81	89	1.20001	1
81	90	2	1
81	89	1	1
81	89	1	1
81	89	2	1
81	90	2.27363	1
81	89	1	1
81	89	2	1
81	90	2	1
81	89	2	0
81	89	1.79325	1
81	89	1.30409	1
81	90	1.14931	1
81	89	1.46074	1
584	735	2	1
81	90	2	1
81	89	1.21801	1
81	90	2	1
81	89	1.65986	1
81	89	1.033	1
81	89	2	1
81	90	1.14931	1
81	89	1.65986	1
81	90	1.14931	1
81	89	1.79325	1
81	90	1.20001	0
81	89	1	1
81	89	2	0
81	90	2.27363	1
81	89	2	1
81	89	1.79325	1
81	90	2.00437	0
81	89	2	0
81	89	2	0
81	89	2	1
81	89	2	1
81	89	2	0
81	89	2	1
81	89	1.30409	0
83	90	2	1
81	89	2	1
81	89	2.00437	1
81	89	2	1
81	89	2	0
81	89	2	1
81	89	1	1
81	89	2	0
81	90	2.15502	0
81	89	1	1
81	89	1	1
81	89	1.033	1
81	89	2	1
81	89	1.79325	1
81	90	2.00437	0
81	90	2.27363	1
584	735	2	1
81	89	2	1
81	89	1.37951	0
81	89	1.65986	1
81	89	2	1
81	90	2.15502	0
81	89	1.79325	1
85	89	2.00437	1
81	89	1.49311	1
583	735	2	1
81	89	2	1
81	89	2	1
81	90	2	1
81	89	1.033	1
81	90	1.14931	1
81	89	2	1
85	89	2.00437	1
81	89	1.033	1
81	89	2.00437	1
81	90	1.46074	1
81	89	2	1
81	89	2	0
81	90	2	1
583	747	2	1
81	89	1.49311	1
81	89	1.033	1
81	89	2	0
584	735	2.028	1
81	89	2	1
583	746	2	1
81	89	2	1
81	89	2	0
81	89	2	1
81	89	2	0
81	89	1	1
81	89	1.65986	1
81	89	1.033	1
81	89	1.16757	1
83	89	2.00437	1
81	90	2.27363	1
81	89	1.46074	1
81	89	2	1
81	89	1.033	1
81	89	2	1
81	90	1.46074	1
81	89	2	1
81	89	2	0
81	90	2.27363	1
81	89	2	1
81	89	1.033	1
81	89	1	1
81	89	1.49311	1
81	89	1.16757	1
81	90	1.9206	1
81	90	2	1
81	89	2	1
81	90	2	1
81	89	2	1
81	89	2	1
81	89	1.65986	1

## Sheet: Rest
5km_radius_total_attacks	25km_radius_total_attacks	nga_socioe	school_attacked_updated
0	1	1.88976	0
0	0	2.72897	0
0	0	3.81947	0
0	0	1.70427	0
0	9	1	0
0	1	3.88103	0
0	1	1.36979	0
0	0	3.10565	0
0	0	4.10292	0
2	2	1.41992	0
0	0	3	0
0	0	1.9267	0
1	1	1	0
0	0	1.18648	0
0	4	2.3736	0
0	2	4	0
0	1	4.21754	0
0	4	1.08903	0
74	247	4.04237	0
0	7	4.74964	0
0	0	4.6742	0
4	28	1.1715	0
0	0	4	0
0	1	1.88976	0
1	1	1	0
0	1	2.19109	0
0	4	1.00795	0
0	1	1.08371	0
0	0	5	0
0	0	2.58465	0
0	0	3.93236	0
0	2	1	0
8	11	2.23671	0
6	11	4.37622	0
0	0	2.66851	0
0	0	2.53799	0
1	9	1.10939	0
0	0	3.48086	0
0	0	3.66342	0
0	0	4	0
0	0	4	0
0	0	2.60659	0
0	0	3.66839	0
0	2	4.22175	0
0	2	4.60945	0
1	1	3	0
0	1	1.13515	0
0	8	1.00729	0
1	1	3	0
0	1	3.94782	0
2	2	1	0
0	0	3.99057	0
0	1	3.27684	0
0	0	4.63779	0
5	28	1.78047	0
0	2	1.04761	0
0	29	1.80728	0
0	0	5	0
0	1	3.32658	0
0	1	2.56063	0
0	1	5	0
0	5	4.76144	0
0	0	3.16558	0
0	5	4.78655	0
0	0	3.04503	0
0	0	1.47396	0
0	0	1.40585	0
0	0	4.79774	0
1	1	2	0
0	0	4.89393	0
0	0	2.05815	0
0	1	5	0
0	1	4	0
0	0	5	0
0	0	3.60168	0
0	0	3.31827	0
0	3	1.17595	0
0	0	1.06018	0
0	0	4.13516	0
0	0	4	0
0	0	5	0
0	0	2	0
0	0	3.92804	0
0	0	4.80267	0
0	2	4.72679	0
0	1	5	0
0	0	1.32201	0
0	0	1.26357	0
0	2	4.01521	0
0	0	3.15198	0
0	5	4	0
0	1	2.48993	0
2	9	1.10841	0
0	1	2.32948	0
0	0	2.01523	0
3	9	1	0
0	0	1.9881	0
0	0	3.24913	0
0	0	3	0
1	7	1	0
2	2	2	0
0	1	4.20589	0
0	5	4.09039	0
0	9	1	0
1	1	1.88451	0
0	0	1.97745	0
0	0	2.04254	0
0	2	1.00081	0
0	1	5	0
0	1	4.86379	0
0	5	4	0
0	5	3.49461	0
0	0	1.01666	0
0	0	2.91824	0
0	0	2.15588	0
0	1	2	0
0	0	3.99952	0
0	0	1	0
0	1	4	0
0	0	4.14321	0
0	1	1.13515	0
1	1	4.80627	0
0	0	5	0
0	0	4.94932	0
0	0	3.26706	0
0	0	2	0
0	0	3.38512	0
1	9	1	0
0	2	3.66467	0
3	9	1	0
1	1	1	0
0	0	2.67378	0
0	0	4.30512	0
0	2	3.09701	0
0	0	3.75759	0
0	1	1.61488	0
0	0	3.48516	0
0	0	2.73891	0
0	1	4	0
1	1	1	0
0	0	3.20064	0
0	0	2.5795	0
0	0	3.12903	0
0	0	4.59477	0
0	23	3.59253	0
0	0	4.92513	0
1	1	1.00521	0
2	3	2.84056	0
1	3	1	0
3	9	1	0
0	1	2.91155	0
0	0	1.4474	0
0	0	1.99716	0
0	0	4.97259	0
0	0	3.16868	0
0	0	3.13377	0
0	0	3.18125	0
0	0	3.78065	0
0	0	2.7302	0
0	0	4.34364	0
0	1	4.04637	0
0	1	2.00021	0
0	0	3.44541	0
0	0	4.6373	0
0	2	3.64023	0
0	0	5	0
0	8	1	0
0	0	1	0
0	0	2	0
0	4	4.49343	0
0	0	3.00081	0
0	1	4.00953	0
0	0	3.51304	0
0	0	4.27744	0
0	0	5	0
0	2	3.8772	0
0	0	2	0
0	2	4.99884	0
0	1	4	0
0	0	3.11719	0
0	0	2.38679	0
0	1	5	0
0	3	1.17595	0
1	3	4	0
0	0	2.01781	0
1	1	1	0
0	4	5	0
1	1	1.48375	0
0	0	3.53821	0
0	0	5	0
0	0	3.56666	0
0	0	3.36323	0
0	0	1	0
0	5	4.04267	0
0	1	5	0
0	1	3.98039	0
0	0	5	0
0	0	2.15153	0
0	0	2.0622	0
0	0	5	0
0	0	1.02798	0
0	0	3	0
0	0	3.99293	0
0	2	1.9783	0
0	3	1.19836	0
0	13	4	0
2	9	1	0
0	0	5	0
0	1	1	0
0	0	3.97173	0
1	1	2	0
0	0	2.76996	0
0	6	1.02054	0
0	1	4.32035	0
0	3	3.47247	0
0	0	3.47562	0
0	5	1.10841	0
0	2	3.24186	0
0	0	2.32769	0
0	1	3.218	0
0	0	3.0013	0
0	0	2.12546	0
0	5	1	0
0	0	1.00104	0
0	0	4	0
0	9	1	0
0	0	5	0
0	9	1.21094	0
0	1	3.61784	0
0	0	2.41479	0
0	1	1.61567	0
0	9	1	0
1	1	2	0
0	0	3.58677	0
0	0	1.82442	0
0	0	2.99981	0
0	8	4.88656	0
0	9	1.00002	0
0	0	2.00015	0
0	1	3.77764	0
0	1	1.38586	0
0	5	1	0
0	1	3.41843	0
0	0	2.30891	0
2	3	5	0
0	0	3.86375	0
0	0	3.10263	0
0	3	2.0785	0
0	1	4	0
0	3	5	0
0	0	3.02024	0
1	1	1	0
0	16	4.05621	0
0	2	3.95439	0
0	0	2.03121	0
0	0	4.50514	0
0	1	2	0
0	0	5	0
0	0	3.83028	0
0	0	4.2678	0
0	0	2.38525	0
0	0	1.69377	0
0	1	2	0
0	1	4	0
0	0	3.69963	0
0	0	3.51333	0
0	0	3.2478	0
0	0	4.99015	0
2	2	1.27784	0
1	1	2	0
0	0	4.31209	0
0	0	2	0
0	2	1.00058	0
0	0	2.02827	0
0	0	2.86002	0
0	1	1.96781	0
0	0	1.98888	0
0	0	2.81586	0
0	1	5	0
1	2	2	0
0	0	1.09222	0
0	0	1.51972	0
0	0	2.42474	0
0	0	3.4433	0
0	27	4	0
0	0	2.88088	0
0	2	4.27228	0
0	2	2.41731	0
0	0	5	0
6	717	4.1472	0
0	1	2	0
0	0	3	0
0	0	3.82939	0
0	9	1	0
0	0	5	0
0	0	4	0
0	0	2.57971	0
0	0	2.00011	0
0	1	4.01548	0
1	2	2	0
0	0	5	0
0	0	1.68734	0
1	2	1	0
0	0	2	0
0	0	3.59069	0
0	9	1	0
0	0	1.15165	0
0	0	2.81839	0
0	0	4.88919	0
0	0	2.86321	0
3	26	1.03239	0
0	1	5	0
23	28	1	0
0	0	3.81122	0
0	2	3.12849	0
0	5	1	0
11	12	2	1
0	0	2.25035	0
0	0	4.25557	0
0	1	2	0
1	1	1.13908	0
0	0	2.79823	0
0	0	3.06165	0
0	1	5	0
0	9	1	0
0	0	3.20923	0
0	3	2.73751	0
0	1	4.06722	0
0	45	4	0
22	24	2	0
0	1	4.03642	0
0	1	4.97136	0
19	19	2.16032	0
0	2	2.38525	0
0	0	4.98324	0
0	0	1.00174	0
4	8	3.44852	0
0	2	3.96852	0
0	20	4.62684	0
3	9	1	0
4	90	3	0
0	4	1.08371	0
0	0	4.8383	0
0	0	4	0
0	697	4.71054	0
1	9	1	0
0	0	3.20923	0
0	20	4.8149	0
0	0	3.30146	0
0	0	1.06692	0
0	24	3.91312	0
0	8	1.02393	0
0	0	4.45205	0
0	0	1.70741	0
0	0	3	0
0	0	2.17187	0
3	3	3.15346	0
0	0	5	0
0	24	2.84639	0
0	14	5	0
19	19	2.24192	0
0	1	4.83019	0
1	1	2	0
0	0	1.99721	0
0	0	1.00104	0
0	3	1.29513	0
0	0	3.7934	0
2	9	1	0
0	0	2	0
0	1	3.14488	0
0	0	1	0
0	0	1.9881	0
0	0	3.83028	0
0	0	2.17443	0
1	1	1.03588	0
0	1	3.92528	0
0	0	2.07758	0
0	0	4	0
0	0	3	0
1	1	4.59886	0
9	102	4.92485	1
0	3	1.69394	0
0	1	4.36969	0
1	6	4.67086	0
1	1	1.09627	0
0	1	1.27476	0
0	0	4	0
0	0	2.09286	0
0	1	3.48073	0
0	0	1.00104	0
0	1	5	0
1	1	4.56531	0
0	0	3.14884	0
0	0	3	0
0	0	5	0
0	0	2.38128	0
0	0	3.57197	0
0	0	1.26422	0
0	0	3.70879	0
2	9	1	0
0	0	2	0
0	0	2.77413	0
1	1	1.0828	0
0	3	1.92315	0
3	6	1.03241	0
0	0	1.9881	0
0	0	4.09331	0
0	0	3.75759	0
0	1	2.97207	0
0	1	2.02404	0
0	5	3.67507	0
1	45	4.12552	0
0	2	3.84095	0
0	25	5	0
0	0	3.18737	0
0	0	5	0
0	0	4	0
8	74	4.02332	0
0	0	3.58305	0
0	1	2.00021	0
0	0	2.31947	0
0	0	3.94578	0
0	0	2.33799	0
0	1	2.53048	0
0	0	4.94446	0
0	0	1.99793	0
0	2	1.00151	0
0	2	1.79499	0
0	2	3.19055	0
0	0	1.07059	0
0	0	2.32149	0
0	0	4.94932	0
1	1	2.29795	0
0	0	2.4114	0
0	0	1.53951	0
0	0	2.0643	0
0	0	2.01081	0
0	21	3.49576	0
0	0	4.32366	0
0	4	1.05239	0
0	0	4.09889	0
0	0	2	0
0	1	2.25592	0
0	1	5	0
0	1	1.48551	0
0	2	3.96965	0
0	0	3.60615	0
0	1	4.02174	0
0	1	1.46804	0
0	0	3.62578	0
0	0	3	0
0	3	1.17797	0
0	0	4	0
0	2	1.66105	0
0	2	2.94475	0
0	0	4.90163	0
1	1	1	0
0	0	4	0
0	0	4.998	0
1	9	1	0
0	1	5	0
1	9	1	0
0	2	1.28644	0
0	0	3.75588	0
0	2	3.47772	0
0	1	4.93063	0
0	0	3.3487	0
0	3	2.00465	0
0	0	4	0
0	2	4.79283	0
0	1	3.73295	0
0	55	5	0
0	1	2	0
0	0	3.38294	0
0	0	5	0
0	0	2.11377	0
1	1	1.39904	0
1	16	4.25999	0
0	0	5	0
0	0	2.62974	0
0	6	1.05239	0
0	0	2.40725	0
0	1	2.00693	0
0	0	3.45591	0
0	0	3.59028	0
0	2	3.72604	0
0	0	1.23824	0
0	0	2.29085	0
81	88	1.95271	0
0	8	1.00006	0
0	0	3.15105	0
0	0	3	0
0	0	5	0
0	20	3.6835	0
0	1	2.01626	0
0	0	2.37705	0
0	1	4.9744	0
0	0	2.55618	0
0	0	2.1023	0
0	5	4.09039	0
0	0	1	0
0	0	2.87019	0
0	1	2.49837	0
0	0	3.05398	0
0	8	1.02393	0
0	5	3.62215	0
0	0	1.07757	0
0	0	3.009	0
0	0	4.15929	0
0	0	2.34809	0
0	3	3.48343	0
0	0	2.00472	0
0	20	4.8149	0
0	0	2.06648	0
0	1	1.23594	0
0	4	1	0
0	0	3.11766	0
1	2	1	0
2	3	3.08718	0
0	0	2.9429	0
0	1	4.99943	0
0	7	4.74964	0
1	9	1	0
0	11	3.9721	0
0	1	2.40912	0
0	0	3.42548	0
0	0	1.40522	0
0	0	2.96373	0
1	90	4.46303	0
0	0	3.86964	0
0	0	2.73081	0
0	1	4.07184	0
0	23	4	0
0	0	4.85581	0
0	88	4.447	0
0	24	2.01928	0
0	0	2.03057	0
0	4	2.37569	0
0	0	1	0
0	0	4.00093	0
2	3	1.02787	0
0	0	3.04839	0
0	0	3.84336	0
0	0	2.03762	0
5	298	4.24023	0
0	0	4.12048	0
0	0	3.66764	0
0	0	5	0
22	24	1.89908	0
0	85	4.0724	0
0	0	4.28768	0
0	0	2.02171	0
0	0	2.59534	0
0	4	1	0
0	1	2.3974	0
0	0	4.89036	0
1	1	3.68774	0
0	2	4.93431	0
0	0	4	0
0	1	2.80356	0
0	0	3.44076	0
1	1	1.44062	0
0	0	2.85406	0
1	9	1	0
0	0	2.94986	0
0	4	1	0
0	0	4.55266	0
0	2	4.77906	0
0	1	5	0
0	0	3.17507	0
18	20	1.99117	0
0	1	3.20687	0
0	1	2.35325	0
0	1	4.56402	0
21	24	2.42423	0
0	1	4	0
0	0	1.05581	0
2	9	1	0
0	0	2.9489	0
0	0	4.66936	0
0	3	5	0
0	0	4.07794	0
0	0	2.11194	0
0	0	5	0
0	0	3.54195	0
0	1	4.00256	0
0	0	4.13565	0
0	9	1.21094	0
0	0	4	0
0	0	2.4115	0
1	88	3.01342	0
0	0	3.7779	0
0	1	2	0
0	1	2.83264	0
123	193	4.99211	0
0	0	2.13572	0
0	0	4.99905	0
0	1	1.79909	0
0	1	2.15395	0
0	0	3.07751	0
0	0	2.74185	0
0	0	2.97282	0
0	0	1.96385	0
2	89	2.40709	0
0	1	4	0
0	1	5	0
3	56	4.67455	1
3	26	1.01289	0
0	8	1	0
0	1	1.88976	0
0	0	3.09145	0
0	6	1	0
1	8	1	0
0	0	3	0
0	0	3.77588	0
0	0	3.81033	0
0	2	2.8945	0
1	28	4	0
0	6	4	0
0	0	2.85523	0
0	7	1.95223	0
0	0	3.67854	0
0	0	2.09006	0
0	0	4.93955	0
0	1	4.8484	0
0	0	2.0206	0
2	2	1.41992	0
0	3	1.29513	0
0	0	3.7934	0
0	1	3.27057	0
0	1	1.84267	0
0	1	3.39113	0
3	9	1	0
0	1	4.19345	0
0	0	3.08776	0
0	0	5	0
0	0	2.90138	0
0	0	4.70163	0
0	30	1.86601	0
0	3	4.73385	0
0	2	4.35446	0
0	0	3.65055	0
0	0	1.73875	0
0	0	4.94064	0
0	0	4.90044	0
0	2	2.02499	0
0	0	1	0
2	9	1.10841	0
0	2	4.99479	0
0	0	2	0
0	0	4	0
0	1	2.08079	0
1	1	1	0
3	26	1.01289	0
0	0	4.9449	0
0	0	3.49928	0
0	0	4.80267	0
0	0	4.06492	0
0	1	4.72925	0
0	0	3.36323	0
0	0	3.56666	0
3	3	1	0
1	1	1.0828	0
0	0	4.99245	0
0	0	4.78991	0
0	9	1	0
2	9	1	0
0	0	2.98137	0
0	0	4.41662	0
0	1	3.41843	0
0	1	1.39904	0
0	28	2.83856	0
0	0	3.25274	0
0	0	5	0
0	0	3.03368	0
0	8	1	0
0	4	4.87279	0
0	0	1.27608	0
5	69	4.00317	0
0	1	2.43294	0
0	0	4.4448	0
1	1	1	0
0	8	1.00729	0
0	0	3.9789	0
0	1	2	0
0	0	4.86618	0
0	0	3.85219	0
0	0	3.21427	0
0	3	3.87464	0
0	1	2.87446	0
0	0	1.00923	0
0	1	4.2274	0
0	0	3.00862	0
1	1	1	0
0	4	5	0
0	0	2.89214	0
0	0	3.30839	0
0	0	2.57322	0
0	0	2.00029	0
0	0	4.55865	0
0	1	1.47073	0
0	1	2.66329	0
0	0	1.94466	0
0	0	1.99226	0
1	30	1.07555	0
0	0	5	0
0	0	1.73875	0
0	38	4.03574	0
0	0	4.15198	0
0	1	3.78779	0
0	0	3.19724	0
1	1	1.58102	0
0	0	5	0
0	3	4.42968	0
0	87	3.44294	0
0	0	1.94459	0
0	5	1.05239	0
0	1	4	0
0	0	1	0
0	0	4.86608	0
0	1	2	0
0	0	1.4682	0
0	0	2.90138	0
0	0	3.77764	0
0	9	4.19073	0
0	1	4.38698	0
0	0	5	0
20	94	3.94903	0
0	0	4.06959	0
0	0	4.20406	0
0	2	1.21071	0
0	0	4.00037	0
1	25	4.88649	0
0	3	4.53926	0
0	0	1	0
2	26	4.30405	0
0	2	3.66467	0
1	1	1.48222	0
0	6	4.33021	0
0	0	1.52584	0
0	0	2.00282	0
0	3	1.1105	0
0	3	5	0
0	0	4.07513	0
0	0	3.18125	0
0	25	5	0
0	0	5	0
0	1	2.15477	0
0	2	4.61003	0
0	1	4.78453	0
0	0	1.00038	0
0	1	4.56402	0
0	1	4.49956	0
0	0	3.9984	0
0	0	4	0
0	0	4.24115	0
0	0	2.00156	0
0	0	4.94514	0
3	9	1	0
0	0	1.55313	0
0	0	4.99609	0
0	0	1.58604	0
1	1	1	0
0	1	2.05089	0
0	1	2.48402	0
0	0	3.31566	0
0	1	3.77335	0
0	2	3.02314	0
0	85	4.215	0
0	0	3.20303	0
0	0	3.16967	0
0	1	1.55313	0
0	0	3.27966	0
0	0	4.11302	0
0	0	2.04671	0
0	3	1.01212	0
0	1	1.88976	0
0	0	3	0
0	1	2.6446	0
0	0	1.56644	0
0	0	3.00127	0
0	1	1.27476	0
0	1	4.66106	0
0	0	3.2959	0
0	1	2	0
0	11	2.59609	0
0	3	1.61567	0
0	0	4.04214	0
0	7	1.95223	0
0	1	4.03642	0
0	0	4.72846	0
0	0	1.07834	0
0	2	1.00081	0
0	0	3.67436	0
22	24	1.0903	0
2	2	1	0
0	20	4.8149	0
0	6	1	0
0	0	2.14804	0
0	1	3.66664	0
0	1	4.95771	0
0	11	4	0
1	1	1	0
0	1	4	0
0	0	4	0
0	2	4.98004	0
0	0	2.04026	0
0	1	4.49956	0
1	4	3.7597	0
0	25	1.54689	0
0	4	1.05239	0
0	24	3.3368	0
0	0	1.15936	0
0	0	3.69909	0
0	0	2.05842	0
0	0	4.35834	0
0	0	3.88019	0
0	0	3.10187	0
0	1	3.9473	0
0	0	3.95621	0
0	0	1.33681	0
0	0	1.23824	0
0	0	5	0
0	0	4.03103	0
0	0	4.34942	0
0	0	2.61497	0
0	0	4.99452	0
0	0	5	0
0	0	2	0
0	1	2.93785	0
0	0	1.62162	0
0	0	3.99148	0
0	5	1.05239	0
0	0	2.07545	0
0	1	3.47046	0
0	2	5	0
3	9	1	0
0	3	2.84517	0
3	3	1	0
0	0	3.20617	0
0	0	3.70427	0
0	0	3.88019	0
0	0	4.4399	0
0	0	2.06969	0
0	0	4.8521	0
0	1	3.82266	0
0	0	3.39262	0
0	0	3.98922	0
0	0	4.97925	0
0	0	4.18159	0
1	1	1.27476	0
1	9	1	0
0	0	3.14002	0
4	28	1.00025	0
0	0	4.69496	0
0	5	1	0
0	0	3.16967	0
0	0	5	0
3	9	1	0
0	4	1.67195	0
0	0	3.59765	0
3	3	3.83332	0
0	4	5	0
2	89	1.89331	0
0	0	2.17591	0
0	1	3.49651	0
3	3	2.02915	0
0	0	1.90794	0
0	0	3.69435	0
0	0	1.00174	0
1	8	1	0
0	0	3.99351	0
0	3	1	0
0	0	3.82165	0
0	5	4.09039	0
0	2	3.72604	0
0	2	4	0
0	1	2.58021	0
0	5	2	0
0	0	2.30537	0
0	0	4.86979	0
0	0	4.84536	0
2	89	1.89331	0
0	0	5	0
0	5	5	0
0	0	5	0
0	24	2.04783	0
1	1	1.14873	0
0	4	1.05873	0
1	1	2.03326	0
0	0	1.09331	0
0	5	3.57977	0
0	0	2.70229	0
0	0	1.4682	0
0	1	4.93044	0
0	0	2.14804	0
1	1	1.26225	0
0	1	5	0
0	4	1.13883	0
0	0	1	0
0	1	2	0
0	0	2.86321	0
0	0	3.65055	0
0	3	5	0
0	2	3.24186	0
0	2	4.19953	0
0	0	2.22367	0
0	0	2.64138	0
0	0	2.45453	0
1	1	3.06153	0
2	3	1	0
0	0	1.40585	0
0	1	4.52911	0
0	0	4.21706	0
0	0	4.99637	0
0	0	4.59276	0
0	0	1	0
2	2	3.6087	0
0	0	4.88047	0
0	3	1.70058	0
1	1	1	0
0	0	2.1666	0
0	1	2.92049	0
0	0	2.16324	0
0	0	4.10842	0
0	1	5	0
0	0	1.60762	0
0	0	4.80739	0
0	0	1.33964	0
0	0	2.34809	0
0	0	2.75696	0
1	8	1	0
0	0	2	0
0	0	5	0
0	0	2.05945	0
0	2	1	0
0	0	2.96725	0
0	0	5	0
0	2	4.09088	0
0	1	2.07259	0
0	0	2.9489	0
0	1	2.33936	0
0	1	4.50062	0
0	6	3.4472	0
0	0	2	0
0	0	3.95621	0
0	0	2.96373	0
0	0	2	0
0	0	3.12115	0
0	0	5	0
0	0	5	0
0	0	4	0
0	3	4.13125	0
0	0	2.96185	0
0	1	4.20589	0
0	3	1.00334	0
0	0	1.53951	0
0	1	2	0
0	2	4	0
0	0	3.14356	0
0	0	4.38389	0
1	8	1	0
0	1	1	0
0	1	4	0
1	1	4.28055	0
0	0	2.84039	0
0	0	3.48086	0
0	0	4.0298	0
0	0	4	0
0	0	3.67288	0
0	0	2.75315	0
0	0	2.61497	0
5	230	4.59175	0
0	0	3.13041	0
0	0	5	0
0	0	3.69755	0
0	2	3.81907	0
0	0	3.21096	0
0	1	4.90843	0
0	0	4.99118	0
0	0	1.9292	0
0	1	4.88742	0
3	6	1	0
0	4	1	0
0	0	3.09994	0
0	1	2.27267	0
2	20	2.32271	0
0	2	5	0
0	1	4.00169	0
0	0	2.61497	0
0	0	2.66255	0
1	1	1.23472	0
0	11	4.79371	0
3	3	1	0
0	0	4	0
0	0	4.62865	0
0	0	3.67288	0
0	0	4	0
0	9	1	0
0	3	4.82588	0
0	3	1.02418	0
0	1	2.00864	0
0	0	4.03844	0
0	1	1.59199	0
0	1	2.29712	0
0	1	1.19167	0
0	4	1.08903	0
0	1	2.44574	0
0	0	4.72281	0
0	0	3.3899	0
0	0	4	0
0	2	2.6053	0
0	3	3.87464	0
0	0	4.87879	0
0	0	1.66683	0
19	19	2.24192	0
0	0	4.29336	0
0	2	4.19953	0
0	3	4.33898	0
0	2	1.28644	0
0	0	3.01576	0
2	3	1	0
0	1	4	0
0	3	2.11586	0
0	1	2.04058	0
3	3	2	0
0	4	5	0
0	0	2.92049	0
10	148	4.05385	0
0	1	3.98747	0
0	0	4.99789	0
0	0	1.69233	0
0	0	4	0
1	1	1.0828	0
3	3	1	0
4	90	2.00437	0
0	0	5	0
0	0	3	0
3	3	1	0
0	0	2	0
0	0	4.00694	0
0	0	2.66609	0
0	1	4.16697	0
0	1	4.39482	0
0	1	4.00082	0
3	9	1	0
0	0	3.11643	0
0	0	2.05815	0
0	88	4.0512	0
0	0	3.62523	0
0	0	3	0
1	8	1	0
0	0	2.04254	0
0	0	4.0452	0
0	0	4.07513	0
0	0	3.00594	0
0	0	2.22644	0
22	23	1.97151	0
0	1	4.03642	0
0	0	2.35995	0
1	1	1.23223	0
0	1	4.00015	0
0	9	1	0
0	0	3.01578	0
0	0	5	0
0	0	3.48411	0
0	3	1.03462	0
0	0	3.77476	0
0	0	5	0
0	1	4.70387	0
0	0	2.87019	0
0	0	2	0
0	0	4	0
0	0	1.25397	0
0	0	3.56898	0
0	2	2.59144	0
0	3	4.13125	0
0	0	3.29207	0
0	0	3.87971	0
0	0	5	0
0	0	5	0
0	1	1.37869	0
0	0	2	0
2	2	2.46072	0
5	6	3.6706	0
2	3	1.00334	0
0	1	1	0
0	1	3.25297	0
1	9	1	0
0	8	1.00006	0
22	23	1.90132	0
0	0	3.17507	0
0	0	3.84524	0
3	9	1	0
0	0	3	0
0	0	3	0
0	1	4.77702	0
0	1	4.36969	0
0	0	3.94738	0
0	9	1	0
1	9	1	0
0	2	4.08611	0
0	0	4	0
0	0	2.4275	0
0	0	4.13516	0
0	8	1	0
0	0	1.28552	0
0	20	4.38031	0
0	0	2.99009	0
0	0	3.29803	0
0	1	4	0
0	4	2	0
0	0	2.04254	0
0	2	4	0
0	1	5	0
0	3	5	0
0	0	4.29336	0
28	38	5	0
0	0	2	0
0	0	4.01135	0
0	0	3	0
0	1	4.23528	0
1	1	1.25486	0
0	0	1.80781	0
0	0	1	0
1	8	1	0
0	0	4.34364	0
0	0	4	0
0	0	2	0
0	0	3.19619	0
0	0	3.00081	0
0	2	2.74466	0
0	0	4.92513	0
0	1	2.27492	0
0	5	1.22321	0
0	0	2.44617	0
0	0	3.85134	0
0	9	1	0
1	2	1	0
0	0	1.9267	0
0	0	4.04542	0
2	9	1	0
0	0	4	0
0	0	5	0
0	0	4.05586	0
0	0	5	0
0	0	4.59477	0
0	3	4.95566	0
0	0	2.98945	0
0	0	4.06425	0
0	2	1.04437	0
0	1	4	0
0	0	3.35269	0
0	0	1.43692	0
2	20	2.51219	0
0	0	3.73997	0
0	0	3	0
0	2	4.13889	0
0	0	2.54121	0
0	0	1	0
0	0	4.36929	0
0	2	3.21932	0
0	0	1.61225	0
0	0	3.36689	0
0	0	3.29851	0
0	0	3.99907	0
0	0	4	0
0	0	3.993	0
0	1	2.75315	0
0	7	1.95223	0
0	2	2.38525	0
0	0	3.9984	0
0	0	4.27015	0
0	1	4.89445	0
0	4	2.01587	0
0	1	3.23407	0
0	0	2	0
0	0	4	0
0	1	3.46107	0
1	9	1	0
0	2	2.9836	0
0	0	3.99148	0
0	5	4.59856	0
0	0	4.92943	0
0	0	1.94362	0
0	1	2.59764	0
0	0	4.7249	0
0	0	2.09646	0
0	0	3.99107	0
0	9	5	0
0	0	2.83415	0
2	2	1.29944	0
0	1	4.57034	0
0	0	1.18648	0
0	2	2.86021	0
0	7	4.58431	0
0	0	3.00137	0
0	0	4.03364	0
0	0	4.66888	0
0	0	4	0
0	0	4	0
0	107	5	0
0	0	1.01666	0
0	1	3.62215	0
0	1	1.06542	0
0	0	2.00281	0
0	0	3.62632	0
1	9	1	0
0	0	3.00039	0
0	0	5	0
0	0	4.68921	0
0	3	1.08903	0
0	0	2.21895	0
2	20	2.51219	0
0	5	4.00395	0
0	0	2.0068	0
0	2	3.95576	0
0	0	2.02913	0
0	0	1.66468	0
1	1	1.26225	0
0	8	1.00729	0
0	0	4.02309	0
7	22	4.12552	0
0	1	2.00864	0
0	1	2	0
0	0	2	0
0	0	4.97069	0
0	0	1.55313	0
0	1	4	0
0	5	1.05239	0
0	0	1	0
23	28	1	0
0	0	3.45591	0
0	1	2	0
0	4	2.00046	0
0	0	4	0
0	0	2.60893	0
0	0	4	0
2	8	1	0
1	9	1	0
0	0	4.00752	0
0	0	1.30438	0
0	8	1.00729	0
0	9	1	0
0	0	4.9892	0
0	0	1.06715	0
81	88	1.95271	0
0	0	2.70229	0
1	1	1.89127	0
1	1	1	0
0	1	4.06036	0
3	6	1.21778	0
0	0	4.3737	0
0	1	2.67378	0
0	0	2.58666	0
0	0	3.09462	0
0	19	3.17827	0
0	3	5	0
0	0	1.07059	0
0	0	3.38046	0
0	0	4	0
0	0	2.01382	0
0	4	4.2549	0
0	4	5	0
0	0	4.88047	0
0	0	4	0
0	0	3.01696	0
0	0	2.9453	0
0	8	1	0
0	1	2.06822	0
0	0	3.47772	0
0	2	1.79499	0
0	0	4	0
0	0	4.2379	0
0	0	2.2845	0
0	24	2.42423	0
0	0	3.33042	0
0	0	4.40363	0
21	856	4.835	0
2	2	1.01801	0
0	0	3.02526	0
0	1	5	0
1	33	5	0
0	0	3.38046	0
0	0	2.74981	0
0	0	4.99892	0
0	0	1.51972	0
0	0	3	0
26	28	1	0
0	0	2.14724	0
0	0	1.10908	0
0	0	2.96044	0
0	0	2	0
0	1	1.68186	0
0	6	1	0
0	8	1	0
1	30	1.10939	0
0	0	3.12975	0
0	0	1.26197	0
0	0	1.68904	0
1	2	3.39537	0
0	1	1.07048	0
0	0	4.53213	0
0	0	1.06692	0
0	0	5	0
0	1	1.53744	0
0	0	1.10736	0
0	5	1.40809	0
0	0	4	0
0	0	3.44673	0
0	0	3.81033	0
0	0	2	0
0	1	5	0
0	0	3.59943	0
0	2	3.82576	0
0	4	1.85898	0
0	1	2.8051	0
0	0	5	0
0	0	4.96387	0
1	9	1	0
0	12	4	0
0	0	4.69781	0
0	1	2	0
0	2	1.55313	0
0	0	4	0
0	0	4.71214	0
0	0	3.14356	0
0	0	3.86762	0
5	28	1	0
0	0	5	0
0	1	2.49837	0
0	0	2.41479	0
0	0	3.41235	0
5	107	4.64767	0
0	0	3.06722	0
0	0	3.73	0
0	0	2.80302	0
0	0	2.62651	0
0	0	4.01987	0
1	1	1	0
1	1	1	0
0	0	4.06492	0
0	1	3.70507	0
0	0	3.69203	0
0	0	4.33634	0
0	23	3.79777	0
0	5	5	0
0	1	2	0
0	0	3.12705	0
127	142	3.30055	0
0	0	3.72675	0
0	0	2.02171	0
2	2	3.73775	0
0	0	1.9179	0
0	0	4.97018	0
0	0	1.94362	0
0	8	1.02393	0
0	8	1	0
0	3	1.08903	0
0	9	1	0
0	5	5	0
0	0	4.00539	0
0	0	2.79823	0
0	0	3	0
0	0	5	0
0	0	4.95073	0
0	2	1.03194	0
0	0	2.4268	0
2	3	1	0
0	0	2	0
0	1	2	0
0	0	4.03074	0
0	0	1.66504	0
0	2	4.33021	0
0	0	5	0
0	7	1.21094	0
0	2	1.00168	0
0	0	3.10187	0
3	9	1	0
0	9	1	0
0	0	2.38083	0
0	1	4.27583	0
0	0	2.09936	0
0	0	4.95073	0
0	0	4.2274	0
0	0	1.9881	0
0	0	2.22795	0
0	1	3.70296	0
0	8	1	0
0	1	2.00212	0
0	0	3.00847	0
0	25	1.02156	0
0	0	4.00694	0
0	0	4.67951	0
0	0	2.98357	0
0	13	4.38031	0
3	9	1	0
0	40	5	0
0	0	3.09294	0
0	0	2	0
0	1	3.27057	0
0	0	2.09475	0
7	34	3.78138	0
0	0	2.86321	0
1	1	1	0
0	0	1.07425	0
0	2	1	0
2	2	1.04761	0
0	1	3.39174	0
0	7	1.95223	0
1	1	1	0
0	0	2.82461	0
0	0	2	0
0	0	2.91473	0
0	8	1	0
0	0	5	0
0	0	1.15165	0
0	0	3.00207	0
0	2	1.08371	0
0	0	4.83739	0
0	1	4.42403	0
0	2	1.01212	0
0	1	3.42908	0
0	6	3.42373	0
0	2	4.01521	0
0	0	1.1356	0
0	1	4.99812	0
0	0	2.00025	0
0	0	2.72897	0
0	1	2.03402	0
0	0	5	0
0	0	1.33964	0
0	0	2.6436	0
0	0	5	0
0	4	1	0
0	1	3.88418	0
0	5	4.72635	0
0	0	1.18648	0
3	37	3.59526	0
0	0	3.41235	0
0	0	2.87979	0
4	37	4.58311	0
0	0	1.52382	0
0	0	3.55764	0
0	8	1	0
0	0	3.04588	0
0	0	2.73891	0
0	1	1.39904	0
0	0	2.21449	0
0	0	3.53705	0
0	0	3.21595	0
0	0	5	0
0	0	2.07742	0
0	0	1	0
0	0	4.97008	0
0	0	1.99482	0
0	0	3.51309	0
0	0	1.52382	0
0	0	1.02367	0
21	35	2.96211	1
0	4	5	0
0	1	3	0
0	1	5	0
0	0	4.30875	0
0	2	1	0
0	9	1	0
0	2	4.16122	0
0	0	5	0
0	23	2.84639	0
1	20	4.12552	0
0	1	2	0
0	0	3.09899	0
0	9	1.10841	0
0	0	5	0
0	0	2	0
0	0	4.01044	0
0	0	5	0
0	1	5	0
0	0	3.09473	0
0	88	3.99986	0
0	1	4.46576	0
0	3	1.1105	0
0	2	4.19953	0
0	4	1.89934	0
1	88	3.01342	0
0	1	4.91464	0
3	6	1.24139	0
0	3	3.02804	0
0	0	4.94679	0
0	1	1	0
0	1	4.68989	0
0	0	2.29789	0
0	23	2.75812	0
0	1	2.12109	0
0	0	1.05581	0
0	0	3.99928	0
0	2	2.413	0
0	0	2.17353	0
0	0	2.61497	0
0	0	4.0005	0
0	2	5	0
0	0	5	0
0	2	4	0
0	0	5	0
0	1	5	0
0	0	3	0
0	0	1.23824	0
6	28	1.00179	0
0	0	5	0
0	0	3.18002	0
0	0	5	0
0	0	3.82165	0
0	0	2.54347	0
0	0	4.99345	0
0	0	2.28837	0
0	1	3.6809	0
1	9	1	0
0	0	2.06557	0
2	89	1.89331	0
0	0	4.70562	0
0	1	2	0
0	2	4.73385	0
0	0	2.65784	0
0	0	4	0
0	9	1	0
0	1	3.80655	0
2	90	2.99564	0
3	61	4.38544	0
0	1	4.48136	0
0	0	4.30996	0
0	1	2.13095	0
0	0	4	0
0	0	2.83474	0
0	0	3.72159	0
0	0	1.51095	0
0	0	2.07545	0
0	0	2.9464	0
0	0	2.4114	0
0	0	2	0
0	0	5	0
1	1	1	0
0	0	3	0
0	19	4.63617	0
0	0	4.2379	0
1	1	1.48375	0
0	6	3.71006	0
0	0	4.6742	0
0	0	3.79373	0
0	0	5	0
0	0	4.10842	0
0	0	1.50408	0
0	1	4	0
0	0	4.27998	0
0	2	1.00168	0
0	0	5	0
0	0	2.50792	0
0	1	3.67347	0
0	67	5	0
1	1	1	0
0	0	5	0
0	2	4.95709	0
0	4	3	0
0	1	1.76728	0
80	88	1.5468	0
588	739	2.92852	1
0	0	4.96174	0
0	1	4.59762	0
0	0	4.02574	0
0	0	3.23699	0
0	0	2.02046	0
0	0	2.11005	0
0	1	2.00565	0
0	0	3.66839	0
0	0	4.81527	0
3	6	1	0
0	3	2	0
0	0	4.35834	0
2	2	1.01801	0
2	2	1	0
0	3	3.99883	0
0	0	2.34809	0
0	0	3.43537	0
0	0	1.28904	0
0	0	3.32889	0
0	3	2.01428	0
0	4	1	0
0	1	4.9744	0
5	28	1	0
0	0	4	0
2	9	1	0
0	85	4.11043	0
0	9	1	0
1	88	2.33748	0
0	2	2	0
0	0	5	0
0	0	2.09286	0
0	2	4	0
0	0	5	0
0	0	1.93161	0
0	0	3	0
0	3	1.42787	0
12	39	4.71957	0
0	26	1.07555	0
0	0	5	0
3	3	4.22234	0
0	4	1.05239	0
0	0	1.47396	0
0	2	2.40291	0
0	2	3.02314	0
19	20	2.63926	0
0	0	4.69825	0
0	0	1.05581	0
0	2	2.16636	0
0	0	1	0
0	0	4.02648	0
0	1	2	0
0	1	1.84267	0
0	2	1.36481	0
0	0	1.38255	0
0	0	3.03255	0
0	0	2.12544	0
0	0	3.92278	0
3	9	1	0
0	4	1.89934	0
0	0	3.92779	0
0	0	3.70296	0
1	1	1.66225	0
3	18	4.22619	0
0	0	5	0
0	0	4.00539	0
0	0	3.30367	0
19	19	2.63926	0
1	1	4.53972	0
0	0	2.00029	0
0	0	1.75989	0
7	34	3.90501	0
0	0	3.93452	0
0	0	5	0
0	0	3	0
0	4	2.12721	0
0	1	1.70058	0
0	3	1.92315	0
1	30	1.07555	0
0	0	3.59199	0
0	0	2.16802	0
0	0	5	0
0	0	2.01781	0
0	0	4.02008	0
0	0	3.91864	0
0	0	3.95621	0
0	0	2.00604	0
0	0	5	0
0	3	1.17595	0
0	4	1.23824	0
0	5	5	0
0	0	4.00012	0
0	0	5	0
0	1	4.70387	0
1	1	4.69852	0
0	1	4.6613	0
0	7	3.95886	0
0	0	3	0
0	3	1.02418	0
0	0	4.80721	0
0	0	1	0
0	0	2	0
0	0	3.06386	0
0	0	2.96281	0
0	6	4.39779	0
3	3	1.01062	0
0	0	4.99439	0
0	0	3.49774	0
0	0	4	0
0	3	2.67565	0
0	9	1	0
0	0	3.0413	0
0	0	1.93066	0
0	0	4.98865	0
0	0	5	0
0	0	2.29519	0
0	2	1.00168	0
0	0	3.69203	0
0	0	3.32807	0
0	5	1.83859	0
0	3	4.13125	0
3	3	1.92585	0
0	0	2.08531	0
0	0	2.22367	0
12	24	3.21961	0
0	0	4	0
0	5	4.39041	0
0	8	4.55783	0
0	0	4.99644	0
1	8	1	0
0	0	2.71254	0
0	0	1.02776	0
0	0	1.28904	0
0	1	2.18213	0
0	0	4.55968	0
1	6	3.92691	0
0	0	3.62632	0
0	0	2.32948	0
0	1	5	0
0	0	3	0
0	0	4	0
81	89	2.39823	0
0	1	2	0
0	0	3.62956	0
0	0	5	0
0	0	3.61665	0
0	0	2.9823	0
1	1	1	0
0	1	4.10207	0
0	0	4.55596	0
0	0	2.97865	0
0	0	4	0
0	0	2.04306	0
0	0	2.03439	0
0	0	5	0
0	0	5	0
0	3	1.1105	0
0	0	1.25847	0
0	0	3.90598	0
0	0	2.98372	0
0	4	2	0
1	2	4.29261	0
5	28	1	0
0	0	3.59199	0
1	9	1	0
0	0	5	0
0	0	4.99661	0
0	0	4	0
0	2	4.00069	0
0	0	1.51491	0
0	0	5	0
2	2	2.33888	0
0	0	1.1356	0
0	1	3	0
0	0	4.03274	0
0	2	5	0
0	0	2.44634	0
0	5	4.22916	0
0	0	4.92681	0
0	1	4.64306	0
0	9	1	0
0	0	4.13042	0
0	0	2.03206	0
0	0	3	0
0	0	3.05851	0
0	0	1.87575	0
0	0	5	0
0	4	2.37569	0
0	5	1	0
0	0	3.2098	0
0	0	4.08341	0
0	78	4.35855	0
0	1	4	0
0	0	2.05651	0
0	1	5	0
0	9	1	0
0	0	3.27759	0
0	0	1.51095	0
0	0	5	0
0	0	5	0
0	1	5	0
0	0	1.26305	0
1	8	1	0
0	0	4.87879	0
1	1	2.03326	0
11	12	2.819	1
21	35	2.96211	1
0	1	4.78991	0
1	8	1	0
1	1	1	0
0	1	5	0
0	5	4.22916	0
0	89	3.4118	0
0	0	4.83194	0
0	0	4.36929	0
0	0	3.59992	0
0	1	4.86379	0
1	1	1	0
0	0	3.98627	0
0	0	3.13387	0
0	0	4.5633	0
0	4	4.14624	0
0	0	3.6014	0
0	0	2	0
0	0	3	0
0	0	5	0
0	0	2.99704	0
1	1	1.45471	0
0	1	2.08874	0
0	0	2	0
0	0	2.34589	0
0	0	4.01694	0
0	0	2.22795	0
0	0	2.61085	0
0	0	3.40802	0
0	0	3	0
0	0	3.9972	0
0	1	4	0
0	2	5	0
0	0	1	0
3	101	4.58311	0
0	0	5	0
0	0	1.97708	0
0	0	2.82864	0
0	0	3.16558	0
0	4	2	0
0	1	2	0
0	6	1	0
0	0	3.99952	0
0	0	4	0
0	1	2.59928	0
0	1	1.88616	0
0	1	4.98749	0
0	0	4.96885	0
0	0	5	0
0	0	3	0
0	1	2.95229	0
0	1	1.62036	0
0	0	3.08395	0
1	1	1	0
3	9	1	0
0	0	2.01379	0
0	1	4.00069	0
0	2	4.04287	0
0	0	1.56644	0
0	5	4.37707	0
0	0	3.99006	0
0	2	3.12992	0
0	0	3.62808	0
0	0	3.12649	0
0	0	1.94459	0
1	8	1	0
0	0	2.382	0
0	83	4.25122	0
1	9	4.01934	0
2	3	3	0
1	1	1	0
0	2	3.12849	0
0	0	3.99886	0
0	3	3.99883	0
0	9	1	0
0	0	4.0248	0
0	0	4.42057	0
0	0	1.15936	0
0	0	3.84482	0
0	1	5	0
0	0	1.1356	0
0	9	5	0
0	0	1.09222	0
1	1	1.45471	0
0	0	4	0
0	0	3.4561	0
0	2	5	0
0	0	4.11073	0
0	0	4.96678	0
0	1	2	0
0	5	1.14264	0
81	90	2.74769	0
1	89	4	0
0	1	4	0
0	0	3.56363	0
0	3	1.29513	0
0	0	4	0
0	6	1	0
0	0	5	0
0	0	5	0
0	2	5	0
1	1	1	0
0	0	5	0
0	0	1.07739	0
0	1	1.86474	0
0	0	5	0
0	0	2.01897	0
0	0	2.22367	0
0	0	2.99865	0
1	1	1.32999	0
0	0	1.53404	0
1	1	1.23594	0
0	0	4.70732	0
0	2	4.90523	0
0	1	1.72593	0
0	2	5	0
0	0	3.08817	0
0	0	3.09994	0
0	0	2	0
0	3	2.81544	0
0	0	2.92344	0
1	9	1	0
0	3	1.17797	0
0	49	4.00559	0
0	0	1	0
0	1	2.99361	0
0	9	1.00002	0
0	0	1.54385	0
0	0	2	0
0	0	1.49256	0
0	0	4	0
0	0	3.41838	0
0	0	3.5928	0
0	0	3.91937	0
0	0	5	0
0	0	4	0
0	0	3.17308	0
0	0	4.5128	0
0	1	4	0
0	0	4.87585	0
0	0	4.02779	0
0	1	3	0
0	1	1.12648	0
0	2	4.10161	0
2	3	2	0
3	9	1	0
0	7	1.21094	0
0	0	3.14356	0
1	23	3.24418	0
0	1	5	0
0	0	4.03739	0
0	1	5	0
0	4	4.82622	0
1	1	3.72683	0
0	1	3	0
0	0	5	0
0	0	4.59276	0
0	7	1.21094	0
0	0	3	0
3	3	1	0
2	3	1	0
0	0	3.06327	0
0	0	2	0
0	0	4.50144	0
0	0	2.26973	0
0	1	2.01587	0
0	0	2.20234	0
0	0	3.21545	0
0	37	5	0
0	0	3.86964	0
0	4	1	0
0	0	1	0
0	1	4.03642	0
0	0	4	0
2	9	1	0
0	0	3.09462	0
0	0	4.26035	0
0	0	3.56217	0
0	1	2	0
1	23	1.65494	0
0	1	5	0
2	3	3.04475	0
0	1	5	0
4	28	1	0
0	24	2.7177	0
0	0	3.75952	0
0	0	4.30875	0
0	2	4.74691	0
0	0	3.17507	0
0	0	4.04542	0
0	0	5	0
0	4	5	0
0	1	4.93938	0
0	0	2.91144	0
0	0	4.9045	0
1	1	1.07545	0
0	0	5	0
0	3	1.01052	0
0	1	5	0
0	3	4.00395	0
0	3	3.34125	0
0	0	2.18997	0
0	5	3.95576	0
0	0	4.83453	0
0	0	5	0
0	0	3.79373	0
0	3	1.1105	0
0	24	2.83931	0
1	1	1.21847	0
0	0	1.00435	0
0	0	1	0
0	1	4.71822	0
0	1	3.88785	0
0	1	3.98747	0
0	0	4	0
3	737	3.10265	0
0	0	5	0
0	0	3.35245	0
0	0	4.35834	0
0	0	4.06492	0
0	1	3.3531	0
0	1	4.37979	0
0	1	4.97136	0
0	6	4.19073	0
0	0	2	0
1	1	1	0
0	0	5	0
0	1	4	0
0	0	3.25274	0
[truncated: 69,998 more rows]
