# Supplementary material for: A quantitative geospatial analysis of the risk that Boko Haram will target a school
Source: PLoS One. 2025 Jun 17;20(6):e0320939. doi: 10.1371/journal.pone.0320939 (PMC12173403; doi:10.1371/journal.pone.0320939)
Supplement: S1 Data — (ZIP) [file pone.0320939.s012.zip › S6-HypothesesTestsData/DT-Hypotheses/2km/2km-traindata-hypothesis5.xlsx]

## Sheet: Subset_of_Interest
4th_closest_distance_km	5km_radius_total_attacks	10km_radius_total_attacks	25km_radius_total_attacks	nga_socioe	school_attacked_updated
158.165	584	640	735	2	1
120.144	81	85	90	2	1
158.633	583	623	746	2	1
118.97	82	86	90	2.00437	0
117.806	81	86	89	1	1
119.243	81	86	89	2	1
120.329	81	87	89	1.46074	1
120.86	81	86	89	1.30409	1
120.779	81	86	90	1.46074	1
159.716	587	624	747	2.02637	1
117.88	81	86	89	1	1
118.918	81	86	89	2	1
118.094	81	86	89	1.21801	1
118.391	81	86	89	1.65986	1
156.976	584	623	746	2	1
118.858	81	85	90	2	1
117.466	81	86	89	1	1
118.651	81	86	89	1.65986	1
120.664	81	86	89	1.46074	1
119.205	81	86	89	2	1
118.843	81	86	89	2	1
120.026	81	87	89	1.79325	1
120.343	81	86	90	2.27363	1
120.143	81	87	89	1.46074	1
119.857	81	85	90	2	1
159.588	583	624	747	2.02637	1
116.505	81	87	89	2	1
120.96	81	86	89	1.20001	1
119.853	81	85	90	2	1
118.182	81	86	89	1	1
117.886	81	86	89	1	1
119.252	81	86	89	2	1
120.61	81	86	90	2.27363	1
117.478	81	86	89	1	1
118.978	81	86	89	2	1
119.776	81	85	90	2	1
120.23	81	87	89	1.79325	1
120.785	81	86	89	1.30409	1
120.958	81	86	90	1.14931	1
120.66	81	86	89	1.46074	1
157.959	584	634	735	2	1
119.707	81	85	90	2	1
118.087	81	86	89	1.21801	1
119.607	81	85	90	2	1
118.497	81	86	89	1.65986	1
117.974	81	86	89	1.033	1
116.396	81	87	89	2	1
120.677	81	86	90	1.14931	1
118.681	81	86	89	1.65986	1
120.422	81	86	90	1.14931	1
120.433	81	87	89	1.79325	1
117.777	81	86	89	1	1
120.303	81	86	90	2.27363	1
119.063	81	86	89	2	1
120	81	87	89	1.79325	1
118.199	81	86	90	2.00437	0
119.649	81	86	89	2	1
118.861	81	86	89	2	1
119.557	81	86	89	2	1
118.857	83	85	90	2	1
118.919	81	86	89	2	1
117.911	81	87	89	2.00437	1
119.75	81	86	89	2	1
117.419	81	86	89	1	1
120.541	81	86	90	2.15502	0
117.466	81	86	89	1	1
117.673	81	86	89	1	1
118.007	81	86	89	1.033	1
119.143	81	86	89	2	1
120.307	81	87	89	1.79325	1
118.206	81	86	90	2.00437	0
121.041	81	86	90	2.27363	1
158.049	584	634	735	2	1
119.064	81	86	89	2	1
118.411	81	86	89	1.65986	1
116.144	81	87	89	2	1
120.477	81	86	90	2.15502	0
120.467	81	87	89	1.79325	1
117.624	85	86	89	2.00437	1
118.142	81	86	89	1.49311	1
157.567	583	634	735	2	1
116.183	81	87	89	2	1
116.12	81	87	89	2	1
120.04	81	85	90	2	1
117.987	81	86	89	1.033	1
120.623	81	86	90	1.14931	1
117.943	81	86	89	2	1
117.655	85	86	89	2.00437	1
118.036	81	86	89	1.033	1
117.907	81	87	89	2.00437	1
120.792	81	86	90	1.46074	1
116.259	81	87	89	2	1
119.74	81	85	90	2	1
158.554	583	621	747	2	1
117.721	81	86	89	1.49311	1
118.086	81	86	89	1.033	1
158.476	584	634	735	2.028	1
119.676	81	86	89	2	1
157.89	583	620	746	2	1
119.092	81	86	89	2	1
117.675	81	86	89	2	1
117.494	81	86	89	1	1
118.352	81	86	89	1.65986	1
118.125	81	86	89	1.033	1
120.233	81	87	89	1.16757	1
117.806	83	86	89	2.00437	1
120.476	81	86	90	2.27363	1
120.081	81	87	89	1.46074	1
118.387	81	86	89	2	1
118.039	81	86	89	1.033	1
120.824	81	86	90	1.46074	1
120.629	81	86	90	2.27363	1
118.274	81	86	89	1.033	1
117.732	81	86	89	1	1
117.783	81	86	89	1.49311	1
120.223	81	87	89	1.16757	1
120.466	81	86	90	1.9206	1
119.649	81	85	90	2	1
116.524	81	87	89	2	1
120.048	81	85	90	2	1
118.346	81	86	89	2	1
118.905	81	86	89	2	1
118.398	81	86	89	1.65986	1

## Sheet: Rest
4th_closest_distance_km	5km_radius_total_attacks	10km_radius_total_attacks	25km_radius_total_attacks	nga_socioe	school_attacked_updated
6.10161	0	0	1	1.88976	0
59.3694	0	0	0	2.72897	0
158.456	0	0	0	3.81947	0
43.583	0	0	0	1.70427	0
3.15771	0	3	9	1	0
20.8617	0	0	1	3.88103	0
8.37839	0	1	1	1.36979	0
17.5509	0	0	0	3.10565	0
75.9865	0	0	0	4.10292	0
31.5107	2	2	2	1.41992	0
45.4087	0	0	0	3	0
17.5814	0	0	0	1.9267	0
6.33262	1	1	1	1	0
43.9209	0	0	0	1.18648	0
34.4335	0	0	4	2.3736	0
62.9423	0	2	2	4	0
207.71	0	0	1	4.21754	0
6.92581	0	0	4	1.08903	0
164.956	74	77	247	4.04237	0
106.034	0	0	7	4.74964	0
214.247	0	0	0	4.6742	0
8.25133	4	27	28	1.1715	0
17.2348	0	0	0	4	0
7.67667	0	0	1	1.88976	0
9.55536	1	1	1	1	0
45.9116	0	0	1	2.19109	0
4.19781	0	1	4	1.00795	0
9.60225	0	0	1	1.08371	0
174.547	0	0	0	5	0
18.3337	0	0	0	2.58465	0
25.9868	0	0	0	3.93236	0
1.34167	0	2	2	1	0
31.5996	8	11	11	2.23671	0
85.1983	6	6	11	4.37622	0
31.0759	0	0	0	2.66851	0
12.3168	0	0	0	2.53799	0
20.4061	1	1	9	1.10939	0
62.9319	0	0	0	3.48086	0
36.8182	0	0	0	3.66342	0
17.285	0	0	0	4	0
17.5309	0	0	0	4	0
79.0707	0	0	0	2.60659	0
33.8622	0	0	0	3.66839	0
146.998	0	0	2	4.22175	0
31.4058	0	0	2	4.60945	0
100.429	1	1	1	3	0
7.7995	0	1	1	1.13515	0
4.47848	0	0	8	1.00729	0
100.8	1	1	1	3	0
83.8834	0	0	1	3.94782	0
1.88537	2	2	2	1	0
202.953	0	0	0	3.99057	0
20.0073	0	0	1	3.27684	0
130.586	0	0	0	4.63779	0
10.7754	5	27	28	1.78047	0
4.49094	0	2	2	1.04761	0
13.0067	0	0	29	1.80728	0
164.988	0	0	0	5	0
38.0297	0	1	1	3.32658	0
36.1873	0	0	1	2.56063	0
287.829	0	0	1	5	0
79.5551	0	1	5	4.76144	0
36.2325	0	0	0	3.16558	0
251.591	0	0	5	4.78655	0
246.211	0	0	0	3.04503	0
32.736	0	0	0	1.47396	0
3.59049	0	0	0	1.40585	0
197.781	0	0	0	4.79774	0
49.7168	1	1	1	2	0
227.659	0	0	0	4.89393	0
12.6944	0	0	0	2.05815	0
203.052	0	0	1	5	0
21.3674	0	0	1	4	0
197.715	0	0	0	5	0
44.9082	0	0	0	3.60168	0
59.7199	0	0	0	3.31827	0
2.92934	0	3	3	1.17595	0
3.99147	0	0	0	1.06018	0
27.851	0	0	0	4.13516	0
15.4149	0	0	0	4	0
100.564	0	0	0	5	0
18.4874	0	0	0	2	0
90.3755	0	0	0	3.92804	0
165.54	0	0	0	4.80267	0
143.016	0	0	2	4.72679	0
95.2691	0	1	1	5	0
24.304	0	0	0	1.32201	0
3.52333	0	0	0	1.26357	0
51.5622	0	2	2	4.01521	0
68.6351	0	0	0	3.15198	0
129.202	0	0	5	4	0
39.6047	0	0	1	2.48993	0
3.78967	2	3	9	1.10841	0
12.2174	0	0	1	2.32948	0
34.2346	0	0	0	2.01523	0
2.75058	3	3	9	1	0
15.591	0	0	0	1.9881	0
20.8742	0	0	0	3.24913	0
45.3217	0	0	0	3	0
4.54806	1	1	7	1	0
81.0843	2	2	2	2	0
70.4307	0	0	1	4.20589	0
129.96	0	1	5	4.09039	0
1.85376	0	5	9	1	0
104.566	1	1	1	1.88451	0
7.32383	0	0	0	1.97745	0
19.1626	0	0	0	2.04254	0
28.8915	0	0	2	1.00081	0
201.86	0	0	1	5	0
67.5755	0	0	1	4.86379	0
46.6037	0	2	5	4	0
19.306	0	0	5	3.49461	0
8.8023	0	0	0	1.01666	0
15.8696	0	0	0	2.91824	0
10.6427	0	0	0	2.15588	0
17.0167	0	0	1	2	0
30.2537	0	0	0	3.99952	0
13.3252	0	0	0	1	0
85.0396	0	0	1	4	0
12.0918	0	0	0	4.14321	0
7.74667	0	1	1	1.13515	0
73.8175	1	1	1	4.80627	0
162.413	0	0	0	5	0
54.2318	0	0	0	4.94932	0
64.7091	0	0	0	3.26706	0
15.6512	0	0	0	2	0
69.8728	0	0	0	3.38512	0
1.44881	1	5	9	1	0
42.4864	0	0	2	3.66467	0
2.84742	3	3	9	1	0
6.62998	1	1	1	1	0
25.1225	0	0	0	2.67378	0
61.624	0	0	0	4.30512	0
10.1052	0	0	2	3.09701	0
39.1143	0	0	0	3.75759	0
11.7201	0	0	1	1.61488	0
18.8386	0	0	0	3.48516	0
177.996	0	0	0	2.73891	0
20.4493	0	0	1	4	0
3.8942	1	1	1	1	0
74.4108	0	0	0	3.20064	0
83.2463	0	0	0	2.5795	0
69.2462	0	0	0	3.12903	0
50.0396	0	0	0	4.59477	0
24.8595	0	0	23	3.59253	0
71.9981	0	0	0	4.92513	0
7.60068	1	1	1	1.00521	0
236.711	2	2	3	2.84056	0
32.8444	1	2	3	1	0
1.39651	3	4	9	1	0
42.9405	0	0	1	2.91155	0
18.0454	0	0	0	1.4474	0
75.2607	0	0	0	1.99716	0
234.53	0	0	0	4.97259	0
25.3301	0	0	0	3.16868	0
14.5821	0	0	0	3.13377	0
58.8953	0	0	0	3.18125	0
26.1318	0	0	0	3.78065	0
16.483	0	0	0	2.7302	0
24.3532	0	0	0	4.34364	0
72.8056	0	0	1	4.04637	0
12.5325	0	0	1	2.00021	0
15.3433	0	0	0	3.44541	0
61.648	0	0	0	4.6373	0
87.9319	0	2	2	3.64023	0
75.9304	0	0	0	5	0
4.25601	0	3	8	1	0
57.0892	0	0	0	1	0
12.0555	0	0	0	2	0
85.85	0	1	4	4.49343	0
12.305	0	0	0	3.00081	0
56.3231	0	0	1	4.00953	0
36.9077	0	0	0	3.51304	0
202.844	0	0	0	4.27744	0
170.469	0	0	0	5	0
4.66321	0	2	2	3.8772	0
4.4094	0	0	0	2	0
136.919	0	0	2	4.99884	0
22.4845	0	0	1	4	0
19.8999	0	0	0	3.11719	0
17.1771	0	0	0	2.38679	0
210.836	0	0	1	5	0
3.83573	0	3	3	1.17595	0
25.2343	1	1	3	4	0
12.1973	0	0	0	2.01781	0
6.16189	1	1	1	1	0
92.047	0	0	4	5	0
46.6321	1	1	1	1.48375	0
66.3785	0	0	0	3.53821	0
281.929	0	0	0	5	0
143.426	0	0	0	3.56666	0
16.2511	0	0	0	3.36323	0
47.7228	0	0	0	1	0
247.421	0	0	5	4.04267	0
151.091	0	0	1	5	0
38.7564	0	0	1	3.98039	0
268.31	0	0	0	5	0
63.8723	0	0	0	2.15153	0
22.8267	0	0	0	2.0622	0
267.148	0	0	0	5	0
47.253	0	0	0	1.02798	0
47.4293	0	0	0	3	0
90.1855	0	0	0	3.99293	0
12.5933	0	0	2	1.9783	0
3.30821	0	3	3	1.19836	0
15.4623	0	0	13	4	0
3.63993	2	3	9	1	0
310.447	0	0	0	5	0
6.44741	0	1	1	1	0
246.121	0	0	0	3.97173	0
48.9101	1	1	1	2	0
53.2229	0	0	0	2.76996	0
22.5148	0	3	6	1.02054	0
74.9885	0	0	1	4.32035	0
95.8212	0	0	3	3.47247	0
75.0142	0	0	0	3.47562	0
7.41287	0	0	5	1.10841	0
47.5057	0	0	2	3.24186	0
12.5688	0	0	0	2.32769	0
79.6609	0	0	1	3.218	0
57.4209	0	0	0	3.0013	0
10.8083	0	0	0	2.12546	0
7.38184	0	0	5	1	0
4.15728	0	0	0	1.00104	0
17.8452	0	0	0	4	0
2.66829	0	4	9	1	0
267.628	0	0	0	5	0
10.0727	0	1	9	1.21094	0
73.0805	0	0	1	3.61784	0
65.2495	0	0	0	2.41479	0
8.46669	0	0	1	1.61567	0
4.44643	0	4	9	1	0
63.7946	1	1	1	2	0
20.523	0	0	0	3.58677	0
69.0154	0	0	0	1.82442	0
57.1163	0	0	0	2.99981	0
73.859	0	1	8	4.88656	0
6.14148	0	3	9	1.00002	0
10.2983	0	0	0	2.00015	0
69.9886	0	0	1	3.77764	0
7.77167	0	1	1	1.38586	0
7.38819	0	0	5	1	0
63.9887	0	0	1	3.41843	0
26.3745	0	0	0	2.30891	0
64.7308	2	2	3	5	0
76.6676	0	0	0	3.86375	0
60.4851	0	0	0	3.10263	0
17.9929	0	0	3	2.0785	0
41.0402	0	0	1	4	0
139.307	0	0	3	5	0
15.0404	0	0	0	3.02024	0
2.83986	1	1	1	1	0
167.018	0	0	16	4.05621	0
44.2601	0	0	2	3.95439	0
11.5532	0	0	0	2.03121	0
198.867	0	0	0	4.50514	0
12.0945	0	0	1	2	0
151.387	0	0	0	5	0
16.5457	0	0	0	3.83028	0
182.921	0	0	0	4.2678	0
75.4734	0	0	0	2.38525	0
20.593	0	0	0	1.69377	0
17.2136	0	0	1	2	0
50.1191	0	0	1	4	0
23.4221	0	0	0	3.69963	0
65.3471	0	0	0	3.51333	0
29.2428	0	0	0	3.2478	0
148.496	0	0	0	4.99015	0
26.2578	2	2	2	1.27784	0
48.2597	1	1	1	2	0
82.2701	0	0	0	4.31209	0
38.3101	0	0	0	2	0
17.1946	0	0	2	1.00058	0
14.7483	0	0	0	2.02827	0
80.1277	0	0	0	2.86002	0
34.0141	0	0	1	1.96781	0
10.8703	0	0	0	1.98888	0
61.9659	0	0	0	2.81586	0
274.533	0	1	1	5	0
38.4926	1	1	2	2	0
21.1167	0	0	0	1.09222	0
6.31047	0	0	0	1.51972	0
19.4398	0	0	0	2.42474	0
48.3274	0	0	0	3.4433	0
171.827	0	4	27	4	0
13.2924	0	0	0	2.88088	0
90.4717	0	0	2	4.27228	0
8.65185	0	2	2	2.41731	0
153.41	0	0	0	5	0
157.981	6	16	717	4.1472	0
11.5195	0	1	1	2	0
40.6666	0	0	0	3	0
49.9363	0	0	0	3.82939	0
1.954	0	6	9	1	0
74.3538	0	0	0	5	0
89.799	0	0	0	4	0
54.3361	0	0	0	2.57971	0
9.53466	0	0	0	2.00011	0
87.907	0	1	1	4.01548	0
37.6382	1	1	2	2	0
280.699	0	0	0	5	0
6.60652	0	0	0	1.68734	0
33.9469	1	2	2	1	0
10.064	0	0	0	2	0
68.4506	0	0	0	3.59069	0
3.6438	0	3	9	1	0
7.2559	0	0	0	1.15165	0
75.894	0	0	0	2.81839	0
182.811	0	0	0	4.88919	0
21.8144	0	0	0	2.86321	0
5.31174	3	24	26	1.03239	0
202.355	0	0	1	5	0
8.74237	23	27	28	1	0
44.5872	0	0	0	3.81122	0
85.7961	0	0	2	3.12849	0
7.26998	0	0	5	1	0
36.5556	11	11	12	2	1
82.1078	0	0	0	2.25035	0
79.2981	0	0	0	4.25557	0
9.91594	0	0	1	2	0
6.60719	1	1	1	1.13908	0
26.1681	0	0	0	2.79823	0
98.9775	0	0	0	3.06165	0
149.952	0	0	1	5	0
2.29835	0	7	9	1	0
17.1322	0	0	0	3.20923	0
11.8433	0	0	3	2.73751	0
75.6369	0	0	1	4.06722	0
150.701	0	3	45	4	0
89.0241	22	23	24	2	0
39.201	0	0	1	4.03642	0
106.178	0	0	1	4.97136	0
2.16378	19	19	19	2.16032	0
77.1168	0	0	2	2.38525	0
71.846	0	0	0	4.98324	0
42.3126	0	0	0	1.00174	0
58.6001	4	8	8	3.44852	0
111.89	0	0	2	3.96852	0
100.537	0	0	20	4.62684	0
1.35987	3	3	9	1	0
122.682	4	86	90	3	0
8.94992	0	0	4	1.08371	0
158.574	0	0	0	4.8383	0
45.4764	0	0	0	4	0
140.269	0	31	697	4.71054	0
2.03646	1	6	9	1	0
17.2468	0	0	0	3.20923	0
15.8177	0	1	20	4.8149	0
41.8332	0	0	0	3.30146	0
5.74727	0	0	0	1.06692	0
13.685	0	0	24	3.91312	0
9.2786	0	0	8	1.02393	0
14.3346	0	0	0	4.45205	0
15.9697	0	0	0	1.70741	0
15.1906	0	0	0	3	0
11.8508	0	0	0	2.17187	0
86.3503	3	3	3	3.15346	0
192.994	0	0	0	5	0
6.52953	0	22	24	2.84639	0
69.0475	0	0	14	5	0
4.31711	19	19	19	2.24192	0
65.1481	0	0	1	4.83019	0
59.4191	1	1	1	2	0
12.1903	0	0	0	1.99721	0
1.7963	0	0	0	1.00104	0
7.71995	0	0	3	1.29513	0
22.6265	0	0	0	3.7934	0
3.89225	2	3	9	1	0
12.1826	0	0	0	2	0
10.3208	0	0	1	3.14488	0
45.7209	0	0	0	1	0
12.6482	0	0	0	1.9881	0
15.4446	0	0	0	3.83028	0
11.0268	0	0	0	2.17443	0
7.43246	1	1	1	1.03588	0
81.234	0	1	1	3.92528	0
6.80872	0	0	0	2.07758	0
47.0568	0	0	0	4	0
18.5979	0	0	0	3	0
232.074	1	1	1	4.59886	0
134.952	9	32	102	4.92485	1
5.14572	0	2	3	1.69394	0
94.2694	0	1	1	4.36969	0
116.856	1	1	6	4.67086	0
4.81576	1	1	1	1.09627	0
44.655	0	0	1	1.27476	0
22.4004	0	0	0	4	0
36.3093	0	0	0	2.09286	0
20.9756	0	0	1	3.48073	0
3.75027	0	0	0	1.00104	0
195.621	0	0	1	5	0
203.506	1	1	1	4.56531	0
43.4496	0	0	0	3.14884	0
15.9089	0	0	0	3	0
61.0907	0	0	0	5	0
38.1531	0	0	0	2.38128	0
44.8498	0	0	0	3.57197	0
23.2522	0	0	0	1.26422	0
71.4598	0	0	0	3.70879	0
3.23584	2	3	9	1	0
76.3169	0	0	0	2	0
33.0051	0	0	0	2.77413	0
7.46586	1	1	1	1.0828	0
9.64291	0	0	3	1.92315	0
25.1707	3	4	6	1.03241	0
15.3992	0	0	0	1.9881	0
20.7014	0	0	0	4.09331	0
38.1391	0	0	0	3.75759	0
7.5221	0	1	1	2.97207	0
35.0568	0	0	1	2.02404	0
15.8714	0	0	5	3.67507	0
158.87	1	8	45	4.12552	0
49.5303	0	0	2	3.84095	0
114.942	0	3	25	5	0
63.9787	0	0	0	3.18737	0
207.206	0	0	0	5	0
34.2188	0	0	0	4	0
102.511	8	14	74	4.02332	0
91.4355	0	0	0	3.58305	0
11.1196	0	0	1	2.00021	0
18.352	0	0	0	2.31947	0
58.2679	0	0	0	3.94578	0
67.7375	0	0	0	2.33799	0
98.995	0	0	1	2.53048	0
184.518	0	0	0	4.94446	0
104.228	0	0	0	1.99793	0
30.1081	0	1	2	1.00151	0
9.87534	0	0	2	1.79499	0
71.2141	0	0	2	3.19055	0
32.4572	0	0	0	1.07059	0
36.9026	0	0	0	2.32149	0
36.7358	0	0	0	4.94932	0
60.6726	1	1	1	2.29795	0
23.3314	0	0	0	2.4114	0
7.78477	0	0	0	1.53951	0
31.6293	0	0	0	2.0643	0
13.5871	0	0	0	2.01081	0
90.94	0	2	21	3.49576	0
249.121	0	0	0	4.32366	0
8.02287	0	0	4	1.05239	0
29.4031	0	0	0	4.09889	0
8.7614	0	0	0	2	0
22.7079	0	0	1	2.25592	0
54.4737	0	0	1	5	0
14.97	0	0	1	1.48551	0
105.617	0	1	2	3.96965	0
84.1824	0	0	0	3.60615	0
77.8322	0	0	1	4.02174	0
6.8454	0	1	1	1.46804	0
46.9384	0	0	0	3.62578	0
14.1631	0	0	0	3	0
38.3717	0	1	3	1.17797	0
39.9368	0	0	0	4	0
18.1783	0	0	2	1.66105	0
89.4423	0	0	2	2.94475	0
120.238	0	0	0	4.90163	0
46.7233	1	1	1	1	0
24.7122	0	0	0	4	0
29.7758	0	0	0	4.998	0
1.53925	1	5	9	1	0
171.549	0	0	1	5	0
1.39313	1	5	9	1	0
28.1927	0	2	2	1.28644	0
87.9512	0	0	0	3.75588	0
28.4287	0	0	2	3.47772	0
158.383	0	0	1	4.93063	0
42.2971	0	0	0	3.3487	0
72.5333	0	3	3	2.00465	0
126.445	0	0	0	4	0
117.898	0	0	2	4.79283	0
62.1878	0	0	1	3.73295	0
128.219	0	0	55	5	0
18.7752	0	0	1	2	0
21.1291	0	0	0	3.38294	0
293.404	0	0	0	5	0
12.0881	0	0	0	2.11377	0
51.5884	1	1	1	1.39904	0
150.32	1	2	16	4.25999	0
260.102	0	0	0	5	0
62.6802	0	0	0	2.62974	0
6.19256	0	2	6	1.05239	0
17.6414	0	0	0	2.40725	0
11.7421	0	0	1	2.00693	0
18.3869	0	0	0	3.45591	0
58.2634	0	0	0	3.59028	0
11.8633	0	0	2	3.72604	0
14.5659	0	0	0	1.23824	0
40.7682	0	0	0	2.29085	0
118.992	81	86	88	1.95271	0
6.57153	0	1	8	1.00006	0
14.34	0	0	0	3.15105	0
43.075	0	0	0	3	0
173.664	0	0	0	5	0
111.958	0	0	20	3.6835	0
17.5591	0	0	1	2.01626	0
26.9658	0	0	0	2.37705	0
22.4838	0	1	1	4.9744	0
27.9845	0	0	0	2.55618	0
67.5403	0	0	0	2.1023	0
131.064	0	1	5	4.09039	0
51.0265	0	0	0	1	0
16.0496	0	0	0	2.87019	0
78.1085	0	1	1	2.49837	0
56.6618	0	0	0	3.05398	0
7.40466	0	0	8	1.02393	0
33.5591	0	0	5	3.62215	0
10.1707	0	0	0	1.07757	0
49.8736	0	0	0	3.009	0
233.255	0	0	0	4.15929	0
11.363	0	0	0	2.34809	0
70.7343	0	2	3	3.48343	0
13.715	0	0	0	2.00472	0
14.83	0	0	20	4.8149	0
14.592	0	0	0	2.06648	0
34.6751	0	1	1	1.23594	0
6.78938	0	0	4	1	0
16.7051	0	0	0	3.11766	0
30.1062	1	2	2	1	0
165.141	2	2	3	3.08718	0
18.0739	0	0	0	2.9429	0
231.73	0	0	1	4.99943	0
105.882	0	0	7	4.74964	0
2.12188	1	6	9	1	0
41.2551	0	0	11	3.9721	0
35.7939	0	0	1	2.40912	0
26.6112	0	0	0	3.42548	0
16.7835	0	0	0	1.40522	0
66.4286	0	0	0	2.96373	0
130.372	1	3	90	4.46303	0
14.5451	0	0	0	3.86964	0
72.2675	0	0	0	2.73081	0
203.322	0	0	1	4.07184	0
13.5732	0	0	23	4	0
189.638	0	0	0	4.85581	0
131.065	0	2	88	4.447	0
6.70917	0	1	24	2.01928	0
12.9787	0	0	0	2.03057	0
44.5849	0	3	4	2.37569	0
47.0416	0	0	0	1	0
56.419	0	0	0	4.00093	0
3.69667	2	2	3	1.02787	0
31.1907	0	0	0	3.04839	0
69.1016	0	0	0	3.84336	0
19.5113	0	0	0	2.03762	0
173.949	5	136	298	4.24023	0
194.397	0	0	0	4.12048	0
84.9067	0	0	0	3.66764	0
219.329	0	0	0	5	0
1.84458	22	22	24	1.89908	0
131.797	0	0	85	4.0724	0
40.7647	0	0	0	4.28768	0
49.4643	0	0	0	2.02171	0
27.0195	0	0	0	2.59534	0
5.27245	0	1	4	1	0
8.03169	0	0	1	2.3974	0
240.385	0	0	0	4.89036	0
121.365	1	1	1	3.68774	0
123.832	0	0	2	4.93431	0
88.3768	0	0	0	4	0
41.6595	0	0	1	2.80356	0
61.9222	0	0	0	3.44076	0
9.65631	1	1	1	1.44062	0
51.7843	0	0	0	2.85406	0
1.70175	1	5	9	1	0
63.0255	0	0	0	2.94986	0
8.016	0	0	4	1	0
117.417	0	0	0	4.55266	0
131.779	0	0	2	4.77906	0
217.029	0	0	1	5	0
79.9399	0	0	0	3.17507	0
101.287	18	20	20	1.99117	0
61.4466	0	0	1	3.20687	0
41.2909	0	0	1	2.35325	0
100.501	0	0	1	4.56402	0
3.52095	21	23	24	2.42423	0
67.0148	0	1	1	4	0
6.49494	0	0	0	1.05581	0
3.18923	2	3	9	1	0
12.5535	0	0	0	2.9489	0
39.6787	0	0	0	4.66936	0
120.044	0	0	3	5	0
49.6794	0	0	0	4.07794	0
56.8264	0	0	0	2.11194	0
149.937	0	0	0	5	0
207.693	0	0	0	3.54195	0
78.0544	0	0	1	4.00256	0
144.129	0	0	0	4.13565	0
10.0341	0	1	9	1.21094	0
33.5894	0	0	0	4	0
16.9493	0	0	0	2.4115	0
109.698	1	2	88	3.01342	0
55.5984	0	0	0	3.7779	0
11.4724	0	0	1	2	0
22.3209	0	0	1	2.83264	0
163.546	123	131	193	4.99211	0
13.8497	0	0	0	2.13572	0
179.824	0	0	0	4.99905	0
54.994	0	1	1	1.79909	0
12.2291	0	0	1	2.15395	0
62.6589	0	0	0	3.07751	0
14.7203	0	0	0	2.74185	0
17.0441	0	0	0	2.97282	0
6.24836	0	0	0	1.96385	0
111.385	2	85	89	2.40709	0
72.636	0	0	1	4	0
263.846	0	1	1	5	0
150.646	3	3	56	4.67455	1
1.34568	3	24	26	1.01289	0
2.5407	0	1	8	1	0
7.45026	0	0	1	1.88976	0
13.0205	0	0	0	3.09145	0
5.28973	0	3	6	1	0
2.93715	1	2	8	1	0
44.6957	0	0	0	3	0
35.9833	0	0	0	3.77588	0
58.3625	0	0	0	3.81033	0
82.3889	0	0	2	2.8945	0
177.224	1	2	28	4	0
48.5953	0	0	6	4	0
11.3153	0	0	0	2.85523	0
7.70423	0	1	7	1.95223	0
231.435	0	0	0	3.67854	0
9.47947	0	0	0	2.09006	0
53.9263	0	0	0	4.93955	0
110.233	0	0	1	4.8484	0
17.0267	0	0	0	2.0206	0
29.6447	2	2	2	1.41992	0
8.615	0	0	3	1.29513	0
22.5932	0	0	0	3.7934	0
18.0973	0	0	1	3.27057	0
10.8515	0	0	1	1.84267	0
32.7337	0	0	1	3.39113	0
1.28158	3	3	9	1	0
79.7678	0	0	1	4.19345	0
25.2986	0	0	0	3.08776	0
230.314	0	0	0	5	0
45.6412	0	0	0	2.90138	0
131.464	0	0	0	4.70163	0
9.40603	0	1	30	1.86601	0
64.2728	0	0	3	4.73385	0
250.039	0	0	2	4.35446	0
35.0039	0	0	0	3.65055	0
5.2053	0	0	0	1.73875	0
130.743	0	0	0	4.94064	0
36.5663	0	0	0	4.90044	0
12.3849	0	0	2	2.02499	0
2.35266	0	0	0	1	0
3.76663	2	3	9	1.10841	0
110.313	0	0	2	4.99479	0
68.6434	0	0	0	2	0
19.6721	0	0	0	4	0
31.6031	0	0	1	2.08079	0
4.81725	1	1	1	1	0
1.93213	3	24	26	1.01289	0
200.238	0	0	0	4.9449	0
212.995	0	0	0	3.49928	0
168.911	0	0	0	4.80267	0
72.3553	0	0	0	4.06492	0
33.1898	0	0	1	4.72925	0
15.3624	0	0	0	3.36323	0
145.499	0	0	0	3.56666	0
4.13663	3	3	3	1	0
7.45253	1	1	1	1.0828	0
65.734	0	0	0	4.99245	0
194.308	0	0	0	4.78991	0
5.28499	0	3	9	1	0
3.55991	2	3	9	1	0
11.3252	0	0	0	2.98137	0
172.962	0	0	0	4.41662	0
63.8141	0	0	1	3.41843	0
49.7614	0	1	1	1.39904	0
6.04942	0	22	28	2.83856	0
52.8446	0	0	0	3.25274	0
222.768	0	0	0	5	0
67.0507	0	0	0	3.03368	0
6.88182	0	1	8	1	0
178.168	0	4	4	4.87279	0
11.9083	0	0	0	1.27608	0
137.886	5	27	69	4.00317	0
68.5216	0	0	1	2.43294	0
126.684	0	0	0	4.4448	0
4.36958	1	1	1	1	0
4.71363	0	0	8	1.00729	0
59.5552	0	0	0	3.9789	0
14.9804	0	0	1	2	0
175.798	0	0	0	4.86618	0
60.4329	0	0	0	3.85219	0
10.6852	0	0	0	3.21427	0
235.945	0	0	3	3.87464	0
22.7064	0	0	1	2.87446	0
4.03483	0	0	0	1.00923	0
85.5766	0	0	1	4.2274	0
34.4341	0	0	0	3.00862	0
5.22008	1	1	1	1	0
239.857	0	0	4	5	0
10.1614	0	0	0	2.89214	0
12.7381	0	0	0	3.30839	0
33.1445	0	0	0	2.57322	0
74.5553	0	0	0	2.00029	0
45.3266	0	0	0	4.55865	0
4.15397	0	0	1	1.47073	0
37.5343	0	0	1	2.66329	0
12.4596	0	0	0	1.94466	0
38.5739	0	0	0	1.99226	0
15.9386	1	1	30	1.07555	0
158.015	0	0	0	5	0
4.00063	0	0	0	1.73875	0
167.356	0	0	38	4.03574	0
273.934	0	0	0	4.15198	0
30.5593	0	0	1	3.78779	0
20.158	0	0	0	3.19724	0
67.5756	1	1	1	1.58102	0
260.478	0	0	0	5	0
133.161	0	0	3	4.42968	0
102.233	0	0	87	3.44294	0
63.5721	0	0	0	1.94459	0
7.41287	0	0	5	1.05239	0
37.9119	0	0	1	4	0
55.853	0	0	0	1	0
84.8701	0	0	0	4.86608	0
10.6671	0	0	1	2	0
18.0825	0	0	0	1.4682	0
49.9246	0	0	0	2.90138	0
72.2258	0	0	0	3.77764	0
96.9756	0	0	9	4.19073	0
187.421	0	0	1	4.38698	0
277.498	0	0	0	5	0
135.09	20	24	94	3.94903	0
172.865	0	0	0	4.06959	0
43.3327	0	0	0	4.20406	0
5.42141	0	0	2	1.21071	0
80.0737	0	0	0	4.00037	0
123.662	1	17	25	4.88649	0
81.9507	0	0	3	4.53926	0
22.266	0	0	0	1	0
150.631	2	4	26	4.30405	0
42.7044	0	0	2	3.66467	0
47.867	1	1	1	1.48222	0
59.4742	0	0	6	4.33021	0
16.0276	0	0	0	1.52584	0
7.24431	0	0	0	2.00282	0
7.87309	0	0	3	1.1105	0
21.2951	0	0	3	5	0
85.8595	0	0	0	4.07513	0
52.0316	0	0	0	3.18125	0
134.713	0	0	25	5	0
141.584	0	0	0	5	0
66.5903	0	0	1	2.15477	0
233.427	0	0	2	4.61003	0
168.596	0	0	1	4.78453	0
3.14385	0	0	0	1.00038	0
101.157	0	0	1	4.56402	0
92.2859	0	1	1	4.49956	0
22.4312	0	0	0	3.9984	0
31.0413	0	0	0	4	0
222.032	0	0	0	4.24115	0
5.61031	0	0	0	2.00156	0
83.5647	0	0	0	4.94514	0
1.1938	3	3	9	1	0
6.28201	0	0	0	1.55313	0
133.104	0	0	0	4.99609	0
30.9414	0	0	0	1.58604	0
3.8062	1	1	1	1	0
4.82349	0	0	1	2.05089	0
68.9078	0	0	1	2.48402	0
90.9887	0	0	0	3.31566	0
22.0913	0	0	1	3.77335	0
11.696	0	0	2	3.02314	0
137.494	0	0	85	4.215	0
25.8546	0	0	0	3.20303	0
16.3651	0	0	0	3.16967	0
3.22621	0	0	1	1.55313	0
16.2318	0	0	0	3.27966	0
42.2039	0	0	0	4.11302	0
50.2003	0	0	0	2.04671	0
4.61508	0	0	3	1.01212	0
6.10771	0	0	1	1.88976	0
9.19679	0	0	0	3	0
87.1225	0	1	1	2.6446	0
9.87085	0	0	0	1.56644	0
30.8495	0	0	0	3.00127	0
47.9838	0	1	1	1.27476	0
100.749	0	0	1	4.66106	0
15.482	0	0	0	3.2959	0
41.9992	0	0	1	2	0
30.2736	0	10	11	2.59609	0
7.43141	0	0	3	1.61567	0
20.3029	0	0	0	4.04214	0
7.16865	0	1	7	1.95223	0
37.4711	0	0	1	4.03642	0
142.932	0	0	0	4.72846	0
67.0363	0	0	0	1.07834	0
27.3645	0	1	2	1.00081	0
22.7597	0	0	0	3.67436	0
1.83366	22	22	24	1.0903	0
2.6843	2	2	2	1	0
18.7257	0	0	20	4.8149	0
6.42036	0	2	6	1	0
26.3786	0	0	0	2.14804	0
69.7488	0	0	1	3.66664	0
228.424	0	0	1	4.95771	0
44.3179	0	0	11	4	0
5.82521	1	1	1	1	0
25.0492	0	0	1	4	0
66.8956	0	0	0	4	0
52.5175	0	0	2	4.98004	0
23.6238	0	0	0	2.04026	0
93.4724	0	0	1	4.49956	0
49.3902	1	1	4	3.7597	0
17.6527	0	1	25	1.54689	0
9.34741	0	0	4	1.05239	0
83.2734	0	23	24	3.3368	0
2.46324	0	0	0	1.15936	0
34.0644	0	0	0	3.69909	0
35.2994	0	0	0	2.05842	0
90.6946	0	0	0	4.35834	0
109.706	0	0	0	3.88019	0
88.2966	0	0	0	3.10187	0
11.1931	0	0	1	3.9473	0
49.7444	0	0	0	3.95621	0
3.26837	0	0	0	1.33681	0
14.265	0	0	0	1.23824	0
189.685	0	0	0	5	0
45.4203	0	0	0	4.03103	0
10.6938	0	0	0	4.34942	0
7.77546	0	0	0	2.61497	0
151.741	0	0	0	4.99452	0
118.591	0	0	0	5	0
17.2707	0	0	0	2	0
18.9471	0	0	1	2.93785	0
4.33974	0	0	0	1.62162	0
127.972	0	0	0	3.99148	0
7.14254	0	0	5	1.05239	0
55.7521	0	0	0	2.07545	0
47.3451	0	0	1	3.47046	0
210.627	0	0	2	5	0
2.43901	3	3	9	1	0
18.2239	0	0	3	2.84517	0
2.76997	3	3	3	1	0
63.6697	0	0	0	3.20617	0
56.6397	0	0	0	3.70427	0
110.58	0	0	0	3.88019	0
10.3415	0	0	0	4.4399	0
47.3741	0	0	0	2.06969	0
134.195	0	0	0	4.8521	0
58.5309	0	0	1	3.82266	0
22.7198	0	0	0	3.39262	0
111.756	0	0	0	3.98922	0
196.933	0	0	0	4.97925	0
22.1935	0	0	0	4.18159	0
47.1415	1	1	1	1.27476	0
3.682	1	3	9	1	0
60.7824	0	0	0	3.14002	0
9.96236	4	27	28	1.00025	0
85.6652	0	0	0	4.69496	0
7.23396	0	0	5	1	0
19.9976	0	0	0	3.16967	0
286.272	0	0	0	5	0
2.17952	3	3	9	1	0
44.8233	0	3	4	1.67195	0
48.1909	0	0	0	3.59765	0
112.606	3	3	3	3.83332	0
250.634	0	0	4	5	0
113.661	2	86	89	1.89331	0
13.4728	0	0	0	2.17591	0
81.4083	0	0	1	3.49651	0
80.3952	3	3	3	2.02915	0
55.9987	0	0	0	1.90794	0
21.3371	0	0	0	3.69435	0
42.1335	0	0	0	1.00174	0
5.61059	1	1	8	1	0
65.9775	0	0	0	3.99351	0
3.43745	0	3	3	1	0
127.009	0	0	0	3.82165	0
128.934	0	1	5	4.09039	0
9.99924	0	0	2	3.72604	0
67.0935	0	0	2	4	0
37.8194	0	0	1	2.58021	0
10.8999	0	0	5	2	0
19.9905	0	0	0	2.30537	0
42.915	0	0	0	4.86979	0
169.169	0	0	0	4.84536	0
113.773	2	87	89	1.89331	0
190.633	0	0	0	5	0
150.98	0	0	5	5	0
197.085	0	0	0	5	0
4.33971	0	22	24	2.04783	0
8.90751	1	1	1	1.14873	0
11.6154	0	0	4	1.05873	0
50.3287	1	1	1	2.03326	0
13.4468	0	0	0	1.09331	0
14.2355	0	1	5	3.57977	0
11.5978	0	0	0	2.70229	0
19.6315	0	0	0	1.4682	0
20.5932	0	0	1	4.93044	0
27.1603	0	0	0	2.14804	0
5.15608	1	1	1	1.26225	0
262.347	0	0	1	5	0
5.92163	0	3	4	1.13883	0
3.1107	0	0	0	1	0
12.183	0	0	1	2	0
21.0845	0	0	0	2.86321	0
38.2712	0	0	0	3.65055	0
70.1663	0	2	3	5	0
47.4612	0	0	2	3.24186	0
60.2932	0	1	2	4.19953	0
45.8798	0	0	0	2.22367	0
14.1223	0	0	0	2.64138	0
23.8959	0	0	0	2.45453	0
121.326	1	1	1	3.06153	0
4.1305	2	2	3	1	0
2.90904	0	0	0	1.40585	0
22.2856	0	0	1	4.52911	0
38.0433	0	0	0	4.21706	0
155.884	0	0	0	4.99637	0
60.2404	0	0	0	4.59276	0
51.3984	0	0	0	1	0
110.275	2	2	2	3.6087	0
20.1816	0	0	0	4.88047	0
7.29596	0	0	3	1.70058	0
4.94836	1	1	1	1	0
32.1978	0	0	0	2.1666	0
71.8716	0	0	1	2.92049	0
61.2272	0	0	0	2.16324	0
32.7455	0	0	0	4.10842	0
199.55	0	0	1	5	0
49.8171	0	0	0	1.60762	0
138.947	0	0	0	4.80739	0
24.6441	0	0	0	1.33964	0
15.2665	0	0	0	2.34809	0
38.4251	0	0	0	2.75696	0
1.90574	1	2	8	1	0
33.7262	0	0	0	2	0
153.505	0	0	0	5	0
78.0159	0	0	0	2.05945	0
24.1505	0	0	2	1	0
20.1279	0	0	0	2.96725	0
60.2455	0	0	0	5	0
97.7885	0	0	2	4.09088	0
8.61348	0	0	1	2.07259	0
14.0371	0	0	0	2.9489	0
10.6752	0	0	1	2.33936	0
42.4216	0	0	1	4.50062	0
15.9974	0	5	6	3.4472	0
55.5003	0	0	0	2	0
37.8898	0	0	0	3.95621	0
74.4411	0	0	0	2.96373	0
6.82555	0	0	0	2	0
80.7921	0	0	0	3.12115	0
170.052	0	0	0	5	0
191.267	0	0	0	5	0
55.7812	0	0	0	4	0
226.023	0	1	3	4.13125	0
74.6735	0	0	0	2.96185	0
72.7801	0	0	1	4.20589	0
4.92914	0	2	3	1.00334	0
8.17115	0	0	0	1.53951	0
12.2238	0	0	1	2	0
67.9433	0	0	2	4	0
17.4098	0	0	0	3.14356	0
13.9039	0	0	0	4.38389	0
2.30686	1	2	8	1	0
12.458	0	1	1	1	0
46.3112	0	0	1	4	0
210.512	1	1	1	4.28055	0
16.0379	0	0	0	2.84039	0
72.7378	0	0	0	3.48086	0
28.8013	0	0	0	4.0298	0
63.2822	0	0	0	4	0
20.5952	0	0	0	3.67288	0
45.3064	0	0	0	2.75315	0
11.5454	0	0	0	2.61497	0
183.394	5	156	230	4.59175	0
80.9742	0	0	0	3.13041	0
107.903	0	0	0	5	0
37.4507	0	0	0	3.69755	0
107.189	0	0	2	3.81907	0
44.5815	0	0	0	3.21096	0
31.8992	0	0	1	4.90843	0
43.7284	0	0	0	4.99118	0
57.6035	0	0	0	1.9292	0
24.7419	0	0	1	4.88742	0
24.6782	3	5	6	1	0
4.8983	0	1	4	1	0
73.46	0	0	0	3.09994	0
54.0886	0	0	1	2.27267	0
99.1228	2	20	20	2.32271	0
231.209	0	0	2	5	0
63.1801	0	0	1	4.00169	0
11.954	0	0	0	2.61497	0
10.1175	0	0	0	2.66255	0
40.8702	1	1	1	1.23472	0
70.0618	0	3	11	4.79371	0
1.80215	3	3	3	1	0
51.074	0	0	0	4	0
25.8163	0	0	0	4.62865	0
20.9932	0	0	0	3.67288	0
52.7282	0	0	0	4	0
3.0057	0	4	9	1	0
95.033	0	0	3	4.82588	0
24.7707	0	1	3	1.02418	0
15.7233	0	0	1	2.00864	0
42.4409	0	0	0	4.03844	0
12.8119	0	0	1	1.59199	0
47.0435	0	0	1	2.29712	0
8.40453	0	1	1	1.19167	0
5.87477	0	0	4	1.08903	0
19.881	0	0	1	2.44574	0
193.693	0	0	0	4.72281	0
20.6333	0	0	0	3.3899	0
68.7918	0	0	0	4	0
15.1576	0	0	2	2.6053	0
238.286	0	0	3	3.87464	0
202.882	0	0	0	4.87879	0
4.05817	0	0	0	1.66683	0
5.03218	19	19	19	2.24192	0
104.085	0	0	0	4.29336	0
62.1805	0	1	2	4.19953	0
141.585	0	3	3	4.33898	0
27.8683	0	2	2	1.28644	0
10.4412	0	0	0	3.01576	0
2.20824	2	2	3	1	0
70.7161	0	0	1	4	0
19.738	0	0	3	2.11586	0
41.2157	0	0	1	2.04058	0
78.6234	3	3	3	2	0
172.781	0	0	4	5	0
102.415	0	0	0	2.92049	0
150.812	10	28	148	4.05385	0
40.3421	0	0	1	3.98747	0
200.631	0	0	0	4.99789	0
20.2803	0	0	0	1.69233	0
20.1617	0	0	0	4	0
6.56408	1	1	1	1.0828	0
3.68149	3	3	3	1	0
116.781	4	86	90	2.00437	0
95.2584	0	0	0	5	0
23.6722	0	0	0	3	0
2.8983	3	3	3	1	0
37.9882	0	0	0	2	0
75.5156	0	0	0	4.00694	0
13.6873	0	0	0	2.66609	0
77.4427	0	0	1	4.16697	0
111.781	0	0	1	4.39482	0
40.9499	0	1	1	4.00082	0
2.27264	3	3	9	1	0
20.0565	0	0	0	3.11643	0
10.8755	0	0	0	2.05815	0
109.263	0	1	88	4.0512	0
51.2059	0	0	0	3.62523	0
48.3329	0	0	0	3	0
3.68555	1	2	8	1	0
17.0407	0	0	0	2.04254	0
70.1718	0	0	0	4.0452	0
88.984	0	0	0	4.07513	0
67.5059	0	0	0	3.00594	0
14.9226	0	0	0	2.22644	0
3.31633	22	23	23	1.97151	0
35.1301	0	0	1	4.03642	0
10.7493	0	0	0	2.35995	0
5.01616	1	1	1	1.23223	0
30.5171	0	0	1	4.00015	0
2.20002	0	7	9	1	0
9.43396	0	0	0	3.01578	0
157.171	0	0	0	5	0
8.33271	0	0	0	3.48411	0
14.2213	0	3	3	1.03462	0
103.826	0	0	0	3.77476	0
190.272	0	0	0	5	0
108.716	0	0	1	4.70387	0
16.0253	0	0	0	2.87019	0
15.9733	0	0	0	2	0
36.658	0	0	0	4	0
6.87024	0	0	0	1.25397	0
51.031	0	0	0	3.56898	0
8.81353	0	0	2	2.59144	0
225.806	0	1	3	4.13125	0
61.193	0	0	0	3.29207	0
11.663	0	0	0	3.87971	0
271.378	0	0	0	5	0
134.249	0	0	0	5	0
34.0245	0	0	1	1.37869	0
11.8627	0	0	0	2	0
11.4615	2	2	2	2.46072	0
11.0771	5	5	6	3.6706	0
5.26367	2	2	3	1.00334	0
14.3535	0	1	1	1	0
75.393	0	0	1	3.25297	0
3.20583	1	5	9	1	0
6.25226	0	0	8	1.00006	0
2.43361	22	22	23	1.90132	0
87.6211	0	0	0	3.17507	0
42.2785	0	0	0	3.84524	0
2.6325	3	3	9	1	0
45.9373	0	0	0	3	0
22.7414	0	0	0	3	0
217.171	0	1	1	4.77702	0
94.5412	0	1	1	4.36969	0
17.7825	0	0	0	3.94738	0
3.27136	0	5	9	1	0
3.44335	1	5	9	1	0
111.396	0	0	2	4.08611	0
93.3415	0	0	0	4	0
22.0778	0	0	0	2.4275	0
56.9183	0	0	0	4.13516	0
3.78711	0	0	8	1	0
40.8868	0	0	0	1.28552	0
119.964	0	2	20	4.38031	0
15.7119	0	0	0	2.99009	0
32.2821	0	0	0	3.29803	0
29.1642	0	0	1	4	0
9.2474	0	1	4	2	0
16.5754	0	0	0	2.04254	0
59.7098	0	0	2	4	0
260.913	0	0	1	5	0
155.875	0	0	3	5	0
102.862	0	0	0	4.29336	0
156.661	28	32	38	5	0
15.2326	0	0	0	2	0
37.1925	0	0	0	4.01135	0
21.6864	0	0	0	3	0
65.2766	0	0	1	4.23528	0
6.59383	1	1	1	1.25486	0
14.2351	0	0	0	1.80781	0
12.7923	0	0	0	1	0
1.43234	1	2	8	1	0
26.0285	0	0	0	4.34364	0
44.3663	0	0	0	4	0
11.13	0	0	0	2	0
15.4493	0	0	0	3.19619	0
12.5512	0	0	0	3.00081	0
11.0255	0	0	2	2.74466	0
67.6797	0	0	0	4.92513	0
9.92247	0	0	1	2.27492	0
10.8372	0	0	5	1.22321	0
6.19169	0	0	0	2.44617	0
23.1045	0	0	0	3.85134	0
5.07223	0	4	9	1	0
32.6042	1	2	2	1	0
20.6578	0	0	0	1.9267	0
29.5247	0	0	0	4.04542	0
3.07252	2	3	9	1	0
18.873	0	0	0	4	0
195.983	0	0	0	5	0
36.893	0	0	0	4.05586	0
307.882	0	0	0	5	0
56.7474	0	0	0	4.59477	0
133.4	0	0	3	4.95566	0
9.76505	0	0	0	2.98945	0
166.847	0	0	0	4.06425	0
16.4577	0	0	2	1.04437	0
44.0143	0	1	1	4	0
53.7787	0	0	0	3.35269	0
65.2378	0	0	0	1.43692	0
97.5662	2	20	20	2.51219	0
22.7597	0	0	0	3.73997	0
16.8599	0	0	0	3	0
70.9993	0	0	2	4.13889	0
73.6768	0	0	0	2.54121	0
51.2218	0	0	0	1	0
36.2423	0	0	0	4.36929	0
17.9251	0	1	2	3.21932	0
5.32884	0	0	0	1.61225	0
79.97	0	0	0	3.36689	0
205.553	0	0	0	3.29851	0
105.952	0	0	0	3.99907	0
32.77	0	0	0	4	0
30.3321	0	0	0	3.993	0
43.0361	0	0	1	2.75315	0
7.19489	0	1	7	1.95223	0
73.892	0	0	2	2.38525	0
29.6971	0	0	0	3.9984	0
73.2651	0	0	0	4.27015	0
35.2802	0	0	1	4.89445	0
97.652	0	0	4	2.01587	0
54.1075	0	0	1	3.23407	0
58.1332	0	0	0	2	0
108.758	0	0	0	4	0
80.9258	0	0	1	3.46107	0
1.81549	1	4	9	1	0
78.0727	0	0	2	2.9836	0
130.87	0	0	0	3.99148	0
124.59	0	0	5	4.59856	0
252.659	0	0	0	4.92943	0
62.4143	0	0	0	1.94362	0
41.905	0	0	1	2.59764	0
113.101	0	0	0	4.7249	0
30.1203	0	0	0	2.09646	0
19.5271	0	0	0	3.99107	0
160.555	0	0	9	5	0
14.9317	0	0	0	2.83415	0
38.3413	2	2	2	1.29944	0
150.257	0	0	1	4.57034	0
39.3981	0	0	0	1.18648	0
81.6172	0	0	2	2.86021	0
107.166	0	0	7	4.58431	0
10.9055	0	0	0	3.00137	0
16.1405	0	0	0	4.03364	0
128.091	0	0	0	4.66888	0
20.0489	0	0	0	4	0
105.907	0	0	0	4	0
127.319	0	6	107	5	0
9.56402	0	0	0	1.01666	0
27.0384	0	0	1	3.62215	0
11.6014	0	1	1	1.06542	0
50.797	0	0	0	2.00281	0
15.0351	0	0	0	3.62632	0
3.24458	1	3	9	1	0
55.6383	0	0	0	3.00039	0
159.94	0	0	0	5	0
71.4623	0	0	0	4.68921	0
7.66235	0	0	3	1.08903	0
11.0088	0	0	0	2.21895	0
95.6984	2	2	20	2.51219	0
32.7117	0	0	5	4.00395	0
7.60651	0	0	0	2.0068	0
33.1955	0	0	2	3.95576	0
30.185	0	0	0	2.02913	0
20.5126	0	0	0	1.66468	0
5.42185	1	1	1	1.26225	0
5.21799	0	0	8	1.00729	0
35.29	0	0	0	4.02309	0
156.098	7	17	22	4.12552	0
15.5553	0	0	1	2.00864	0
7.55833	0	1	1	2	0
12.415	0	0	0	2	0
56.1302	0	0	0	4.97069	0
6.84915	0	0	0	1.55313	0
16.7003	0	0	1	4	0
7.29006	0	0	5	1.05239	0
49.9173	0	0	0	1	0
7.08746	23	28	28	1	0
16.9653	0	0	0	3.45591	0
18.1734	0	0	1	2	0
14.1903	0	1	4	2.00046	0
118.07	0	0	0	4	0
12.5471	0	0	0	2.60893	0
71.4179	0	0	0	4	0
5.09109	2	2	8	1	0
2.80725	1	3	9	1	0
32.5149	0	0	0	4.00752	0
6.17308	0	0	0	1.30438	0
3.89882	0	0	8	1.00729	0
2.33334	0	5	9	1	0
216.899	0	0	0	4.9892	0
46.9167	0	0	0	1.06715	0
120.468	81	85	88	1.95271	0
11.6124	0	0	0	2.70229	0
47.2918	1	1	1	1.89127	0
4.52901	1	1	1	1	0
23.3686	0	0	1	4.06036	0
22.496	3	5	6	1.21778	0
106.967	0	0	0	4.3737	0
18.7018	0	0	1	2.67378	0
14.537	0	0	0	2.58666	0
13.5558	0	0	0	3.09462	0
5.96466	0	19	19	3.17827	0
71.8902	0	3	3	5	0
34.1263	0	0	0	1.07059	0
14.9629	0	0	0	3.38046	0
25.6227	0	0	0	4	0
12.0861	0	0	0	2.01382	0
178.646	0	4	4	4.2549	0
242.843	0	4	4	5	0
21.107	0	0	0	4.88047	0
111.538	0	0	0	4	0
21.9139	0	0	0	3.01696	0
20.6362	0	0	0	2.9453	0
4.36224	0	2	8	1	0
8.34224	0	1	1	2.06822	0
20.2802	0	0	0	3.47772	0
9.16385	0	0	2	1.79499	0
62.9052	0	0	0	4	0
16.8867	0	0	0	4.2379	0
64.0153	0	0	0	2.2845	0
7.46306	0	22	24	2.42423	0
88.0064	0	0	0	3.33042	0
47.2183	0	0	0	4.40363	0
161.392	21	29	856	4.835	0
2.01844	2	2	2	1.01801	0
33.3681	0	0	0	3.02526	0
194.686	0	0	1	5	0
144.857	1	5	33	5	0
13.2133	0	0	0	3.38046	0
37.6554	0	0	0	2.74981	0
134.255	0	0	0	4.99892	0
5.28608	0	0	0	1.51972	0
35.3147	0	0	0	3	0
6.58837	26	28	28	1	0
3.94161	0	0	0	2.14724	0
17.3471	0	0	0	1.10908	0
26.9777	0	0	0	2.96044	0
15.8435	0	0	0	2	0
5.16801	0	0	1	1.68186	0
6.80459	0	0	6	1	0
7.48226	0	1	8	1	0
20.4197	1	1	30	1.10939	0
13.8042	0	0	0	3.12975	0
3.46746	0	0	0	1.26197	0
6.7833	0	0	0	1.68904	0
25.1808	1	1	2	3.39537	0
3.92857	0	0	1	1.07048	0
73.1871	0	0	0	4.53213	0
6.008	0	0	0	1.06692	0
191.216	0	0	0	5	0
21.1218	0	0	1	1.53744	0
51.8993	0	0	0	1.10736	0
10.8051	0	0	5	1.40809	0
28.6088	0	0	0	4	0
85.4931	0	0	0	3.44673	0
53.4903	0	0	0	3.81033	0
12.881	0	0	0	2	0
138.889	0	0	1	5	0
15.7889	0	0	0	3.59943	0
106.615	0	0	2	3.82576	0
13.3845	0	0	4	1.85898	0
36.7844	0	0	1	2.8051	0
206.011	0	0	0	5	0
80.3209	0	0	0	4.96387	0
1.7745	1	5	9	1	0
44.5688	0	0	12	4	0
239.029	0	0	0	4.69781	0
8.46229	0	0	1	2	0
2.69648	0	0	2	1.55313	0
56.7431	0	0	0	4	0
28.6304	0	0	0	4.71214	0
19.0969	0	0	0	3.14356	0
72.039	0	0	0	3.86762	0
9.45249	5	27	28	1	0
99.4766	0	0	0	5	0
78.0595	0	1	1	2.49837	0
65.9021	0	0	0	2.41479	0
46.7127	0	0	0	3.41235	0
132.96	5	27	107	4.64767	0
53.0191	0	0	0	3.06722	0
85.91	0	0	0	3.73	0
10.8368	0	0	0	2.80302	0
45.1383	0	0	0	2.62651	0
109.726	0	0	0	4.01987	0
4.80873	1	1	1	1	0
4.77585	1	1	1	1	0
69.91	0	0	0	4.06492	0
24.1947	0	0	1	3.70507	0
29.3311	0	0	0	3.69203	0
183.491	0	0	0	4.33634	0
18.4116	0	0	23	3.79777	0
171.927	0	0	5	5	0
8.45702	0	0	1	2	0
246.45	0	0	0	3.12705	0
115.111	127	129	142	3.30055	0
51.833	0	0	0	3.72675	0
51.2354	0	0	0	2.02171	0
82.7655	2	2	2	3.73775	0
9.8183	0	0	0	1.9179	0
152.276	0	0	0	4.97018	0
67.3524	0	0	0	1.94362	0
7.29465	0	0	8	1.02393	0
5.1635	0	2	8	1	0
8.84973	0	0	3	1.08903	0
5.45656	0	3	9	1	0
244.962	0	0	5	5	0
248.015	0	0	0	4.00539	0
25.8681	0	0	0	2.79823	0
44.3918	0	0	0	3	0
293.82	0	0	0	5	0
152.964	0	0	0	4.95073	0
6.13939	0	2	2	1.03194	0
51.3982	0	0	0	2.4268	0
2.40657	2	2	3	1	0
16.2741	0	0	0	2	0
8.54509	0	1	1	2	0
28.08	0	0	0	4.03074	0
8.1541	0	0	0	1.66504	0
64.3438	0	2	2	4.33021	0
70.7197	0	0	0	5	0
6.9732	0	1	7	1.21094	0
18.7953	0	0	2	1.00168	0
86.2264	0	0	0	3.10187	0
2.94788	3	5	9	1	0
1.4443	0	5	9	1	0
180.106	0	0	0	2.38083	0
92.0829	0	0	1	4.27583	0
18.4639	0	0	0	2.09936	0
153.339	0	0	0	4.95073	0
95.7666	0	0	0	4.2274	0
15.2689	0	0	0	1.9881	0
47.9988	0	0	0	2.22795	0
56.3932	0	0	1	3.70296	0
6.88421	0	1	8	1	0
7.76032	0	1	1	2.00212	0
24.9307	0	0	0	3.00847	0
7.28056	0	22	25	1.02156	0
82.5858	0	0	0	4.00694	0
198.072	0	0	0	4.67951	0
65.961	0	0	0	2.98357	0
112.201	0	0	13	4.38031	0
2.1052	3	5	9	1	0
146.965	0	3	40	5	0
22.056	0	0	0	3.09294	0
58.2581	0	0	0	2	0
17.4202	0	0	1	3.27057	0
23.2462	0	0	0	2.09475	0
150.646	7	10	34	3.78138	0
19.6235	0	0	0	2.86321	0
5.16802	1	1	1	1	0
1.83786	0	0	0	1.07425	0
22.094	0	0	2	1	0
3.63744	2	2	2	1.04761	0
13.5501	0	0	1	3.39174	0
6.87759	0	1	7	1.95223	0
7.94913	1	1	1	1	0
18.7662	0	0	0	2.82461	0
56.6547	0	0	0	2	0
7.86133	0	0	0	2.91473	0
5.67956	0	1	8	1	0
187.843	0	0	0	5	0
7.81341	0	0	0	1.15165	0
12.6849	0	0	0	3.00207	0
7.94696	0	0	2	1.08371	0
273.422	0	0	0	4.83739	0
146.479	0	0	1	4.42403	0
3.63205	0	0	2	1.01212	0
23.2045	0	0	1	3.42908	0
250.288	0	5	6	3.42373	0
63.9123	0	2	2	4.01521	0
10.4417	0	0	0	1.1356	0
35.3804	0	0	1	4.99812	0
13.4211	0	0	0	2.00025	0
59.278	0	0	0	2.72897	0
16.5814	0	0	1	2.03402	0
207.77	0	0	0	5	0
23.3173	0	0	0	1.33964	0
16.0781	0	0	0	2.6436	0
192.889	0	0	0	5	0
7.86703	0	0	4	1	0
13.0729	0	0	1	3.88418	0
253.055	0	0	5	4.72635	0
43.676	0	0	0	1.18648	0
144.626	3	3	37	3.59526	0
45.5588	0	0	0	3.41235	0
65.5495	0	0	0	2.87979	0
112.675	4	8	37	4.58311	0
46.8274	0	0	0	1.52382	0
66.8299	0	0	0	3.55764	0
5.34008	0	1	8	1	0
14.9302	0	0	0	3.04588	0
177.773	0	0	0	2.73891	0
49.0434	0	1	1	1.39904	0
31.8821	0	0	0	2.21449	0
52.201	0	0	0	3.53705	0
66.2071	0	0	0	3.21595	0
220.384	0	0	0	5	0
12.7641	0	0	0	2.07742	0
50.833	0	0	0	1	0
110.135	0	0	0	4.97008	0
49.013	0	0	0	1.99482	0
18.0748	0	0	0	3.51309	0
47.4944	0	0	0	1.52382	0
53.8922	0	0	0	1.02367	0
166.579	21	22	35	2.96211	1
20.1216	0	1	4	5	0
226.959	0	0	1	3	0
83.5453	0	0	1	5	0
22.7103	0	0	0	4.30875	0
29.4047	0	1	2	1	0
3.5475	0	3	9	1	0
110.103	0	0	2	4.16122	0
191.728	0	0	0	5	0
11.5248	0	0	23	2.84639	0
156.977	1	17	20	4.12552	0
12.5884	0	0	1	2	0
44.9439	0	0	0	3.09899	0
3.34852	0	3	9	1.10841	0
186.35	0	0	0	5	0
14.7813	0	0	0	2	0
28.2958	0	0	0	4.01044	0
260.284	0	0	0	5	0
31.0946	0	0	1	5	0
76.4319	0	0	0	3.09473	0
104.578	0	1	88	3.99986	0
83.1833	0	0	1	4.46576	0
7.09253	0	0	3	1.1105	0
54.2032	0	2	2	4.19953	0
15.5893	0	0	4	1.89934	0
108.759	1	1	88	3.01342	0
217.788	0	1	1	4.91464	0
23.9836	3	5	6	1.24139	0
20.351	0	0	3	3.02804	0
41.5275	0	0	0	4.94679	0
39.1623	0	1	1	1	0
89.3805	0	0	1	4.68989	0
18.6676	0	0	0	2.29789	0
11.5142	0	0	23	2.75812	0
14.6757	0	0	1	2.12109	0
7.26918	0	0	0	1.05581	0
42.4558	0	0	0	3.99928	0
94.1617	0	2	2	2.413	0
11.6729	0	0	0	2.17353	0
7.6822	0	0	0	2.61497	0
38.8995	0	0	0	4.0005	0
161.428	0	0	2	5	0
63.5742	0	0	0	5	0
50.9158	0	0	2	4	0
138.806	0	0	0	5	0
124.981	0	0	1	5	0
11.1465	0	0	0	3	0
14.5678	0	0	0	1.23824	0
10.4771	6	27	28	1.00179	0
270.396	0	0	0	5	0
27.2641	0	0	0	3.18002	0
161.846	0	0	0	5	0
126.919	0	0	0	3.82165	0
30.2576	0	0	0	2.54347	0
95.5821	0	0	0	4.99345	0
21.7231	0	0	0	2.28837	0
15.5455	0	0	1	3.6809	0
2.85687	1	3	9	1	0
15.7432	0	0	0	2.06557	0
113.962	2	87	89	1.89331	0
63.3916	0	0	0	4.70562	0
12.652	0	0	1	2	0
59.138	0	0	2	4.73385	0
11.881	0	0	0	2.65784	0
73.4159	0	0	0	4	0
1.73513	0	5	9	1	0
110.967	0	0	1	3.80655	0
123.327	2	84	90	2.99564	0
130.534	3	4	61	4.38544	0
53.61	0	0	1	4.48136	0
52.0474	0	0	0	4.30996	0
13.527	0	0	1	2.13095	0
123.714	0	0	0	4	0
16.1988	0	0	0	2.83474	0
43.0077	0	0	0	3.72159	0
71.0987	0	0	0	1.51095	0
55.5826	0	0	0	2.07545	0
46.5901	0	0	0	2.9464	0
22.7761	0	0	0	2.4114	0
78.4564	0	0	0	2	0
167.273	0	0	0	5	0
40.1436	1	1	1	1	0
26.5704	0	0	0	3	0
16.9021	0	0	19	4.63617	0
17.6472	0	0	0	4.2379	0
47.0885	1	1	1	1.48375	0
247.689	0	5	6	3.71006	0
207.788	0	0	0	4.6742	0
78.7322	0	0	0	3.79373	0
95.3013	0	0	0	5	0
34.0995	0	0	0	4.10842	0
61.545	0	0	0	1.50408	0
23.1237	0	0	1	4	0
72.099	0	0	0	4.27998	0
17.2939	0	0	2	1.00168	0
89.0927	0	0	0	5	0
10.1058	0	0	0	2.50792	0
16.5078	0	0	1	3.67347	0
106.955	0	0	67	5	0
7.67071	1	1	1	1	0
288.205	0	0	0	5	0
102.858	0	2	2	4.95709	0
17.7123	0	0	4	3	0
15.281	0	0	1	1.76728	0
115.852	80	84	88	1.5468	0
160.252	588	622	739	2.92852	1
83.1048	0	0	0	4.96174	0
99.7378	0	0	1	4.59762	0
32.2606	0	0	0	4.02574	0
20.1954	0	0	0	3.23699	0
19.4939	0	0	0	2.02046	0
14.0508	0	0	0	2.11005	0
23.3973	0	0	1	2.00565	0
38.7517	0	0	0	3.66839	0
22.2165	0	0	0	4.81527	0
23.9647	3	5	6	1	0
74.4826	0	3	3	2	0
86.8125	0	0	0	4.35834	0
2.4901	2	2	2	1.01801	0
112.755	2	2	2	1	0
19.8283	0	1	3	3.99883	0
11.3362	0	0	0	2.34809	0
24.8211	0	0	0	3.43537	0
24.7588	0	0	0	1.28904	0
32.8376	0	0	0	3.32889	0
13.2139	0	0	3	2.01428	0
7.52698	0	0	4	1	0
22.5247	0	1	1	4.9744	0
9.57021	5	27	28	1	0
85.886	0	0	0	4	0
2.93774	2	2	9	1	0
95.9373	0	0	85	4.11043	0
2.93267	0	4	9	1	0
113.394	1	80	88	2.33748	0
17.3589	0	0	2	2	0
86.4237	0	0	0	5	0
38.4141	0	0	0	2.09286	0
71.9327	0	0	2	4	0
286.285	0	0	0	5	0
53.5655	0	0	0	1.93161	0
30.6603	0	0	0	3	0
25.1621	0	1	3	1.42787	0
89.5584	12	12	39	4.71957	0
7.62878	0	24	26	1.07555	0
211.037	0	0	0	5	0
17.3067	3	3	3	4.22234	0
8.57257	0	0	4	1.05239	0
32.8102	0	0	0	1.47396	0
32.2722	0	0	2	2.40291	0
10.9366	0	0	2	3.02314	0
4.9539	19	19	20	2.63926	0
41.2391	0	0	0	4.69825	0
6.40975	0	0	0	1.05581	0
17.5005	0	0	2	2.16636	0
2.55725	0	0	0	1	0
150.224	0	0	0	4.02648	0
11.0639	0	0	1	2	0
10.0993	0	0	1	1.84267	0
51.249	0	0	2	1.36481	0
15.2675	0	0	0	1.38255	0
10.8489	0	0	0	3.03255	0
11.48	0	0	0	2.12544	0
28.1081	0	0	0	3.92278	0
1.59212	3	3	9	1	0
15.4303	0	0	4	1.89934	0
16.7322	0	0	0	3.92779	0
64.2692	0	0	0	3.70296	0
47.3307	1	1	1	1.66225	0
116.887	3	3	18	4.22619	0
245.894	0	0	0	5	0
250.001	0	0	0	4.00539	0
38.9348	0	0	0	3.30367	0
4.39362	19	19	19	2.63926	0
76.6957	1	1	1	4.53972	0
72.3165	0	0	0	2.00029	0
4.62568	0	0	0	1.75989	0
149.794	7	10	34	3.90501	0
48.7846	0	0	0	3.93452	0
190.667	0	0	0	5	0
43.9932	0	0	0	3	0
9.91839	0	1	4	2.12721	0
7.36479	0	0	1	1.70058	0
8.35938	0	0	3	1.92315	0
15.9662	1	1	30	1.07555	0
123.22	0	0	0	3.59199	0
11.4854	0	0	0	2.16802	0
40.4443	0	0	0	5	0
14.4186	0	0	0	2.01781	0
37.9944	0	0	0	4.02008	0
74.6684	0	0	0	3.91864	0
42.5086	0	0	0	3.95621	0
11.991	0	0	0	2.00604	0
176.428	0	0	0	5	0
2.72901	0	3	3	1.17595	0
7.5179	0	0	4	1.23824	0
247.076	0	0	5	5	0
47.3625	0	0	0	4.00012	0
52.3721	0	0	0	5	0
105.772	0	1	1	4.70387	0
92.3074	1	1	1	4.69852	0
202.735	0	0	1	4.6613	0
15.3986	0	0	7	3.95886	0
66.8308	0	0	0	3	0
25.3646	0	1	3	1.02418	0
85.6335	0	0	0	4.80721	0
50.4795	0	0	0	1	0
9.58191	0	0	0	2	0
80.0887	0	0	0	3.06386	0
25.7663	0	0	0	2.96281	0
263.949	0	0	6	4.39779	0
3.09349	3	3	3	1.01062	0
254.504	0	0	0	4.99439	0
111.712	0	0	0	3.49774	0
28.1662	0	0	0	4	0
13.6228	0	1	3	2.67565	0
4.40689	0	3	9	1	0
58.202	0	0	0	3.0413	0
11.7599	0	0	0	1.93066	0
51.8082	0	0	0	4.98865	0
44.1705	0	0	0	5	0
18.9363	0	0	0	2.29519	0
17.5131	0	0	2	1.00168	0
29.6985	0	0	0	3.69203	0
8.25905	0	0	0	3.32807	0
9.09894	0	0	5	1.83859	0
226.485	0	1	3	4.13125	0
3.04992	3	3	3	1.92585	0
11.7681	0	0	0	2.08531	0
44.0254	0	0	0	2.22367	0
128.999	12	12	24	3.21961	0
76.104	0	0	0	4	0
94.5237	0	0	5	4.39041	0
119.186	0	1	8	4.55783	0
59.24	0	0	0	4.99644	0
5.50618	1	2	8	1	0
30.0453	0	0	0	2.71254	0
22.5642	0	0	0	1.02776	0
2.04696	0	0	0	1.28904	0
92.338	0	0	1	2.18213	0
77.1416	0	0	0	4.55968	0
30.3126	1	1	6	3.92691	0
14.5271	0	0	0	3.62632	0
12.3895	0	0	0	2.32948	0
225.05	0	0	1	5	0
127.457	0	0	0	3	0
37.2959	0	0	0	4	0
114.92	81	87	89	2.39823	0
7.12097	0	0	1	2	0
21.4245	0	0	0	3.62956	0
251.207	0	0	0	5	0
42.7645	0	0	0	3.61665	0
19.6261	0	0	0	2.9823	0
4.34371	1	1	1	1	0
97.4366	0	0	1	4.10207	0
164.466	0	0	0	4.55596	0
33.5768	0	0	0	2.97865	0
42.1968	0	0	0	4	0
67.7234	0	0	0	2.04306	0
67.013	0	0	0	2.03439	0
108.199	0	0	0	5	0
278.978	0	0	0	5	0
5.80328	0	0	3	1.1105	0
7.78072	0	0	0	1.25847	0
48.7624	0	0	0	3.90598	0
32.0324	0	0	0	2.98372	0
11.5929	0	1	4	2	0
275.343	1	1	2	4.29261	0
10.3692	5	27	28	1	0
125.554	0	0	0	3.59199	0
1.70996	1	4	9	1	0
150.607	0	0	0	5	0
41.7296	0	0	0	4.99661	0
42.7621	0	0	0	4	0
45.509	0	0	2	4.00069	0
7.93517	0	0	0	1.51491	0
181.428	0	0	0	5	0
13.8332	2	2	2	2.33888	0
10.7671	0	0	0	1.1356	0
39.1988	0	0	1	3	0
130.436	0	0	0	4.03274	0
70.6187	0	0	2	5	0
55.5849	0	0	0	2.44634	0
131.123	0	1	5	4.22916	0
28.5515	0	0	0	4.92681	0
47.081	0	0	1	4.64306	0
1.55302	0	5	9	1	0
227.624	0	0	0	4.13042	0
13.6149	0	0	0	2.03206	0
20.502	0	0	0	3	0
10.0752	0	0	0	3.05851	0
5.32796	0	0	0	1.87575	0
187.703	0	0	0	5	0
45.6644	0	3	4	2.37569	0
7.43151	0	0	5	1	0
54.2674	0	0	0	3.2098	0
82.4022	0	0	0	4.08341	0
96.4911	0	8	78	4.35855	0
41.115	0	0	1	4	0
5.79259	0	0	0	2.05651	0
210.119	0	0	1	5	0
3.97728	0	3	9	1	0
7.80208	0	0	0	3.27759	0
69.6039	0	0	0	1.51095	0
264.611	0	0	0	5	0
83.8802	0	0	0	5	0
196.589	0	0	1	5	0
3.81269	0	0	0	1.26305	0
4.53472	1	1	8	1	0
202.707	0	0	0	4.87879	0
50.4401	1	1	1	2.03326	0
38.6956	11	11	12	2.819	1
166.473	21	22	35	2.96211	1
187.947	0	0	1	4.78991	0
5.13674	1	1	8	1	0
7.93915	1	1	1	1	0
221.017	0	0	1	5	0
130.968	0	1	5	4.22916	0
127.406	0	1	89	3.4118	0
148.204	0	0	0	4.83194	0
36.2126	0	0	0	4.36929	0
33.3724	0	0	0	3.59992	0
65.9849	0	0	1	4.86379	0
45.2815	1	1	1	1	0
40.0563	0	0	0	3.98627	0
85.2178	0	0	0	3.13387	0
136.771	0	0	0	4.5633	0
85.7835	0	0	4	4.14624	0
18.4054	0	0	0	3.6014	0
5.31035	0	0	0	2	0
58.3157	0	0	0	3	0
214.008	0	0	0	5	0
84.5054	0	0	0	2.99704	0
3.6649	1	1	1	1.45471	0
13.2749	0	0	1	2.08874	0
10.0609	0	0	0	2	0
10.1064	0	0	0	2.34589	0
19.1268	0	0	0	4.01694	0
48.2976	0	0	0	2.22795	0
39.8032	0	0	0	2.61085	0
60.6323	0	0	0	3.40802	0
14.9885	0	0	0	3	0
51.6011	0	0	0	3.9972	0
32.3637	0	0	1	4	0
269.644	0	0	2	5	0
57.4642	0	0	0	1	0
103.513	3	5	101	4.58311	0
261.297	0	0	0	5	0
7.87226	0	0	0	1.97708	0
14.2365	0	0	0	2.82864	0
26.0497	0	0	0	3.16558	0
16.5307	0	0	4	2	0
10.3957	0	0	1	2	0
4.87954	0	3	6	1	0
28.0952	0	0	0	3.99952	0
15.6403	0	0	0	4	0
51.6675	0	0	1	2.59928	0
10.0042	0	0	1	1.88616	0
98.9627	0	0	1	4.98749	0
26.4299	0	0	0	4.96885	0
207.117	0	0	0	5	0
57.5817	0	0	0	3	0
30.9946	0	0	1	2.95229	0
10.5862	0	1	1	1.62036	0
253.681	0	0	0	3.08395	0
45.0894	1	1	1	1	0
1.99985	3	3	9	1	0
72.1625	0	0	0	2.01379	0
38.4101	0	0	1	4.00069	0
70.2628	0	0	2	4.04287	0
8.55097	0	0	0	1.56644	0
126.832	0	0	5	4.37707	0
26.4836	0	0	0	3.99006	0
20.4014	0	0	2	3.12992	0
32.5901	0	0	0	3.62808	0
106.669	0	0	0	3.12649	0
61.812	0	0	0	1.94459	0
1.65991	1	2	8	1	0
51.105	0	0	0	2.382	0
139.373	0	0	83	4.25122	0
125.641	1	1	9	4.01934	0
165.787	2	2	3	3	0
5.78263	1	1	1	1	0
84.3636	0	0	2	3.12849	0
39.6629	0	0	0	3.99886	0
19.3084	0	1	3	3.99883	0
1.46462	0	5	9	1	0
57.4507	0	0	0	4.0248	0
13.03	0	0	0	4.42057	0
3.51974	0	0	0	1.15936	0
63.9062	0	0	0	3.84482	0
194.82	0	0	1	5	0
10.7079	0	0	0	1.1356	0
106.92	0	0	9	5	0
19.6215	0	0	0	1.09222	0
4.02373	1	1	1	1.45471	0
124.116	0	0	0	4	0
65.0112	0	0	0	3.4561	0
49.033	0	0	2	5	0
48.1551	0	0	0	4.11073	0
87.0545	0	0	0	4.96678	0
15.0448	0	0	1	2	0
12.6905	0	0	5	1.14264	0
121.255	81	85	90	2.74769	0
111.489	1	3	89	4	0
26.486	0	0	1	4	0
16.3776	0	0	0	3.56363	0
4.87806	0	3	3	1.29513	0
58.1627	0	0	0	4	0
6.64528	0	1	6	1	0
218.398	0	0	0	5	0
264.589	0	0	0	5	0
104.588	0	1	2	5	0
44.743	1	1	1	1	0
291.714	0	0	0	5	0
69.3574	0	0	0	1.07739	0
9.31966	0	0	1	1.86474	0
253.82	0	0	0	5	0
18.6795	0	0	0	2.01897	0
45.7137	0	0	0	2.22367	0
61.5086	0	0	0	2.99865	0
6.84875	1	1	1	1.32999	0
6.09028	0	0	0	1.53404	0
38.5509	1	1	1	1.23594	0
143.429	0	0	0	4.70732	0
279.008	0	0	2	4.90523	0
6.50788	0	1	1	1.72593	0
246.374	0	0	2	5	0
78.0446	0	0	0	3.08817	0
70.4578	0	0	0	3.09994	0
13.4578	0	0	0	2	0
11.0725	0	0	3	2.81544	0
9.32674	0	0	0	2.92344	0
1.97978	1	5	9	1	0
36.4164	0	1	3	1.17797	0
141.737	0	5	49	4.00559	0
52.1129	0	0	0	1	0
88.3788	0	0	1	2.99361	0
3.55214	0	3	9	1.00002	0
18.3753	0	0	0	1.54385	0
12.8958	0	0	0	2	0
7.53138	0	0	0	1.49256	0
23.3498	0	0	0	4	0
41.8838	0	0	0	3.41838	0
62.6823	0	0	0	3.5928	0
218.249	0	0	0	3.91937	0
57.9335	0	0	0	5	0
79.0057	0	0	0	4	0
18.2866	0	0	0	3.17308	0
60.9174	0	0	0	4.5128	0
76.1308	0	1	1	4	0
162.979	0	0	0	4.87585	0
77.6074	0	0	0	4.02779	0
37.9028	0	0	1	3	0
45.0137	0	0	1	1.12648	0
40.7634	0	0	2	4.10161	0
237.701	2	2	3	2	0
1.82973	3	4	9	1	0
6.15853	0	1	7	1.21094	0
18.6794	0	0	0	3.14356	0
22.4304	1	1	23	3.24418	0
267.449	0	0	1	5	0
15.0013	0	0	0	4.03739	0
59.2363	0	0	1	5	0
63.1601	0	0	4	4.82622	0
37.322	1	1	1	3.72683	0
81.2722	0	0	1	3	0
232.664	0	0	0	5	0
60.4623	0	0	0	4.59276	0
5.70656	0	1	7	1.21094	0
62.4763	0	0	0	3	0
3.39976	3	3	3	1	0
2.50787	2	2	3	1	0
35.8321	0	0	0	3.06327	0
44.4778	0	0	0	2	0
115.278	0	0	0	4.50144	0
55.091	0	0	0	2.26973	0
102.289	0	1	1	2.01587	0
18.3586	0	0	0	2.20234	0
41.7519	0	0	0	3.21545	0
95.5921	0	0	37	5	0
22.2026	0	0	0	3.86964	0
9.91645	0	0	4	1	0
47.9575	0	0	0	1	0
37.8392	0	0	1	4.03642	0
52.9872	0	0	0	4	0
3.15568	2	3	9	1	0
13.5636	0	0	0	3.09462	0
53.5758	0	0	0	4.26035	0
31.9059	0	0	0	3.56217	0
8.2223	0	0	1	2	0
4.58255	1	1	23	1.65494	0
199.199	0	0	1	5	0
239.375	2	2	3	3.04475	0
18.8187	0	0	1	5	0
11.3469	4	27	28	1	0
9.00115	0	0	24	2.7177	0
28.464	0	0	0	3.75952	0
19.2155	0	0	0	4.30875	0
114.094	0	0	2	4.74691	0
85.7685	0	0	0	3.17507	0
30.8985	0	0	0	4.04542	0
96.2983	0	0	0	5	0
233.93	0	0	4	5	0
38.704	0	0	1	4.93938	0
47.2472	0	0	0	2.91144	0
126.703	0	0	0	4.9045	0
7.34091	1	1	1	1.07545	0
41.5025	0	0	0	5	0
4.20452	0	3	3	1.01052	0
59.2473	0	0	1	5	0
32.6114	0	0	3	4.00395	0
21.7423	0	0	3	3.34125	0
15.1007	0	0	0	2.18997	0
17.5254	0	0	5	3.95576	0
123.187	0	0	0	4.83453	0
211.815	0	0	0	5	0
82.4055	0	0	0	3.79373	0
5.99817	0	0	3	1.1105	0
19.6734	0	0	24	2.83931	0
1.85717	1	1	1	1.21847	0
2.32354	0	0	0	1.00435	0
48.1504	0	0	0	1	0
82.4522	0	0	1	4.71822	0
224.922	0	0	1	3.88785	0
39.8246	0	0	1	3.98747	0
28.544	0	0	0	4	0
159.043	3	647	737	3.10265	0
208.994	0	0	0	5	0
94.8177	0	0	0	3.35245	0
80.6936	0	0	0	4.35834	0
72.7261	0	0	0	4.06492	0
60.9968	0	0	1	3.3531	0
27.4928	0	0	1	4.37979	0
102.134	0	0	1	4.97136	0
95.9693	0	0	6	4.19073	0
34.0704	0	0	0	2	0
4.96934	1	1	1	1	0
137.512	0	0	0	5	0
13.8822	0	0	1	4	0
43.595	0	0	0	3.25274	0
[truncated: 70,022 more rows]
