# Supplementary material for: A quantitative geospatial analysis of the risk that Boko Haram will target a school
Source: PLoS One. 2025 Jun 17;20(6):e0320939. doi: 10.1371/journal.pone.0320939 (PMC12173403; doi:10.1371/journal.pone.0320939)
Supplement: S1 Data — (ZIP) [file pone.0320939.s012.zip › S6-HypothesesTestsData/HypothesesData/README.txt]

The spreadsheets represent the data required to test the following statistical relationships:
a. Schools attacked vs. distance to the nearest security installation.
b. Schools attacked vs. 3 socio-economic indicators about the area the school is located in.
c. Schools attacked vs. other Boko Haram attacks.
