# Supplementary material for: A quantitative geospatial analysis of the risk that Boko Haram will target a school
Source: PLoS One. 2025 Jun 17;20(6):e0320939. doi: 10.1371/journal.pone.0320939 (PMC12173403; doi:10.1371/journal.pone.0320939)
Supplement: S1 Data — (ZIP) [file pone.0320939.s012.zip › S6-HypothesesTestsData/SecurityInstallation-HypothesesData/README.txt]

Risk Score classifications for the security installations (military, police stations etc). There are 5 variations of the same dataset where the only thing changing is how close school attacks were carried out around each one of these stations. 
