# Supplementary material for: A quantitative geospatial analysis of the risk that Boko Haram will target a school
Source: PLoS One. 2025 Jun 17;20(6):e0320939. doi: 10.1371/journal.pone.0320939 (PMC12173403; doi:10.1371/journal.pone.0320939)
Supplement: S1 Data — (ZIP) [file pone.0320939.s012.zip › S6-HypothesesTestsData/SecurityInstallation-HypothesesData/SecurityInstallationRiskScores.xlsx]

## Sheet: 10km
nga_exposu	nga_socioe	nga_commun	distance_km	school_attacked_updated
3.98072	1.01666	1	37.6988	0
3.84702	1.05581	1	33.9253	0
3.97883	2.04578	1	39.2482	0
3.88465	1.19067	1	27.1024	0
3.88465	1.19067	1	27.2593	0
3.98758	1.64515	1	25.934	0
3.84637	1.01801	1	150.739	0
3.84637	1.01801	1	150.739	0
3.98188	2.04254	1.015	159.677	0
3.97298	2.0723	1	138.749	0
3.80574	2.00134	1	132.655	0
3.99597	2.07389	1	138.831	0
3.87648	1.04761	1.0055	149.12	0
3.13494	3.66349	1.91115	165.722	0
3.87648	1.04761	1.0055	147.889	0
3.94028	2.41731	1.12096	166.758	0
3.87648	1.04761	1.0055	149.054	0
3.63094	3.28932	1.05868	58.1101	0
3.37388	3.14718	2	170.298	0
3.99118	2.46072	1.16498	180.02	0
3.74295	4.11302	3.28577	325.134	0
4	1	1	74.2074	0
4.01875	1.70429	1.00396	166.506	0
4	1.80156	1	33.2687	0
3.84403	4	1.9724	97.326	0
3.04639	2.33475	1	125.781	0
3.94263	1	1	37.0668	0
4.00999	1.61497	1.0001	194.832	0
3.39072	4.07225	1.48148	144.931	0
3.95543	2	1	106.009	0
2.98755	3.13377	1.01779	84.6189	0
3.98788	1	1	35.409	0
3.69727	1	1	39.1764	0
3.55315	4.28768	1.4341	133.839	0
3.99756	1.05873	1	59.6989	0
3.99756	1.05873	1	59.701	0
3.96317	1.08371	1.00006	51.3932	0
3.8745	2.77802	1.15064	82.3581	0
4.01868	1.93444	1.00325	72.5398	0
3.80713	1.00321	1	71.0372	0
3.98578	1.69233	1	97.1878	0
3.88527	2	1	71.4807	0
3.21021	1	1	92.1085	0
3.95698	2.57551	1.00072	142.366	0
4	2.05695	1.02397	88.6662	0
4	2	1	94.5955	0
4	2	1	95.6945	0
3.57009	1.48917	1.27982	87.3443	0
3.01395	1	1	179.272	0
3.01395	1	1	179.048	0
3.61138	2.44617	1	204.024	0
3.96241	2.42996	1	206.643	0
3.09148	1.09885	1	175.969	0
4	1	1	182.218	0
3.88755	1	1	182.56	0
3.93712	3.47551	1.77232	183.095	0
3.58757	2.19589	1	203.154	0
4.16902	3	1	227.901	0
3.91976	2.54952	1	231.891	0
4	1	1	182.182	0
4.39485	3.27684	1.16768	166.249	0
3.82935	2.74087	1	220.645	0
3.82569	2.58666	1	141.507	0
3.97855	2.00022	1	165.888	0
3.95557	2.31947	1	175.234	0
3.77084	2.5508	1	170.677	0
4.0405	2.88021	1	227.496	0
3.49763	1.00134	1	185.747	0
4.47	3.25022	1.08376	203.808	0
3.59088	1.29862	1	187.741	0
3	1	1	183.576	0
3.59088	1.29862	1	186.691	0
3.78221	2.86777	1	215.5	0
3.71267	4.39218	3.16839	136.718	0
4.10149	4.84514	3.8278	321.037	0
3.81571	2.03058	1	132.223	0
4	1.83798	1	128.212	0
3.99894	1.97777	1	120.727	0
3.99811	1.00197	1	90.7173	0
3.97883	2.04578	1	43.1546	0
3.9939	2.00357	1.00269	123.795	0
4	1	1	48.0225	0
4	1.89022	1	31.2689	0
3.9428	2.16167	1	130.958	0
3.51106	2.94302	1.03811	92.3529	0
3.9428	2.16167	1	130.907	0
3.81679	2.01428	1	49.4231	0
3.99352	1.81048	1	38.6833	0
4.5685	3.88103	1.4056	219.329	0
4	1	1	202.754	0
4.00143	1.13908	1	200.572	0
3.74189	4.88656	2.84652	139.317	0
4	1	1	69.5914	0
3.98578	1.69233	1	95.5942	0
3.99903	2.01781	1.00101	113.07	0
3.99412	2.31643	1	105.576	0
3.99917	2	1	99.089	0
4	1	1	67.2385	0
3.95533	2.22962	1	113.745	0
3.98764	2	1	85.6949	0
3.97486	1.47686	1	60.3016	0
3.99776	1.00012	1	56.3335	0
3.8395	4.33841	4.1372	264.41	0
3.99998	1.79499	1	130.847	0
3.99589	1	1	146.826	0
3.41559	2.21292	1	130.881	0
4	2	1	134.7	0
3.97534	2.01205	1	134.389	0
4	1	1	50.2883	0
4	2	1	149.056	0
3.66798	3.30955	1.18836	132.898	0
3.52251	1	1	28.8069	0
4.7182	2.75875	1.22242	206.696	0
4.18596	2.00032	1	221.99	0
4.04237	2	1	162.128	0
4.00899	1.68186	1	168.069	0
4.10844	2.22644	1.00185	200.222	0
3.98064	3.0458	1	161.87	0
4.11655	2.00539	1	160.79	0
4.11655	2.00539	1	159.435	0
4.08395	1.93944	1	188.149	0
4.24523	2.12553	1.00594	180.617	0
4.01896	2.05151	1.04314	189.431	0
4.01896	2.05151	1.04314	189.534	0
3.75331	3.96509	1.85217	146.916	0
3.42347	3.04647	1.01257	114.167	0
3.99262	2.00738	1	142.188	0
4	1	1	201.919	0
4.35565	2.0127	1	132.521	0
4.77575	4.00832	1.86555	237.343	0
3.99837	3.82719	2.02109	260.464	0
4.40782	2	1	175.366	0
4.425	1.96385	1.00013	162.303	0
4.10844	2.22644	1.00185	195.88	0
4.72917	2.04103	1	165.543	0
4.005	1.88976	1	168.153	0
5	2.1426	1	179.845	0
4.15722	2.00668	1	164.889	0
3.94235	2.01382	1	67.7792	0
3.26161	2.38805	1.07544	104.219	0
3.98683	1.0588	1	19.0332	0
3.84395	2.14576	1	82.5065	0
3.99993	1.00007	1	118.108	0
3.42347	3.04647	1.01257	108.409	0
3.42347	3.04647	1.01257	110.816	0
3.50328	2.0367	1	70.0029	0
4.7785	3.99516	1.20739	205.144	0
4.81599	2.29519	1	157.892	0
4.19647	2.75924	1.00706	142.404	0
3.78428	1.06692	1	27.4469	0
3.78536	1.89743	1	22.2153	0
3.98758	1.64515	1	27.5145	0
3.84068	2.24023	1.00068	32.5394	0
3.78428	1.06692	1	24.617	0
2.99243	2.01433	1	39.5997	0
3.90753	2.01489	1	27.1602	0
3.93422	1.08903	1	55.3367	0
3.47455	2.8459	1	28.5625	0
4.54811	4.03074	1.96953	231.071	0
4.46893	2.97207	1.08726	195.996	0
4.33443	3.6809	1.98695	222.812	0
3.86352	1.9434	1	31.4293	0
3.86352	1.9434	1	31.4144	0
3.78536	1.89743	1	22.2188	0
4.02363	3.00137	1	194.731	0
4.56913	3.04794	1	151.456	0
3.84375	4.04214	3.96651	177.81	0
3.82178	4.87912	4.33029	157.015	0
3.61132	3.77765	3.26732	402.374	0
3.79697	4.45205	3.25802	173.688	0
3.74476	4.69001	3.17511	162.325	0
3.89635	4.42598	2.66444	169.398	0
3.60752	4.6773	3.73974	154.296	0
3.49531	4.08642	2.73398	122.078	0
3.91094	4.58241	3.4801	320.003	0
3.63613	4	2.6086	82.1345	0
3.44799	4.03439	2.30012	50.606	0
3.95473	4.68989	3.70723	225.648	0
3.76256	4.71003	3.57808	251.187	0
3.95655	3.09624	2.03349	210.99	0
3.81705	4.00037	4.00732	114.604	0
3.88667	4.8269	3.52496	321.13	0
4	1.45948	1	102.871	0
4.0661	2.03206	1	154.249	0
4	2	1	106.596	0
4	2	1	94.5008	0
4	2.05695	1.02397	92.1323	0
3.99758	2	1	88.4224	0
3.99658	2	1	75.5144	0
3.99216	2	1	60.7972	0
3.84187	1	1	71.2297	0
3.94577	2	1	61.7588	0
3.967	2	1	63.1349	0
3.97271	2.01729	1	54.4872	0
3.98466	2.02861	1	95.9062	0
4.39036	4.9975	4.7711	185.741	0
3.93526	4.04035	3.16718	255.452	0
4.10359	4.05011	3.09329	278.333	0
4.11553	4.02309	4.34972	293.376	0
4.45356	4.03642	2.79758	299.53	0
3.99068	4.36929	3.87438	148.336	0
3.69557	4.94932	4.88525	187.635	0
3.8694	3.61665	2.57835	321.449	0
3.116	4.00006	2.5232	88.2904	0
4.01903	2.63001	1	249.523	0
3.80239	2.6731	1	225.671	0
3.03905	2.82835	1.12744	127.484	0
3.03905	2.82835	1.12744	127.409	0
3.99882	1.4474	1	127.185	0
4	1	1	78.3526	0
4	1	1	84.7993	0
3.99852	1.61567	1	59.0797	0
4	1	1	98.0508	0
4	1	1	86.8896	0
4	1	1	86.2124	0
3.99852	1.61567	1	57.7281	0
4	1	1	98.8296	0
3.99006	3.00081	1	66.5835	0
4	1	1	86.8721	0
4	1	1	88.6615	0
4	1	1	84.8622	0
3.99878	2.65784	1	68.0221	0
3.99623	1	1	96.4484	0
4.5437	3.86184	1.66752	186.324	0
5	3.01811	1.08703	183.844	0
4	1	1	85.3463	0
4	1	1	91.3401	0
4	1	1	79.3393	0
3.99272	1	1	80.9215	0
4	1	1	81.3094	0
4	1	1	82.5112	0
3.9993	1.21094	1	69.0304	0
4	1.00994	1	103.819	0
3.99815	1	1	77.608	0
4	1	1	78.5544	0
3.99623	1	1	97.81	0
4	1.00795	1	55.7608	0
3.98189	2.51456	1.01884	145.281	0
3.52201	3.9585	1.84734	85.0452	0
4	1	1	81.0091	0
3.99727	2.00604	1.00171	72.3737	0
3.98613	1.00727	1	68.037	0
4.33745	2.98332	1	144.027	0
3.67253	3.57186	1.85793	216.419	0
4.1203	2.80693	1	143.082	0
4.1203	2.80693	1	143.063	0
3.98137	1	1	177.77	0
3.93695	3.00451	1	198.654	0
4	2	1	183.127	0
3.99921	1	1	34.7024	0
4	2	1	78.9403	0
4	2.16032	1	78.6742	0
3.96753	3.4694	2.94918	375.139	0
3.97993	2.77616	1.77772	331.915	0
3.7768	3.99564	2.92855	342.718	0
3.38919	3.99483	3.65586	430	0
4.27566	3.08997	1.36738	234.802	0
3.97074	4.21149	4.30587	291.263	0
4.32013	3.91232	2.88902	329.493	0
3.96753	3.4694	2.94918	375.07	0
3.67258	4.20288	4.41146	294.409	0
3.97231	3.19697	1.48553	175.602	0
3.80685	2.58302	1.02421	83.6516	0
4	1	1	54.9293	0
3.98713	1.25397	1.02273	67.7105	0
3.89832	4.01044	3.25728	277.672	0
3.38919	3.99483	3.65586	414.512	0
3.97074	4.21149	4.30587	301.015	0
3.89761	4	3.25988	357.75	0
3.91087	4.02381	3.68016	374.321	0
3.38919	3.99483	3.65586	422.124	0
4.01491	4.1547	4.172	264.547	0
3.50949	4.04542	3.74268	393.336	0
3.67258	4.20288	4.41146	312.725	0
3.38919	3.99483	3.65586	417.308	0
3.97767	4.06042	4.02123	244.547	0
3.98148	3.80163	3.11316	394.009	0
3.76416	4	4	441.748	0
3.98148	3.80163	3.11316	388.675	0
4.0737	5	4.94281	339.278	0
3.92799	3.15015	1.20359	101.796	0
3.43532	4.73866	4.57881	214.493	0
3.83988	4.00224	2.33733	72.0408	0
3.70904	4.15026	3.63812	228.905	0
3.72402	3.7885	2.22808	80.4028	0
3.65731	4.99984	4.79354	289.169	0
4	1	1	86.3025	0
4	1	1	80.578	0
3.99366	1	1	87.0032	0
3.998	1.08248	1	82.7382	0
3.99949	1.55313	1	105.898	0
4	1	1	98.3537	0
4		1	85.9669	0
4	1	1	85.4832	0
4	1	1	62.8643	0
4	1	1	72.1729	0
4	1	1	98.5286	0
4.18796	2.37959	1	134.497	0
3.9997	1	1	93.6025	0
3.99948	1	1	91.7276	0
3.99808	1.0052	1	63.4857	0
3.9997	1	1	94.1771	0
3.95897	2.00313	1	24.8317	0
4	1	1	30.8611	0
3.68282	3.01951	1.07229	56.6653	0
4	1	1	76.339	0
2.99342	3.19238	1.40605	49.6992	0
3.24921	2.20314	1.03827	51.2859	0
3.98913	1.90118	1.00291	72.6031	0
3.977	1.83872	1	74.6129	0
3.99867	1.01212	1	102.207	0
3.99376	1.22718	1	104.21	0
3.78659	1.10841	1	70.4428	0
3.99376	1.22718	1	104.215	0
3.99987	1	1	82.5208	0
3.94864	1	1	38.6131	0
2.99722	3.27759	1.61724	79.4156	0
3.98	1.97946	1	90.1869	0
3.96918	2.06891	1.01505	117.266	0
4	1	1	82.0634	0
4	1	1	82.267	0
4	1	1	83.5971	0
4	1	1	77.2927	0
4	1	1	82.086	0
4	1	1	91.7229	0
4	1	1	79.9536	0
4	1	1	82.9029	0
4	1	1	88.6449	0
4	1	1	88.1481	0
4	1	1	63.575	0
4	1	1	77.6927	0
3.99054	1	1	75.1804	0
4	1.10339	1	86.0497	0
3.99945	1	1	74.6239	0
4	1	1	77.1869	0
4	1	1	73.8128	0
4	1	1	73.6381	0
3.97716	1.35083	1.01815	218.134	0
2.98893	2.00261	1	78.3774	0
3.99655	1.79836	1	133.127	0
3.98961	2.05545	1	118.459	0
3.99846	1.37015	1	145.391	0
4	1	1	148.459	0
3.9963	1.03462	1.06524	151.342	0
3.96718	1.46804	1.00351	139.363	0
3.9944	1.35035	1	135.462	0
4	2	1	119.127	0
4	2	1	119.279	0
3.99997	1	1	137.465	0
3.99634	2	1	110.177	0
3.99484	2.24134	1.00334	182.443	0
3.32225	2.53654	1	86.9279	0
2.9917	2.04783	1.07018	175.58	0
3.48785	3.11592	1.05855	13.9467	0
3.87722	4.53991	4.73353	214.994	0
3.87722	4.53991	4.73353	214.977	0
3.87722	4.53991	4.73353	215.002	0
3.98803	2.02046	1.04073	148.48	0
3.84731	2.07742	1	85.8019	0
4	1.05717	1	111.059	0
3.81174	4.22234	2.24641	44.726	0
3.64962	1.68942	1.00003	181.75	0
3.64034	1.51323	1	181.408	0
3.77062	2.61497	1.16619	159.457	0
3.44257	3.04475	1.19966	278.1	0
3.43513	5	3.18619	69.9562	0
3.79517	4.73722	2.42316	57.7114	0
3.18817	4.17244	2.0761	93.0734	0
3.38682	4	3.30324	198.076	0
2.98445	3.01411	2	164.089	0
4.16388	4.46406	4.50837	235.99	0
3.09123	4	3	201.02	0
3.08387	3.45591	1.84573	218.787	0
3.04261	3.44635	2.11381	167.41	0
2.99284	3.67642	2.19903	151.104	0
2.99284	3.67642	2.19903	151.097	0
2.91129	3.56363	2.02462	196.231	0
2.96184	3.86964	2.88721	213.981	0
3.92798	4.34942	3.60593	231.956	0
3.9279	4.87437	4.23401	219.953	0
3.9279	4.87437	4.23401	219.966	0
3.87722	4.53991	4.73353	222.073	0
3.87722	4.53991	4.73353	222.063	0
3.87722	4.53991	4.73353	222.084	0
2.9917	2.04783	1.07018	178.675	0
4.09555	4.77936	4.8077	269.972	0
3.95758	1.68904	1	40.0898	0
4	1	1	30.7084	0
3.65555	3.01614	1.12322	74.1193	0
3.94793	3.25112	1.00012	43.9875	0
4.425	1.96385	1.00013	163.117	0
3.98536	2.01653	1.00609	201.41	0
3.99969	1.05239	1	72.5575	0
3.77678	4.13341	1.25038	132.104	0
3.98536	2.01653	1.00609	201.243	0
4	2.0182	1	183.464	0
3.99675	2	1	168.098	0
3.89252	2.00442	1	157.834	0
3.98536	2.01653	1.00609	202.574	0
4.87949	3.00928	1	187.727	0
3.99785	2.00177	1	159.835	0
3.99785	2.00177	1	159.759	0
3.99597	2.03169	1	159.278	0
3.99256	2.04807	1	180.714	0
3.99826	1.35266	1	188.726	0
3.94586	1.59199	1	30.5653	0
3.95791	1.3045	1	93.0192	0
3.96081	2.50792	1	87.1055	0
3.99976	1.19447	1	87.1392	0
4	1.00038	1	92.289	0
4	1.0828	1	44.9426	0
3.85581	2.01942	1	68.9742	0
3.96326	2.44287	1	111.14	0
3.86989	2.12776	1.0594	96.7984	0
3.96	1.53973	1.00066	99.9452	0
4.30584	2.66407	1.01171	123.798	0
4	1.47787	1	90.0331	0
3.98668	2	1	132.827	0
3.1899	3.14457	2.16384	165.175	0
2.90916	3.94353	2.49536	159.235	0
3.00858	2.75812	1.54292	170.684	0
3.98803	2.02046	1.04073	152.907	0
3.94516	3.61928	2	297.789	0
3.98086	3.16967	1.15716	283.361	0
4.01082	2.95684	1.13416	171.553	0
3.86482	2.84039	1.22982	126.165	0
2.99439	3.23699	1.67853	38.2144	0
3.99376	1.22718	1	105.062	0
3.95488	1.21847	1.02021	56.1432	0
3.87474	2.59144	1.15754	152.889	0
3.90087	3.79053	1.72259	241.528	0
3.35724	3.20923	1.22447	282.69	0
3.27502	2.85523	1.00916	118.338	0
3.99254	2.00015	1	112.764	0
3.82689	1.15936	1	91.9688	0
3.98933	1.15046	1	98.6387	0
3.88695	2.18276	1	141.821	0
3.98522	2	1	60.0337	0
3.94851	2.32798	1	54.4257	0
3.96419	2.00122	1	105.112	0
3.92547	2.03685	1	40.6277	0
3.90184	2.17358	1	116.444	0
3.9993	1.32999	1	52.1845	0
3.30357	2.14564	1.00837	113.748	0
2.9857	3.35996	1.73625	151.191	0
3.38436	3.25767	1.12543	121.194	0
3.77062	2.61497	1.16619	158.551	0
3.87183	3	1.01839	140.639	0
3.29478	3.4774	1.74637	261.78	0
3.77062	2.61497	1.16619	159.457	0
3.53898	2.38058	1.93753	130.245	0
3.61848	3.51309	1.56469	137.981	0
4.05356	2.70229	1	166.908	0
3.62161	2.8319	1.30516	142.632	0
3.29478	3.4774	1.74637	266.358	0
3.23999	3.72604	1.90417	174.798	0
3.73203	3.20303	1.40315	199.179	0
4.55975	3.59694	2	286.251	0
3.94516	3.61928	2	297.81	0
2.94235	4	1.56026	186.877	0
2.94235	4	1.56026	184.89	0
3.87474	2.59144	1.15754	153.308	0
3.01024	3.01067	1.89271	229.496	0
3.73448	3.02314	1.00903	159.375	0
3.73448	3.02314	1.00903	160.006	0
4.3203	3.50129	1.82555	276.781	0
3.86642	3.08728	1.33005	161.142	0
3.86642	3.08728	1.33005	161.16	0
3.49316	4	1.16466	223.493	0
2.98138	3	1.43813	264.309	0
3.90512	3.02526	1.15656	233.851	0
3.38962	2.84914	1.7123	269.603	0
3.94847	3.00561	1.37796	298.907	0
4.13389	4	1.87611	260.815	0
3.35724	3.20923	1.22447	282.678	0
4.20395	3.67288	1.33096	249.8	0
3.90723	3.55281	2.19729	312.402	0
4.04189	3.0635	1	119.737	0
3.99638	1.62162	1	73.5175	0
3.60621	2.71334	1	98.0837	0
3.84216	2.90213	1	128.276	0
3.14065	1	1	93.2849	0
3.0812	3.04721	1.04601	106.671	0
3.97574	2.84336	1	137.707	0
3.94298	2.28879	1	126.281	0
4.14009	2.40291	1	96.4956	0
3.98388	1.62926	1	70.3591	0
2.96573	3.06152	1	86.3902	0
4.1869	2.34345	1	124.776	0
3.98009	1.07915	1	109.314	0
3.97932	2.01453	1	97.1176	0
3.66575	3.19346	1	128.05	0
3.76868	3.48411	1.38161	103.3	0
2.96463	2.18374	1.01604	127.014	0
3.87277	2.7076	1	102.501	0
3.96251	3	1	138.512	0
2.94865	2.43957	1	105.038	0
3.91751	2.18943	1.00035	140.568	0
2.92046	3.01576	1	91.7704	0
3.27941	3.00733	1.56604	150.421	0
3.64099	2.59534	1.00797	64.5291	0
3.96631	1.37344	1.00044	116.015	0
4.07883	2.91204	1	130.355	0
3.91732	2.43755	1	82.8953	0
4	1	1	101.095	0
4	1	1	81.8906	0
3.10649	1	1	76.1318	0
3.20653	1	1	84.0314	0
3.97733	2	1	50.6336	0
4	1	1	81.7039	0
4	1	1	60.19	0
4	1	1	84.849	0
4	1	1	85.768	0
4	1	1	87.3104	0
3.95256	3.21043	1.81414	79.7083	0
3.99792	1.53951	1	110.601	0
4	1	1	82.9101	0
4	1	1	77.1281	0
3.97073	2.39979	1	71.2803	0
4	1	1	70.4557	0
3.99566	1.10908	1	128.359	0
3.9993	1.21094	1	65.0376	0
3.98496	1.88713	1	91.8019	0
4	1	1	89.0426	0
4	1	1	87.9564	0
4	1	1	84.506	0
4	1	1	86.1604	0
4	1	1	86.1173	0
3.99815	1	1	77.9035	0
4	1	1	76.3128	0
4	1	1	77.5267	0
3.99179	1.99212	1	100.125	0
4	1	1	56.5255	0
3.9941	1.13515	1.00236	50.2214	0
3.9835	1.26305	1	34.4791	0
3.99565	1.00435	1	29.0559	0
3.99556	1.4268	1	104.586	0
4	1	1	55.2788	0
3.8299	2.026	1	32.682	0
3.90434	1.45471	1.00191	48.3558	0
3.76755	3.23407	2.31465	55.6738	0
3.87514	3.93452	2.94893	160.631	0
3.82696	4.06823	3.16957	80.6246	0
3.75868	2.19534	1	41.3266	0
4	1	1	57.0354	0
4.16012	3.69755	1.07145	53.2867	0
4.16012	3.69755	1.07145	53.11	0
3.24292	3.56217	1.41871	120.889	0
3.08438	2.89623	1	40.438	0
4	1	1	74.3099	0
3.99899	1	1	73.7789	0
3.59457	3.78703	1.61876	50.6008	0
4	1	1	78.713	0
3.96704	2.06628	1	70.16	0
4	2.01912	1	104.334	0
2.88133	3.48955	1.2442	75.0002	0
3.96832	1.60256	1	73.538	0
3.76565	3.83171	1.80701	72.3424	0
3.74172	4.63308	2.92285	37.1492	0
3.47981	5	3.4703	57.4366	0
3.3962	4.12415	1.73112	92.5371	0
3.99907	2.59251	1.01156	78.9084	0
3.67105	3.82353	1.29844	80.8072	0
3.67105	3.82353	1.29844	80.9219	0
2.90115	4.34442	2.57558	82.568	0
3.56711	4.7412	2.63244	107.458	0
2.90115	4.34442	2.57558	81.8877	0
2.85003	4.38511	2.93716	78.6377	0
3.81174	4.22234	2.24641	45.6813	0
3.49065	5	3.35951	45.9591	0
3.5237	4.84731	2.95532	113.127	0
3.235	4.42153	2.29599	79.4218	0
2.97133	3.30596	2.53501	173.605	0
2.98152	3.57977	2.7731	174.203	0
3.61643	1.99899	1	181.673	0
3.68273	1.92347	1	182.54	0
3.83762	4.03702	3.87021	201.809	0
3.97276	3.84178	2.33338	242.577	0
4.13809	5	4.99402	202.243	0
3.68524	3.69864	3.65766	203.732	0
3.05378	3.58299	2.95815	186.611	0
3.2142	1.90132	1.00338	181.232	0
4.05888	3.58682	2.1874	230.469	0
4.00318	4.38389	4.5203	220.277	0
4.54111	4.10546	2.2612	248.286	0
4.37911	5	4.76604	268.336	0
3.08387	3.45591	1.84573	218.659	0
4	1	1	183.153	0
3.023	3.73362	2.07691	173.668	0
3.86062	1.0903	1	181.36	0
3.64034	1.51323	1	182.079	0
3.95075	4.50257	4.24987	267.056	0
3.38065	3.98414	3.14548	202.145	0
3.83751	4.4399	4.66989	228.536	0
3.9279	4.87437	4.23401	219.963	0
3.95586	3.98761	3.30548	243.561	0
3.95586	3.98761	3.30548	243.559	0
2.92738	3.91312	3.02639	191.88	0
3.24849	3.24205	3.41596	176.64	0
3.50328	3.82499	2.97569	174.208	0
3.61679	4	3.04704	227.74	0
2.99903	1.00222	1	173.552	0
3.2142	1.90132	1.00338	180.71	0
3.01765	3.10192	2.52373	180.307	0
3.1485	3.38869	1.31064	24.4434	0
3.91861	1.00002	1	70.422	0
2.98795	1.65494	1.11344	178.831	0
3.38299	4	2.59667	154.65	0
2.83634	3.7679	2.52555	149.62	0
4.35402	4.93044	4.59436	251.423	0
2.90028	3.83893	2.09477	168.329	0
3.58918	4	2.93419	239.766	0
3.54973	3.65027	2.01263	157.017	0
3.46823	4	2.99538	193.776	0
3.88102	4.2379	3.96201	252.297	0
3.76593	4.56447	4.19208	218.088	0
4.59608	5	4.9393	255.719	0
3.60017	4	3.38707	204.359	0
2.91127	3.54894	2.94942	194.825	0
2.99785	1.30538	1	180.091	0
3.841	4.00951	3.94665	247.085	0
3.841	4.00951	3.94665	249.28	0
3.28284	2.42423	1.29113	187.231	0
3.80443	4	3.38004	255.421	0
3.83454	4.07274	4.37684	205.644	0
3.83454	4.07274	4.37684	198.447	0
4.26093	2.97339	1.41638	194.258	0
3.15359	2.09909	1	58.7893	0
4	1	1	34.9136	0
3.97953	1.1105	1	50.4044	0
3.01627	2.89051	1.17441	43.9209	0
3.43897	3.33082	1.05751	65.4655	0
3.63014	3.26699	1.00094	8.61652	1
3.89134	1.29513	1.0053	31.4619	0
3.97953	1.1105	1	53.5773	0
4	1	1	34.3224	0
4	1	1	35.6808	0
3.98462	1.49256	1	16.7374	0
3.98462	1.49256	1	19.155	0
4	1.61375	1	22.3172	0
3.80317	4.95505	4.86875	171.712	0
3.16422	1	1	84.1078	0
3.91898	2.33705	1.00003	30.5334	0
4	1	1	36.0608	0
4	1	1	35.8548	0
3.09036	3.01895	1	60.5979	0
3.98857	1.12195	1	40.8461	0
3.63832	3.67489	1.87733	186.866	0
3.55315	4.28768	1.4341	136.315	0
3.32056	3.00127	1.02032	134.387	0
4	1	1	37.0531	0
3.94263	1	1	38.0352	0
4	1.15559	1	32.5721	0
3.69727	1	1	38.0282	0
3.99307	1.19836	1	40.7231	0
3.34825	3.43611	1.01381	113.341	0
4	1.08316	1	31.9399	0
4	1	1	38.0477	0
3.69727	1	1	38.3915	0
3.13696	4	1.40301	180.935	0
3.53598	1.90428	1	118.028	0
4	1.17595	1	38.9772	0
4	1.01052	1	35.0437	0
3.91948	2.58465	1	180.453	0
3.93034	2.10033	1	123.932	0
2.90945	3.50061	1.01913	120.712	0
3.98249	1.91766	1.10169	182.807	0
3.95586	3.98761	3.30548	243.562	0
3.8978	1.13324	1	43.5691	0
3.8978	1.13324	1	42.2484	0
3.77678	4.13341	1.25038	132.506	0
4	1	1	84.7874	0
4	1	1	81.2624	0
4	1.24429	1	182.74	0
3.71101	3.9416	3.16295	304.437	0
3.96918	2.06891	1.01505	118.891	0
3.83425	2.76505	1	137.884	0
3.99328	3.03608	1.03465	129.222	0
3.99487	2	1	137.392	0
4.4701	2.22808	1	135.334	0
3.80868	3.20651	1.62307	111.59	0
3.67982	2.06214	1	120.802	0
3.99792	2.7941	1.02487	81.4487	0
3.31808	4.22994	4.39361	197.647	0
3.89588	1.23066	1	182.541	0
3.64962	1.68942	1.00003	184.03	0
3.32472	4	2.77797	196.581	0
2.99785	1.30538	1	179.021	0
3.91574	4.03364	4.16163	207.036	0
4.33786	2.45185	1.36667	221.853	0
3.95219	1.26422	1	104.019	0
4	1.01052	1	37.1558	0
3.79351	1.33964	1.00124	85.4742	0
3.95219	1.26422	1	101.15	0
3.82807	3.29803	1.46239	149.235	0
3.93655	1.20028	1	17.6641	0
3.93655	1.20028	1	26.8186	0
2.93267	3.44541	1.22067	61.7087	0
3.34408	3.1761	1.02696	71.3198	0
3.7374	1.91119	1	72.3041	0
3.74781	3.34947	1.06008	72.0605	0
3.53598	1.90428	1	118.917	0
4	1	1	33.6558	0
3.68012	3.81695	1.39331	162.701	0
3.91948	2.58465	1	168.738	0
3.93655	1.20028	1	28.5312	0
3.89082	4.63228	4.81236	236.442	0
3.89082	4.63228	4.81236	256.245	0
3.78648	4.97908	4.80283	308.44	0
3.78648	4.97908	4.80283	302.079	0
3.9941	1.13515	1.00236	48.1481	0
3.98998	1.44372	1	70.4332	0
3.88243	2.11644	1.00275	51.3816	0
3.98535	2.14804	1	131.214	0
3.98713	1.25397	1.02273	70.4378	0
4	1	1	30.8643	0
3.74069	3.28631	1.61826	103.296	0
3.98713	1.25397	1.02273	70.1379	0
4.14548	2.11377	1.00285	138.245	0
4.3506	2.00923	1	162.117	0
4	1.07048	1	164.298	0
4.67664	2.00156	1	163.349	0
4	2	1	184.105	0
4.49173	2.17847	1.01435	184.825	0
4.12149	2.8475	1	177.535	0
4.51719	2.53819	1	177.454	0
4.93688	2.32948	1.03598	182.266	0
4.93688	2.32948	1.03598	182.811	0
4	1	1	91.407	0
3.9986	2.0007	1	114.95	0
3.18413	2.98561	1.98561	103.489	0
4	1	1	90.625	0
3.99665	2	1	82.8546	0
4	1.00038	1	92.7981	0
3.95791	1.3045	1	93.0916	0
4	1.19574	1	51.5171	0
3.69557	4.94932	4.88525	178.743	0
3.96438	2.26937	1.12137	72.8228	0
3.98475	1.48329	1	145.284	0
4	1.05737	1	32.3969	0
4.34118	3.8841	1.00032	177.137	0
3.76116	3.03157	1.00339	199.48	0
3.97219	2.53836	1	159.643	0
3.99785	2.47677	1	156.116	0
4.53249	3.07306	1	152.101	0
3.77875	3.13585	1.00616	197.302	0
4	2	1	91.5172	0
4	2	1	83.2841	0
3.99294	1.00012	1	114.11	0
4	2	1	70.1454	0
3.9636	1.87575	1	17.99	0
3.14443	3.1186	1.8377	178.281	0
3.15306	1.53225	1	86.2725	0
3.85463	1.44983	1	93.6242	0
4	1.00658	1	112.464	0
4	1.00658	1	113.304	0
4	1.00658	1	114.163	0
3.99837	1	1	148.618	0
4	1	1	148.667	0
4	1	1	147.533	0
4	1	1	146.394	0
2.83433	3.21198	2.17596	186.806	0
4	2.02097	1	130.573	0
4	1	1	142.252	0
3.9988	1	1	141.976	0
3.81416	3.30245	1	99.5961	0
3.99751	1.26475	1	146.145	0
3.99188	1.02018	1	149.487	0
4	1	1	149.449	0
4	1	1	148.454	0
4	1	1	149.849	0
4	1	1	54.6966	0
3.99851	1	1	50.366	0
3.9598	1.15127	1	30.7956	0
4	1	1	55.3217	0
3.99757	1.20092	1	131.289	0
3.98666	1.73875	1	74.8273	0
4	1	1	112.305	0
3.99498	2.00016	1	158.982	0
3.99498	2.00016	1	158.983	0
3.932	2.64685	1.34955	312.304	0
3.99887	2.61618	1	169.965	0
3.99848	2	1	132.545	0
3.92422	2.98555	1.34417	305.654	0
4.77342	2	1	184.924	0
4.53204	3.8049	1.07724	181.583	0
3.99712	2.04613	1	225.589	0
3.99712	2.04613	1	226.209	0
3.99101	1.02787	1	181.028	0
3.96993	3.27756	1.41619	225.261	0
4	2.18935	1	132.719	0
4.4035	3.99691	1.44958	188.35	0
4.45212	2.13572	1	135.577	0
3.98462	1.39993	1	111.138	0
3.91594	3.00416	1	80.2962	0
3.11328	3.42276	1.10367	191.98	0
3.90087	3.79053	1.72259	243.471	0
3.921	4.42685	4.31384	247.742	0
3.83227	2.02496	1	189.945	0
3.03652	1	1	179.422	0
3.82863	2.42998	1	230.832	0
4	1.25825	1	111.202	0
3.90773	1.01289	1	4.42337	1
3.90773	1.01289	1	6.37627	1
3.90773	1.01289	1	4.55421	1
3.99366	1	1	85.5326	0
3.90773	1.01289	1	4.4127	1
4	2.028	1.01992	0.935379	1
3.81673	1.64219	1	82.1966	0
3.90773	1.01289	1	2.81269	1
3.90773	1.01289	1	3.85473	1
3.96077	2.9684	1.75753	36.3882	0
3.61643	1.99899	1	180.926	0
3.64962	1.68942	1.00003	181.804	0
3.9982	1.00013	1	64.5733	0
4	1	1	218.236	0
3.98	1.97946	1	87.1578	0
4.08127	3.31206	2.31999	3.18935	1
4.5916	5	5	6.3124	1
4.03945	4.58672	3.54071	357.532	0
3.83281	3.94578	1.99661	258.13	0
3.88242	3.85354	2.01815	1.93079	1
4	1	1	94.4547	0
3.83539	4.00338	2.21373	101.176	0
3.83539	4.00338	2.21373	99.8865	0
3.83539	4.00338	2.21373	101.223	0
3.83539	4.00338	2.21373	98.4009	0
4.08408	4.14742	2.53105	100.57	0
3.83539	4.00338	2.21373	100.928	0
4.08408	4.14742	2.53105	99.737	0
4.08408	4.14742	2.53105	100.634	0
4.13476	4.13258	3.2485	55.1352	0
3.99539	1.00054	1	64.29	0
3.92536	2.83856	1.70812	67.6858	0
4	2.29531	1	1.46306	1
4	2.91554	1.51154	121.103	0
3.20686	2.29592	1.07563	26.692	0
4	1	1	79.6497	0
3.90773	1.01289	1	4.86063	1
4	1	1	69.1093	0
3.99976	1	1	72.7272	0
4	1	1	81.777	0
4	1	1	78.0932	0
3.99366	1	1	86.201	0
3.98	1.97946	1	86.1298	0
4	1	1	85.7688	0
3.20653	1	1	83.4739	0
3.20653	1	1	83.4405	0
4	1	1	85.9358	0
3.20653	1	1	83.7582	0
4	1	1	84.3015	0
3.99964	1	1	84.0983	0
3.99964	1	1	83.0941	0
3.20686	2.29592	1.07563	28.2862	0
2.99785	1.30538	1	180.352	0
3.99366	1	1	85.7136	0
4	1	1	85.319	0
4	1	1	78.8225	0
3.99366	1	1	85.6961	0
4.5073	4.90523	4.20558	126.654	0
3	1	1	176.554	0
2.98795	1.65494	1.11344	179.917	0
3	1	1	175.909	0
4	1	1	3.5907	1
4	1	1	93.4324	0
4	1	1	93.6172	0
4	1	1	80.3822	0
4	1	1	89.7757	0
3.8978	1.13324	1	44.2382	0
3.99307	1.19836	1	40.6678	0
4	1	1	80.8809	0
3.99623	1	1	95.7918	0
4	1	1	81.249	0
4	1	1	57.9069	0
3.7203	3.8772	2.5067	35.3966	0
3.96077	2.9684	1.75753	40.7324	0
3.03493	4.00475	2.83267	63.1257	0
3.03493	4.00475	2.83267	63.1448	0
3.95202	1.40316	1.00593	41.1265	0
3.93249	1.62441	1	40.008	0
4.0541	2.41479	1.51825	329.325	0
3.90773	1.01289	1	6.56938	1
4.0756	2.73936	1.62172	319.969	0
3.98134	2.60757	1	154.874	0
4.04163	3.17122	1.69001	270.912	0
3.90773	1.01289	1	4.86742	1
3.90773	1.01289	1	4.88339	1
3.90773	1.01289	1	4.89615	1
3.90773	1.01289	1	4.90951	1
2.99785	1.30538	1	180.377	0
2.99785	1.30538	1	179.159	0
3.99985	1.00445	1	1.40762	1
4	1	1	156.93	0
3.90773	1.01289	1	3.06337	1
3.98211	1.18648	1	70.6113	0
3.98211	1.18648	1	68.4443	0
3.96355	1.09331	1.00012	72.3974	0
3.98647	2	1	57.5845	0
3.81039	1.70842	1	142.614	0
3.99837	1	1	147.751	0
3.96077	2.9684	1.75753	36.4961	0
3.99539	1.00054	1	68.959	0
3.3116	1.61701	1	184.824	0
3.69349	2.08004	1	198.949	0
3.84971	1.63606	1	182.718	0
3.98678	1.60974	1	99.821	0
3.18413	2.98561	1.98561	104.468	0
3.69557	4.99345	4.99108	247.772	0
3.65646	4.377	2.32584	111.593	0
3.99366	1	1	85.5326	0
3.64034	1.51323	1	181.283	0
3.64034	1.51323	1	182.223	0
3.64034	1.51323	1	182.196	0
4	1	1	80.865	0
3.90773	1.01289	1	4.4127	1
4	1	1	80.7211	0
3.81673	1.64219	1	82.1966	0
3.90773	1.01289	1	2.81269	1
3.90773	1.01289	1	3.85473	1
3.96077	2.9684	1.75753	36.3882	0

## Sheet: 5km
nga_exposu	nga_socioe	nga_commun	distance_km	school_attacked_updated
3.98072	1.01666	1	37.6988	0
3.84702	1.05581	1	33.9253	0
3.97883	2.04578	1	39.2482	0
3.88465	1.19067	1	27.1024	0
3.88465	1.19067	1	27.2593	0
3.98758	1.64515	1	25.934	0
3.84637	1.01801	1	150.739	0
3.84637	1.01801	1	150.739	0
3.98188	2.04254	1.015	159.677	0
3.97298	2.0723	1	138.749	0
3.80574	2.00134	1	132.655	0
3.99597	2.07389	1	138.831	0
3.87648	1.04761	1.0055	149.12	0
3.13494	3.66349	1.91115	165.722	0
3.87648	1.04761	1.0055	147.889	0
3.94028	2.41731	1.12096	166.758	0
3.87648	1.04761	1.0055	149.054	0
3.63094	3.28932	1.05868	58.1101	0
3.37388	3.14718	2	170.298	0
3.99118	2.46072	1.16498	180.02	0
3.74295	4.11302	3.28577	325.134	0
4	1	1	74.2074	0
4.01875	1.70429	1.00396	166.506	0
4	1.80156	1	33.2687	0
3.84403	4	1.9724	97.326	0
3.04639	2.33475	1	125.781	0
3.94263	1	1	37.0668	0
4.00999	1.61497	1.0001	194.832	0
3.39072	4.07225	1.48148	144.931	0
3.95543	2	1	106.009	0
2.98755	3.13377	1.01779	84.6189	0
3.98788	1	1	35.409	0
3.69727	1	1	39.1764	0
3.55315	4.28768	1.4341	133.839	0
3.99756	1.05873	1	59.6989	0
3.99756	1.05873	1	59.701	0
3.96317	1.08371	1.00006	51.3932	0
3.8745	2.77802	1.15064	82.3581	0
4.01868	1.93444	1.00325	72.5398	0
3.80713	1.00321	1	71.0372	0
3.98578	1.69233	1	97.1878	0
3.88527	2	1	71.4807	0
3.21021	1	1	92.1085	0
3.95698	2.57551	1.00072	142.366	0
4	2.05695	1.02397	88.6662	0
4	2	1	94.5955	0
4	2	1	95.6945	0
3.57009	1.48917	1.27982	87.3443	0
3.01395	1	1	179.272	0
3.01395	1	1	179.048	0
3.61138	2.44617	1	204.024	0
3.96241	2.42996	1	206.643	0
3.09148	1.09885	1	175.969	0
4	1	1	182.218	0
3.88755	1	1	182.56	0
3.93712	3.47551	1.77232	183.095	0
3.58757	2.19589	1	203.154	0
4.16902	3	1	227.901	0
3.91976	2.54952	1	231.891	0
4	1	1	182.182	0
4.39485	3.27684	1.16768	166.249	0
3.82935	2.74087	1	220.645	0
3.82569	2.58666	1	141.507	0
3.97855	2.00022	1	165.888	0
3.95557	2.31947	1	175.234	0
3.77084	2.5508	1	170.677	0
4.0405	2.88021	1	227.496	0
3.49763	1.00134	1	185.747	0
4.47	3.25022	1.08376	203.808	0
3.59088	1.29862	1	187.741	0
3	1	1	183.576	0
3.59088	1.29862	1	186.691	0
3.78221	2.86777	1	215.5	0
3.71267	4.39218	3.16839	136.718	0
4.10149	4.84514	3.8278	321.037	0
3.81571	2.03058	1	132.223	0
4	1.83798	1	128.212	0
3.99894	1.97777	1	120.727	0
3.99811	1.00197	1	90.7173	0
3.97883	2.04578	1	43.1546	0
3.9939	2.00357	1.00269	123.795	0
4	1	1	48.0225	0
4	1.89022	1	31.2689	0
3.9428	2.16167	1	130.958	0
3.51106	2.94302	1.03811	92.3529	0
3.9428	2.16167	1	130.907	0
3.81679	2.01428	1	49.4231	0
3.99352	1.81048	1	38.6833	0
4.5685	3.88103	1.4056	219.329	0
4	1	1	202.754	0
4.00143	1.13908	1	200.572	0
3.74189	4.88656	2.84652	139.317	0
4	1	1	69.5914	0
3.98578	1.69233	1	95.5942	0
3.99903	2.01781	1.00101	113.07	0
3.99412	2.31643	1	105.576	0
3.99917	2	1	99.089	0
4	1	1	67.2385	0
3.95533	2.22962	1	113.745	0
3.98764	2	1	85.6949	0
3.97486	1.47686	1	60.3016	0
3.99776	1.00012	1	56.3335	0
3.8395	4.33841	4.1372	264.41	0
3.99998	1.79499	1	130.847	0
3.99589	1	1	146.826	0
3.41559	2.21292	1	130.881	0
4	2	1	134.7	0
3.97534	2.01205	1	134.389	0
4	1	1	50.2883	0
4	2	1	149.056	0
3.66798	3.30955	1.18836	132.898	0
3.52251	1	1	28.8069	0
4.7182	2.75875	1.22242	206.696	0
4.18596	2.00032	1	221.99	0
4.04237	2	1	162.128	0
4.00899	1.68186	1	168.069	0
4.10844	2.22644	1.00185	200.222	0
3.98064	3.0458	1	161.87	0
4.11655	2.00539	1	160.79	0
4.11655	2.00539	1	159.435	0
4.08395	1.93944	1	188.149	0
4.24523	2.12553	1.00594	180.617	0
4.01896	2.05151	1.04314	189.431	0
4.01896	2.05151	1.04314	189.534	0
3.75331	3.96509	1.85217	146.916	0
3.42347	3.04647	1.01257	114.167	0
3.99262	2.00738	1	142.188	0
4	1	1	201.919	0
4.35565	2.0127	1	132.521	0
4.77575	4.00832	1.86555	237.343	0
3.99837	3.82719	2.02109	260.464	0
4.40782	2	1	175.366	0
4.425	1.96385	1.00013	162.303	0
4.10844	2.22644	1.00185	195.88	0
4.72917	2.04103	1	165.543	0
4.005	1.88976	1	168.153	0
5	2.1426	1	179.845	0
4.15722	2.00668	1	164.889	0
3.94235	2.01382	1	67.7792	0
3.26161	2.38805	1.07544	104.219	0
3.98683	1.0588	1	19.0332	0
3.84395	2.14576	1	82.5065	0
3.99993	1.00007	1	118.108	0
3.42347	3.04647	1.01257	108.409	0
3.42347	3.04647	1.01257	110.816	0
3.50328	2.0367	1	70.0029	0
4.7785	3.99516	1.20739	205.144	0
4.81599	2.29519	1	157.892	0
4.19647	2.75924	1.00706	142.404	0
3.78428	1.06692	1	27.4469	0
3.78536	1.89743	1	22.2153	0
3.98758	1.64515	1	27.5145	0
3.84068	2.24023	1.00068	32.5394	0
3.78428	1.06692	1	24.617	0
2.99243	2.01433	1	39.5997	0
3.90753	2.01489	1	27.1602	0
3.93422	1.08903	1	55.3367	0
3.47455	2.8459	1	28.5625	0
4.54811	4.03074	1.96953	231.071	0
4.46893	2.97207	1.08726	195.996	0
4.33443	3.6809	1.98695	222.812	0
3.86352	1.9434	1	31.4293	0
3.86352	1.9434	1	31.4144	0
3.78536	1.89743	1	22.2188	0
4.02363	3.00137	1	194.731	0
4.56913	3.04794	1	151.456	0
3.84375	4.04214	3.96651	177.81	0
3.82178	4.87912	4.33029	157.015	0
3.61132	3.77765	3.26732	402.374	0
3.79697	4.45205	3.25802	173.688	0
3.74476	4.69001	3.17511	162.325	0
3.89635	4.42598	2.66444	169.398	0
3.60752	4.6773	3.73974	154.296	0
3.49531	4.08642	2.73398	122.078	0
3.91094	4.58241	3.4801	320.003	0
3.63613	4	2.6086	82.1345	0
3.44799	4.03439	2.30012	50.606	0
3.95473	4.68989	3.70723	225.648	0
3.76256	4.71003	3.57808	251.187	0
3.95655	3.09624	2.03349	210.99	0
3.81705	4.00037	4.00732	114.604	0
3.88667	4.8269	3.52496	321.13	0
4	1.45948	1	102.871	0
4.0661	2.03206	1	154.249	0
4	2	1	106.596	0
4	2	1	94.5008	0
4	2.05695	1.02397	92.1323	0
3.99758	2	1	88.4224	0
3.99658	2	1	75.5144	0
3.99216	2	1	60.7972	0
3.84187	1	1	71.2297	0
3.94577	2	1	61.7588	0
3.967	2	1	63.1349	0
3.97271	2.01729	1	54.4872	0
3.98466	2.02861	1	95.9062	0
4.39036	4.9975	4.7711	185.741	0
3.93526	4.04035	3.16718	255.452	0
4.10359	4.05011	3.09329	278.333	0
4.11553	4.02309	4.34972	293.376	0
4.45356	4.03642	2.79758	299.53	0
3.99068	4.36929	3.87438	148.336	0
3.69557	4.94932	4.88525	187.635	0
3.8694	3.61665	2.57835	321.449	0
3.116	4.00006	2.5232	88.2904	0
4.01903	2.63001	1	249.523	0
3.80239	2.6731	1	225.671	0
3.03905	2.82835	1.12744	127.484	0
3.03905	2.82835	1.12744	127.409	0
3.99882	1.4474	1	127.185	0
4	1	1	78.3526	0
4	1	1	84.7993	0
3.99852	1.61567	1	59.0797	0
4	1	1	98.0508	0
4	1	1	86.8896	0
4	1	1	86.2124	0
3.99852	1.61567	1	57.7281	0
4	1	1	98.8296	0
3.99006	3.00081	1	66.5835	0
4	1	1	86.8721	0
4	1	1	88.6615	0
4	1	1	84.8622	0
3.99878	2.65784	1	68.0221	0
3.99623	1	1	96.4484	0
4.5437	3.86184	1.66752	186.324	0
5	3.01811	1.08703	183.844	0
4	1	1	85.3463	0
4	1	1	91.3401	0
4	1	1	79.3393	0
3.99272	1	1	80.9215	0
4	1	1	81.3094	0
4	1	1	82.5112	0
3.9993	1.21094	1	69.0304	0
4	1.00994	1	103.819	0
3.99815	1	1	77.608	0
4	1	1	78.5544	0
3.99623	1	1	97.81	0
4	1.00795	1	55.7608	0
3.98189	2.51456	1.01884	145.281	0
3.52201	3.9585	1.84734	85.0452	0
4	1	1	81.0091	0
3.99727	2.00604	1.00171	72.3737	0
3.98613	1.00727	1	68.037	0
4.33745	2.98332	1	144.027	0
3.67253	3.57186	1.85793	216.419	0
4.1203	2.80693	1	143.082	0
4.1203	2.80693	1	143.063	0
3.98137	1	1	177.77	0
3.93695	3.00451	1	198.654	0
4	2	1	183.127	0
3.99921	1	1	34.7024	0
4	2	1	78.9403	0
4	2.16032	1	78.6742	0
3.96753	3.4694	2.94918	375.139	0
3.97993	2.77616	1.77772	331.915	0
3.7768	3.99564	2.92855	342.718	0
3.38919	3.99483	3.65586	430	0
4.27566	3.08997	1.36738	234.802	0
3.97074	4.21149	4.30587	291.263	0
4.32013	3.91232	2.88902	329.493	0
3.96753	3.4694	2.94918	375.07	0
3.67258	4.20288	4.41146	294.409	0
3.97231	3.19697	1.48553	175.602	0
3.80685	2.58302	1.02421	83.6516	0
4	1	1	54.9293	0
3.98713	1.25397	1.02273	67.7105	0
3.89832	4.01044	3.25728	277.672	0
3.38919	3.99483	3.65586	414.512	0
3.97074	4.21149	4.30587	301.015	0
3.89761	4	3.25988	357.75	0
3.91087	4.02381	3.68016	374.321	0
3.38919	3.99483	3.65586	422.124	0
4.01491	4.1547	4.172	264.547	0
3.50949	4.04542	3.74268	393.336	0
3.67258	4.20288	4.41146	312.725	0
3.38919	3.99483	3.65586	417.308	0
3.97767	4.06042	4.02123	244.547	0
3.98148	3.80163	3.11316	394.009	0
3.76416	4	4	441.748	0
3.98148	3.80163	3.11316	388.675	0
4.0737	5	4.94281	339.278	0
3.92799	3.15015	1.20359	101.796	0
3.43532	4.73866	4.57881	214.493	0
3.83988	4.00224	2.33733	72.0408	0
3.70904	4.15026	3.63812	228.905	0
3.72402	3.7885	2.22808	80.4028	0
3.65731	4.99984	4.79354	289.169	0
4	1	1	86.3025	0
4	1	1	80.578	0
3.99366	1	1	87.0032	0
3.998	1.08248	1	82.7382	0
3.99949	1.55313	1	105.898	0
4	1	1	98.3537	0
4		1	85.9669	0
4	1	1	85.4832	0
4	1	1	62.8643	0
4	1	1	72.1729	0
4	1	1	98.5286	0
4.18796	2.37959	1	134.497	0
3.9997	1	1	93.6025	0
3.99948	1	1	91.7276	0
3.99808	1.0052	1	63.4857	0
3.9997	1	1	94.1771	0
3.95897	2.00313	1	24.8317	0
4	1	1	30.8611	0
3.68282	3.01951	1.07229	56.6653	0
4	1	1	76.339	0
2.99342	3.19238	1.40605	49.6992	0
3.24921	2.20314	1.03827	51.2859	0
3.98913	1.90118	1.00291	72.6031	0
3.977	1.83872	1	74.6129	0
3.99867	1.01212	1	102.207	0
3.99376	1.22718	1	104.21	0
3.78659	1.10841	1	70.4428	0
3.99376	1.22718	1	104.215	0
3.99987	1	1	82.5208	0
3.94864	1	1	38.6131	0
2.99722	3.27759	1.61724	79.4156	0
3.98	1.97946	1	90.1869	0
3.96918	2.06891	1.01505	117.266	0
4	1	1	82.0634	0
4	1	1	82.267	0
4	1	1	83.5971	0
4	1	1	77.2927	0
4	1	1	82.086	0
4	1	1	91.7229	0
4	1	1	79.9536	0
4	1	1	82.9029	0
4	1	1	88.6449	0
4	1	1	88.1481	0
4	1	1	63.575	0
4	1	1	77.6927	0
3.99054	1	1	75.1804	0
4	1.10339	1	86.0497	0
3.99945	1	1	74.6239	0
4	1	1	77.1869	0
4	1	1	73.8128	0
4	1	1	73.6381	0
3.97716	1.35083	1.01815	218.134	0
2.98893	2.00261	1	78.3774	0
3.99655	1.79836	1	133.127	0
3.98961	2.05545	1	118.459	0
3.99846	1.37015	1	145.391	0
4	1	1	148.459	0
3.9963	1.03462	1.06524	151.342	0
3.96718	1.46804	1.00351	139.363	0
3.9944	1.35035	1	135.462	0
4	2	1	119.127	0
4	2	1	119.279	0
3.99997	1	1	137.465	0
3.99634	2	1	110.177	0
3.99484	2.24134	1.00334	182.443	0
3.32225	2.53654	1	86.9279	0
2.9917	2.04783	1.07018	175.58	0
3.48785	3.11592	1.05855	13.9467	0
3.87722	4.53991	4.73353	214.994	0
3.87722	4.53991	4.73353	214.977	0
3.87722	4.53991	4.73353	215.002	0
3.98803	2.02046	1.04073	148.48	0
3.84731	2.07742	1	85.8019	0
4	1.05717	1	111.059	0
3.81174	4.22234	2.24641	44.726	0
3.64962	1.68942	1.00003	181.75	0
3.64034	1.51323	1	181.408	0
3.77062	2.61497	1.16619	159.457	0
3.44257	3.04475	1.19966	278.1	0
3.43513	5	3.18619	69.9562	0
3.79517	4.73722	2.42316	57.7114	0
3.18817	4.17244	2.0761	93.0734	0
3.38682	4	3.30324	198.076	0
2.98445	3.01411	2	164.089	0
4.16388	4.46406	4.50837	235.99	0
3.09123	4	3	201.02	0
3.08387	3.45591	1.84573	218.787	0
3.04261	3.44635	2.11381	167.41	0
2.99284	3.67642	2.19903	151.104	0
2.99284	3.67642	2.19903	151.097	0
2.91129	3.56363	2.02462	196.231	0
2.96184	3.86964	2.88721	213.981	0
3.92798	4.34942	3.60593	231.956	0
3.9279	4.87437	4.23401	219.953	0
3.9279	4.87437	4.23401	219.966	0
3.87722	4.53991	4.73353	222.073	0
3.87722	4.53991	4.73353	222.063	0
3.87722	4.53991	4.73353	222.084	0
2.9917	2.04783	1.07018	178.675	0
4.09555	4.77936	4.8077	269.972	0
3.95758	1.68904	1	40.0898	0
4	1	1	30.7084	0
3.65555	3.01614	1.12322	74.1193	0
3.94793	3.25112	1.00012	43.9875	0
4.425	1.96385	1.00013	163.117	0
3.98536	2.01653	1.00609	201.41	0
3.99969	1.05239	1	72.5575	0
3.77678	4.13341	1.25038	132.104	0
3.98536	2.01653	1.00609	201.243	0
4	2.0182	1	183.464	0
3.99675	2	1	168.098	0
3.89252	2.00442	1	157.834	0
3.98536	2.01653	1.00609	202.574	0
4.87949	3.00928	1	187.727	0
3.99785	2.00177	1	159.835	0
3.99785	2.00177	1	159.759	0
3.99597	2.03169	1	159.278	0
3.99256	2.04807	1	180.714	0
3.99826	1.35266	1	188.726	0
3.94586	1.59199	1	30.5653	0
3.95791	1.3045	1	93.0192	0
3.96081	2.50792	1	87.1055	0
3.99976	1.19447	1	87.1392	0
4	1.00038	1	92.289	0
4	1.0828	1	44.9426	0
3.85581	2.01942	1	68.9742	0
3.96326	2.44287	1	111.14	0
3.86989	2.12776	1.0594	96.7984	0
3.96	1.53973	1.00066	99.9452	0
4.30584	2.66407	1.01171	123.798	0
4	1.47787	1	90.0331	0
3.98668	2	1	132.827	0
3.1899	3.14457	2.16384	165.175	0
2.90916	3.94353	2.49536	159.235	0
3.00858	2.75812	1.54292	170.684	0
3.98803	2.02046	1.04073	152.907	0
3.94516	3.61928	2	297.789	0
3.98086	3.16967	1.15716	283.361	0
4.01082	2.95684	1.13416	171.553	0
3.86482	2.84039	1.22982	126.165	0
2.99439	3.23699	1.67853	38.2144	0
3.99376	1.22718	1	105.062	0
3.95488	1.21847	1.02021	56.1432	0
3.87474	2.59144	1.15754	152.889	0
3.90087	3.79053	1.72259	241.528	0
3.35724	3.20923	1.22447	282.69	0
3.27502	2.85523	1.00916	118.338	0
3.99254	2.00015	1	112.764	0
3.82689	1.15936	1	91.9688	0
3.98933	1.15046	1	98.6387	0
3.88695	2.18276	1	141.821	0
3.98522	2	1	60.0337	0
3.94851	2.32798	1	54.4257	0
3.96419	2.00122	1	105.112	0
3.92547	2.03685	1	40.6277	0
3.90184	2.17358	1	116.444	0
3.9993	1.32999	1	52.1845	0
3.30357	2.14564	1.00837	113.748	0
2.9857	3.35996	1.73625	151.191	0
3.38436	3.25767	1.12543	121.194	0
3.77062	2.61497	1.16619	158.551	0
3.87183	3	1.01839	140.639	0
3.29478	3.4774	1.74637	261.78	0
3.77062	2.61497	1.16619	159.457	0
3.53898	2.38058	1.93753	130.245	0
3.61848	3.51309	1.56469	137.981	0
4.05356	2.70229	1	166.908	0
3.62161	2.8319	1.30516	142.632	0
3.29478	3.4774	1.74637	266.358	0
3.23999	3.72604	1.90417	174.798	0
3.73203	3.20303	1.40315	199.179	0
4.55975	3.59694	2	286.251	0
3.94516	3.61928	2	297.81	0
2.94235	4	1.56026	186.877	0
2.94235	4	1.56026	184.89	0
3.87474	2.59144	1.15754	153.308	0
3.01024	3.01067	1.89271	229.496	0
3.73448	3.02314	1.00903	159.375	0
3.73448	3.02314	1.00903	160.006	0
4.3203	3.50129	1.82555	276.781	0
3.86642	3.08728	1.33005	161.142	0
3.86642	3.08728	1.33005	161.16	0
3.49316	4	1.16466	223.493	0
2.98138	3	1.43813	264.309	0
3.90512	3.02526	1.15656	233.851	0
3.38962	2.84914	1.7123	269.603	0
3.94847	3.00561	1.37796	298.907	0
4.13389	4	1.87611	260.815	0
3.35724	3.20923	1.22447	282.678	0
4.20395	3.67288	1.33096	249.8	0
3.90723	3.55281	2.19729	312.402	0
4.04189	3.0635	1	119.737	0
3.99638	1.62162	1	73.5175	0
3.60621	2.71334	1	98.0837	0
3.84216	2.90213	1	128.276	0
3.14065	1	1	93.2849	0
3.0812	3.04721	1.04601	106.671	0
3.97574	2.84336	1	137.707	0
3.94298	2.28879	1	126.281	0
4.14009	2.40291	1	96.4956	0
3.98388	1.62926	1	70.3591	0
2.96573	3.06152	1	86.3902	0
4.1869	2.34345	1	124.776	0
3.98009	1.07915	1	109.314	0
3.97932	2.01453	1	97.1176	0
3.66575	3.19346	1	128.05	0
3.76868	3.48411	1.38161	103.3	0
2.96463	2.18374	1.01604	127.014	0
3.87277	2.7076	1	102.501	0
3.96251	3	1	138.512	0
2.94865	2.43957	1	105.038	0
3.91751	2.18943	1.00035	140.568	0
2.92046	3.01576	1	91.7704	0
3.27941	3.00733	1.56604	150.421	0
3.64099	2.59534	1.00797	64.5291	0
3.96631	1.37344	1.00044	116.015	0
4.07883	2.91204	1	130.355	0
3.91732	2.43755	1	82.8953	0
4	1	1	101.095	0
4	1	1	81.8906	0
3.10649	1	1	76.1318	0
3.20653	1	1	84.0314	0
3.97733	2	1	50.6336	0
4	1	1	81.7039	0
4	1	1	60.19	0
4	1	1	84.849	0
4	1	1	85.768	0
4	1	1	87.3104	0
3.95256	3.21043	1.81414	79.7083	0
3.99792	1.53951	1	110.601	0
4	1	1	82.9101	0
4	1	1	77.1281	0
3.97073	2.39979	1	71.2803	0
4	1	1	70.4557	0
3.99566	1.10908	1	128.359	0
3.9993	1.21094	1	65.0376	0
3.98496	1.88713	1	91.8019	0
4	1	1	89.0426	0
4	1	1	87.9564	0
4	1	1	84.506	0
4	1	1	86.1604	0
4	1	1	86.1173	0
3.99815	1	1	77.9035	0
4	1	1	76.3128	0
4	1	1	77.5267	0
3.99179	1.99212	1	100.125	0
4	1	1	56.5255	0
3.9941	1.13515	1.00236	50.2214	0
3.9835	1.26305	1	34.4791	0
3.99565	1.00435	1	29.0559	0
3.99556	1.4268	1	104.586	0
4	1	1	55.2788	0
3.8299	2.026	1	32.682	0
3.90434	1.45471	1.00191	48.3558	0
3.76755	3.23407	2.31465	55.6738	0
3.87514	3.93452	2.94893	160.631	0
3.82696	4.06823	3.16957	80.6246	0
3.75868	2.19534	1	41.3266	0
4	1	1	57.0354	0
4.16012	3.69755	1.07145	53.2867	0
4.16012	3.69755	1.07145	53.11	0
3.24292	3.56217	1.41871	120.889	0
3.08438	2.89623	1	40.438	0
4	1	1	74.3099	0
3.99899	1	1	73.7789	0
3.59457	3.78703	1.61876	50.6008	0
4	1	1	78.713	0
3.96704	2.06628	1	70.16	0
4	2.01912	1	104.334	0
2.88133	3.48955	1.2442	75.0002	0
3.96832	1.60256	1	73.538	0
3.76565	3.83171	1.80701	72.3424	0
3.74172	4.63308	2.92285	37.1492	0
3.47981	5	3.4703	57.4366	0
3.3962	4.12415	1.73112	92.5371	0
3.99907	2.59251	1.01156	78.9084	0
3.67105	3.82353	1.29844	80.8072	0
3.67105	3.82353	1.29844	80.9219	0
2.90115	4.34442	2.57558	82.568	0
3.56711	4.7412	2.63244	107.458	0
2.90115	4.34442	2.57558	81.8877	0
2.85003	4.38511	2.93716	78.6377	0
3.81174	4.22234	2.24641	45.6813	0
3.49065	5	3.35951	45.9591	0
3.5237	4.84731	2.95532	113.127	0
3.235	4.42153	2.29599	79.4218	0
2.97133	3.30596	2.53501	173.605	0
2.98152	3.57977	2.7731	174.203	0
3.61643	1.99899	1	181.673	0
3.68273	1.92347	1	182.54	0
3.83762	4.03702	3.87021	201.809	0
3.97276	3.84178	2.33338	242.577	0
4.13809	5	4.99402	202.243	0
3.68524	3.69864	3.65766	203.732	0
3.05378	3.58299	2.95815	186.611	0
3.2142	1.90132	1.00338	181.232	0
4.05888	3.58682	2.1874	230.469	0
4.00318	4.38389	4.5203	220.277	0
4.54111	4.10546	2.2612	248.286	0
4.37911	5	4.76604	268.336	0
3.08387	3.45591	1.84573	218.659	0
4	1	1	183.153	0
3.023	3.73362	2.07691	173.668	0
3.86062	1.0903	1	181.36	0
3.64034	1.51323	1	182.079	0
3.95075	4.50257	4.24987	267.056	0
3.38065	3.98414	3.14548	202.145	0
3.83751	4.4399	4.66989	228.536	0
3.9279	4.87437	4.23401	219.963	0
3.95586	3.98761	3.30548	243.561	0
3.95586	3.98761	3.30548	243.559	0
2.92738	3.91312	3.02639	191.88	0
3.24849	3.24205	3.41596	176.64	0
3.50328	3.82499	2.97569	174.208	0
3.61679	4	3.04704	227.74	0
2.99903	1.00222	1	173.552	0
3.2142	1.90132	1.00338	180.71	0
3.01765	3.10192	2.52373	180.307	0
3.1485	3.38869	1.31064	24.4434	0
3.91861	1.00002	1	70.422	0
2.98795	1.65494	1.11344	178.831	0
3.38299	4	2.59667	154.65	0
2.83634	3.7679	2.52555	149.62	0
4.35402	4.93044	4.59436	251.423	0
2.90028	3.83893	2.09477	168.329	0
3.58918	4	2.93419	239.766	0
3.54973	3.65027	2.01263	157.017	0
3.46823	4	2.99538	193.776	0
3.88102	4.2379	3.96201	252.297	0
3.76593	4.56447	4.19208	218.088	0
4.59608	5	4.9393	255.719	0
3.60017	4	3.38707	204.359	0
2.91127	3.54894	2.94942	194.825	0
2.99785	1.30538	1	180.091	0
3.841	4.00951	3.94665	247.085	0
3.841	4.00951	3.94665	249.28	0
3.28284	2.42423	1.29113	187.231	0
3.80443	4	3.38004	255.421	0
3.83454	4.07274	4.37684	205.644	0
3.83454	4.07274	4.37684	198.447	0
4.26093	2.97339	1.41638	194.258	0
3.15359	2.09909	1	58.7893	0
4	1	1	34.9136	0
3.97953	1.1105	1	50.4044	0
3.01627	2.89051	1.17441	43.9209	0
3.43897	3.33082	1.05751	65.4655	0
3.63014	3.26699	1.00094	8.61652	0
3.89134	1.29513	1.0053	31.4619	0
3.97953	1.1105	1	53.5773	0
4	1	1	34.3224	0
4	1	1	35.6808	0
3.98462	1.49256	1	16.7374	0
3.98462	1.49256	1	19.155	0
4	1.61375	1	22.3172	0
3.80317	4.95505	4.86875	171.712	0
3.16422	1	1	84.1078	0
3.91898	2.33705	1.00003	30.5334	0
4	1	1	36.0608	0
4	1	1	35.8548	0
3.09036	3.01895	1	60.5979	0
3.98857	1.12195	1	40.8461	0
3.63832	3.67489	1.87733	186.866	0
3.55315	4.28768	1.4341	136.315	0
3.32056	3.00127	1.02032	134.387	0
4	1	1	37.0531	0
3.94263	1	1	38.0352	0
4	1.15559	1	32.5721	0
3.69727	1	1	38.0282	0
3.99307	1.19836	1	40.7231	0
3.34825	3.43611	1.01381	113.341	0
4	1.08316	1	31.9399	0
4	1	1	38.0477	0
3.69727	1	1	38.3915	0
3.13696	4	1.40301	180.935	0
3.53598	1.90428	1	118.028	0
4	1.17595	1	38.9772	0
4	1.01052	1	35.0437	0
3.91948	2.58465	1	180.453	0
3.93034	2.10033	1	123.932	0
2.90945	3.50061	1.01913	120.712	0
3.98249	1.91766	1.10169	182.807	0
3.95586	3.98761	3.30548	243.562	0
3.8978	1.13324	1	43.5691	0
3.8978	1.13324	1	42.2484	0
3.77678	4.13341	1.25038	132.506	0
4	1	1	84.7874	0
4	1	1	81.2624	0
4	1.24429	1	182.74	0
3.71101	3.9416	3.16295	304.437	0
3.96918	2.06891	1.01505	118.891	0
3.83425	2.76505	1	137.884	0
3.99328	3.03608	1.03465	129.222	0
3.99487	2	1	137.392	0
4.4701	2.22808	1	135.334	0
3.80868	3.20651	1.62307	111.59	0
3.67982	2.06214	1	120.802	0
3.99792	2.7941	1.02487	81.4487	0
3.31808	4.22994	4.39361	197.647	0
3.89588	1.23066	1	182.541	0
3.64962	1.68942	1.00003	184.03	0
3.32472	4	2.77797	196.581	0
2.99785	1.30538	1	179.021	0
3.91574	4.03364	4.16163	207.036	0
4.33786	2.45185	1.36667	221.853	0
3.95219	1.26422	1	104.019	0
4	1.01052	1	37.1558	0
3.79351	1.33964	1.00124	85.4742	0
3.95219	1.26422	1	101.15	0
3.82807	3.29803	1.46239	149.235	0
3.93655	1.20028	1	17.6641	0
3.93655	1.20028	1	26.8186	0
2.93267	3.44541	1.22067	61.7087	0
3.34408	3.1761	1.02696	71.3198	0
3.7374	1.91119	1	72.3041	0
3.74781	3.34947	1.06008	72.0605	0
3.53598	1.90428	1	118.917	0
4	1	1	33.6558	0
3.68012	3.81695	1.39331	162.701	0
3.91948	2.58465	1	168.738	0
3.93655	1.20028	1	28.5312	0
3.89082	4.63228	4.81236	236.442	0
3.89082	4.63228	4.81236	256.245	0
3.78648	4.97908	4.80283	308.44	0
3.78648	4.97908	4.80283	302.079	0
3.9941	1.13515	1.00236	48.1481	0
3.98998	1.44372	1	70.4332	0
3.88243	2.11644	1.00275	51.3816	0
3.98535	2.14804	1	131.214	0
3.98713	1.25397	1.02273	70.4378	0
4	1	1	30.8643	0
3.74069	3.28631	1.61826	103.296	0
3.98713	1.25397	1.02273	70.1379	0
4.14548	2.11377	1.00285	138.245	0
4.3506	2.00923	1	162.117	0
4	1.07048	1	164.298	0
4.67664	2.00156	1	163.349	0
4	2	1	184.105	0
4.49173	2.17847	1.01435	184.825	0
4.12149	2.8475	1	177.535	0
4.51719	2.53819	1	177.454	0
4.93688	2.32948	1.03598	182.266	0
4.93688	2.32948	1.03598	182.811	0
4	1	1	91.407	0
3.9986	2.0007	1	114.95	0
3.18413	2.98561	1.98561	103.489	0
4	1	1	90.625	0
3.99665	2	1	82.8546	0
4	1.00038	1	92.7981	0
3.95791	1.3045	1	93.0916	0
4	1.19574	1	51.5171	0
3.69557	4.94932	4.88525	178.743	0
3.96438	2.26937	1.12137	72.8228	0
3.98475	1.48329	1	145.284	0
4	1.05737	1	32.3969	0
4.34118	3.8841	1.00032	177.137	0
3.76116	3.03157	1.00339	199.48	0
3.97219	2.53836	1	159.643	0
3.99785	2.47677	1	156.116	0
4.53249	3.07306	1	152.101	0
3.77875	3.13585	1.00616	197.302	0
4	2	1	91.5172	0
4	2	1	83.2841	0
3.99294	1.00012	1	114.11	0
4	2	1	70.1454	0
3.9636	1.87575	1	17.99	0
3.14443	3.1186	1.8377	178.281	0
3.15306	1.53225	1	86.2725	0
3.85463	1.44983	1	93.6242	0
4	1.00658	1	112.464	0
4	1.00658	1	113.304	0
4	1.00658	1	114.163	0
3.99837	1	1	148.618	0
4	1	1	148.667	0
4	1	1	147.533	0
4	1	1	146.394	0
2.83433	3.21198	2.17596	186.806	0
4	2.02097	1	130.573	0
4	1	1	142.252	0
3.9988	1	1	141.976	0
3.81416	3.30245	1	99.5961	0
3.99751	1.26475	1	146.145	0
3.99188	1.02018	1	149.487	0
4	1	1	149.449	0
4	1	1	148.454	0
4	1	1	149.849	0
4	1	1	54.6966	0
3.99851	1	1	50.366	0
3.9598	1.15127	1	30.7956	0
4	1	1	55.3217	0
3.99757	1.20092	1	131.289	0
3.98666	1.73875	1	74.8273	0
4	1	1	112.305	0
3.99498	2.00016	1	158.982	0
3.99498	2.00016	1	158.983	0
3.932	2.64685	1.34955	312.304	0
3.99887	2.61618	1	169.965	0
3.99848	2	1	132.545	0
3.92422	2.98555	1.34417	305.654	0
4.77342	2	1	184.924	0
4.53204	3.8049	1.07724	181.583	0
3.99712	2.04613	1	225.589	0
3.99712	2.04613	1	226.209	0
3.99101	1.02787	1	181.028	0
3.96993	3.27756	1.41619	225.261	0
4	2.18935	1	132.719	0
4.4035	3.99691	1.44958	188.35	0
4.45212	2.13572	1	135.577	0
3.98462	1.39993	1	111.138	0
3.91594	3.00416	1	80.2962	0
3.11328	3.42276	1.10367	191.98	0
3.90087	3.79053	1.72259	243.471	0
3.921	4.42685	4.31384	247.742	0
3.83227	2.02496	1	189.945	0
3.03652	1	1	179.422	0
3.82863	2.42998	1	230.832	0
4	1.25825	1	111.202	0
3.90773	1.01289	1	4.42337	1
3.90773	1.01289	1	6.37627	0
3.90773	1.01289	1	4.55421	1
3.99366	1	1	85.5326	0
3.90773	1.01289	1	4.4127	1
4	2.028	1.01992	0.935379	1
3.81673	1.64219	1	82.1966	0
3.90773	1.01289	1	2.81269	1
3.90773	1.01289	1	3.85473	1
3.96077	2.9684	1.75753	36.3882	0
3.61643	1.99899	1	180.926	0
3.64962	1.68942	1.00003	181.804	0
3.9982	1.00013	1	64.5733	0
4	1	1	218.236	0
3.98	1.97946	1	87.1578	0
4.08127	3.31206	2.31999	3.18935	1
4.5916	5	5	6.3124	0
4.03945	4.58672	3.54071	357.532	0
3.83281	3.94578	1.99661	258.13	0
3.88242	3.85354	2.01815	1.93079	1
4	1	1	94.4547	0
3.83539	4.00338	2.21373	101.176	0
3.83539	4.00338	2.21373	99.8865	0
3.83539	4.00338	2.21373	101.223	0
3.83539	4.00338	2.21373	98.4009	0
4.08408	4.14742	2.53105	100.57	0
3.83539	4.00338	2.21373	100.928	0
4.08408	4.14742	2.53105	99.737	0
4.08408	4.14742	2.53105	100.634	0
4.13476	4.13258	3.2485	55.1352	0
3.99539	1.00054	1	64.29	0
3.92536	2.83856	1.70812	67.6858	0
4	2.29531	1	1.46306	1
4	2.91554	1.51154	121.103	0
3.20686	2.29592	1.07563	26.692	0
4	1	1	79.6497	0
3.90773	1.01289	1	4.86063	1
4	1	1	69.1093	0
3.99976	1	1	72.7272	0
4	1	1	81.777	0
4	1	1	78.0932	0
3.99366	1	1	86.201	0
3.98	1.97946	1	86.1298	0
4	1	1	85.7688	0
3.20653	1	1	83.4739	0
3.20653	1	1	83.4405	0
4	1	1	85.9358	0
3.20653	1	1	83.7582	0
4	1	1	84.3015	0
3.99964	1	1	84.0983	0
3.99964	1	1	83.0941	0
3.20686	2.29592	1.07563	28.2862	0
2.99785	1.30538	1	180.352	0
3.99366	1	1	85.7136	0
4	1	1	85.319	0
4	1	1	78.8225	0
3.99366	1	1	85.6961	0
4.5073	4.90523	4.20558	126.654	0
3	1	1	176.554	0
2.98795	1.65494	1.11344	179.917	0
3	1	1	175.909	0
4	1	1	3.5907	1
4	1	1	93.4324	0
4	1	1	93.6172	0
4	1	1	80.3822	0
4	1	1	89.7757	0
3.8978	1.13324	1	44.2382	0
3.99307	1.19836	1	40.6678	0
4	1	1	80.8809	0
3.99623	1	1	95.7918	0
4	1	1	81.249	0
4	1	1	57.9069	0
3.7203	3.8772	2.5067	35.3966	0
3.96077	2.9684	1.75753	40.7324	0
3.03493	4.00475	2.83267	63.1257	0
3.03493	4.00475	2.83267	63.1448	0
3.95202	1.40316	1.00593	41.1265	0
3.93249	1.62441	1	40.008	0
4.0541	2.41479	1.51825	329.325	0
3.90773	1.01289	1	6.56938	0
4.0756	2.73936	1.62172	319.969	0
3.98134	2.60757	1	154.874	0
4.04163	3.17122	1.69001	270.912	0
3.90773	1.01289	1	4.86742	1
3.90773	1.01289	1	4.88339	1
3.90773	1.01289	1	4.89615	1
3.90773	1.01289	1	4.90951	1
2.99785	1.30538	1	180.377	0
2.99785	1.30538	1	179.159	0
3.99985	1.00445	1	1.40762	1
4	1	1	156.93	0
3.90773	1.01289	1	3.06337	1
3.98211	1.18648	1	70.6113	0
3.98211	1.18648	1	68.4443	0
3.96355	1.09331	1.00012	72.3974	0
3.98647	2	1	57.5845	0
3.81039	1.70842	1	142.614	0
3.99837	1	1	147.751	0
3.96077	2.9684	1.75753	36.4961	0
3.99539	1.00054	1	68.959	0
3.3116	1.61701	1	184.824	0
3.69349	2.08004	1	198.949	0
3.84971	1.63606	1	182.718	0
3.98678	1.60974	1	99.821	0
3.18413	2.98561	1.98561	104.468	0
3.69557	4.99345	4.99108	247.772	0
3.65646	4.377	2.32584	111.593	0
3.99366	1	1	85.5326	0
3.64034	1.51323	1	181.283	0
3.64034	1.51323	1	182.223	0
3.64034	1.51323	1	182.196	0
4	1	1	80.865	0
3.90773	1.01289	1	4.4127	1
4	1	1	80.7211	0
3.81673	1.64219	1	82.1966	0
3.90773	1.01289	1	2.81269	1
3.90773	1.01289	1	3.85473	1
3.96077	2.9684	1.75753	36.3882	0

## Sheet: 3km
nga_exposu	nga_socioe	nga_commun	distance_km	school_attacked_updated
3.98072	1.01666	1	37.6988	0
3.84702	1.05581	1	33.9253	0
3.97883	2.04578	1	39.2482	0
3.88465	1.19067	1	27.1024	0
3.88465	1.19067	1	27.2593	0
3.98758	1.64515	1	25.934	0
3.84637	1.01801	1	150.739	0
3.84637	1.01801	1	150.739	0
3.98188	2.04254	1.015	159.677	0
3.97298	2.0723	1	138.749	0
3.80574	2.00134	1	132.655	0
3.99597	2.07389	1	138.831	0
3.87648	1.04761	1.0055	149.12	0
3.13494	3.66349	1.91115	165.722	0
3.87648	1.04761	1.0055	147.889	0
3.94028	2.41731	1.12096	166.758	0
3.87648	1.04761	1.0055	149.054	0
3.63094	3.28932	1.05868	58.1101	0
3.37388	3.14718	2	170.298	0
3.99118	2.46072	1.16498	180.02	0
3.74295	4.11302	3.28577	325.134	0
4	1	1	74.2074	0
4.01875	1.70429	1.00396	166.506	0
4	1.80156	1	33.2687	0
3.84403	4	1.9724	97.326	0
3.04639	2.33475	1	125.781	0
3.94263	1	1	37.0668	0
4.00999	1.61497	1.0001	194.832	0
3.39072	4.07225	1.48148	144.931	0
3.95543	2	1	106.009	0
2.98755	3.13377	1.01779	84.6189	0
3.98788	1	1	35.409	0
3.69727	1	1	39.1764	0
3.55315	4.28768	1.4341	133.839	0
3.99756	1.05873	1	59.6989	0
3.99756	1.05873	1	59.701	0
3.96317	1.08371	1.00006	51.3932	0
3.8745	2.77802	1.15064	82.3581	0
4.01868	1.93444	1.00325	72.5398	0
3.80713	1.00321	1	71.0372	0
3.98578	1.69233	1	97.1878	0
3.88527	2	1	71.4807	0
3.21021	1	1	92.1085	0
3.95698	2.57551	1.00072	142.366	0
4	2.05695	1.02397	88.6662	0
4	2	1	94.5955	0
4	2	1	95.6945	0
3.57009	1.48917	1.27982	87.3443	0
3.01395	1	1	179.272	0
3.01395	1	1	179.048	0
3.61138	2.44617	1	204.024	0
3.96241	2.42996	1	206.643	0
3.09148	1.09885	1	175.969	0
4	1	1	182.218	0
3.88755	1	1	182.56	0
3.93712	3.47551	1.77232	183.095	0
3.58757	2.19589	1	203.154	0
4.16902	3	1	227.901	0
3.91976	2.54952	1	231.891	0
4	1	1	182.182	0
4.39485	3.27684	1.16768	166.249	0
3.82935	2.74087	1	220.645	0
3.82569	2.58666	1	141.507	0
3.97855	2.00022	1	165.888	0
3.95557	2.31947	1	175.234	0
3.77084	2.5508	1	170.677	0
4.0405	2.88021	1	227.496	0
3.49763	1.00134	1	185.747	0
4.47	3.25022	1.08376	203.808	0
3.59088	1.29862	1	187.741	0
3	1	1	183.576	0
3.59088	1.29862	1	186.691	0
3.78221	2.86777	1	215.5	0
3.71267	4.39218	3.16839	136.718	0
4.10149	4.84514	3.8278	321.037	0
3.81571	2.03058	1	132.223	0
4	1.83798	1	128.212	0
3.99894	1.97777	1	120.727	0
3.99811	1.00197	1	90.7173	0
3.97883	2.04578	1	43.1546	0
3.9939	2.00357	1.00269	123.795	0
4	1	1	48.0225	0
4	1.89022	1	31.2689	0
3.9428	2.16167	1	130.958	0
3.51106	2.94302	1.03811	92.3529	0
3.9428	2.16167	1	130.907	0
3.81679	2.01428	1	49.4231	0
3.99352	1.81048	1	38.6833	0
4.5685	3.88103	1.4056	219.329	0
4	1	1	202.754	0
4.00143	1.13908	1	200.572	0
3.74189	4.88656	2.84652	139.317	0
4	1	1	69.5914	0
3.98578	1.69233	1	95.5942	0
3.99903	2.01781	1.00101	113.07	0
3.99412	2.31643	1	105.576	0
3.99917	2	1	99.089	0
4	1	1	67.2385	0
3.95533	2.22962	1	113.745	0
3.98764	2	1	85.6949	0
3.97486	1.47686	1	60.3016	0
3.99776	1.00012	1	56.3335	0
3.8395	4.33841	4.1372	264.41	0
3.99998	1.79499	1	130.847	0
3.99589	1	1	146.826	0
3.41559	2.21292	1	130.881	0
4	2	1	134.7	0
3.97534	2.01205	1	134.389	0
4	1	1	50.2883	0
4	2	1	149.056	0
3.66798	3.30955	1.18836	132.898	0
3.52251	1	1	28.8069	0
4.7182	2.75875	1.22242	206.696	0
4.18596	2.00032	1	221.99	0
4.04237	2	1	162.128	0
4.00899	1.68186	1	168.069	0
4.10844	2.22644	1.00185	200.222	0
3.98064	3.0458	1	161.87	0
4.11655	2.00539	1	160.79	0
4.11655	2.00539	1	159.435	0
4.08395	1.93944	1	188.149	0
4.24523	2.12553	1.00594	180.617	0
4.01896	2.05151	1.04314	189.431	0
4.01896	2.05151	1.04314	189.534	0
3.75331	3.96509	1.85217	146.916	0
3.42347	3.04647	1.01257	114.167	0
3.99262	2.00738	1	142.188	0
4	1	1	201.919	0
4.35565	2.0127	1	132.521	0
4.77575	4.00832	1.86555	237.343	0
3.99837	3.82719	2.02109	260.464	0
4.40782	2	1	175.366	0
4.425	1.96385	1.00013	162.303	0
4.10844	2.22644	1.00185	195.88	0
4.72917	2.04103	1	165.543	0
4.005	1.88976	1	168.153	0
5	2.1426	1	179.845	0
4.15722	2.00668	1	164.889	0
3.94235	2.01382	1	67.7792	0
3.26161	2.38805	1.07544	104.219	0
3.98683	1.0588	1	19.0332	0
3.84395	2.14576	1	82.5065	0
3.99993	1.00007	1	118.108	0
3.42347	3.04647	1.01257	108.409	0
3.42347	3.04647	1.01257	110.816	0
3.50328	2.0367	1	70.0029	0
4.7785	3.99516	1.20739	205.144	0
4.81599	2.29519	1	157.892	0
4.19647	2.75924	1.00706	142.404	0
3.78428	1.06692	1	27.4469	0
3.78536	1.89743	1	22.2153	0
3.98758	1.64515	1	27.5145	0
3.84068	2.24023	1.00068	32.5394	0
3.78428	1.06692	1	24.617	0
2.99243	2.01433	1	39.5997	0
3.90753	2.01489	1	27.1602	0
3.93422	1.08903	1	55.3367	0
3.47455	2.8459	1	28.5625	0
4.54811	4.03074	1.96953	231.071	0
4.46893	2.97207	1.08726	195.996	0
4.33443	3.6809	1.98695	222.812	0
3.86352	1.9434	1	31.4293	0
3.86352	1.9434	1	31.4144	0
3.78536	1.89743	1	22.2188	0
4.02363	3.00137	1	194.731	0
4.56913	3.04794	1	151.456	0
3.84375	4.04214	3.96651	177.81	0
3.82178	4.87912	4.33029	157.015	0
3.61132	3.77765	3.26732	402.374	0
3.79697	4.45205	3.25802	173.688	0
3.74476	4.69001	3.17511	162.325	0
3.89635	4.42598	2.66444	169.398	0
3.60752	4.6773	3.73974	154.296	0
3.49531	4.08642	2.73398	122.078	0
3.91094	4.58241	3.4801	320.003	0
3.63613	4	2.6086	82.1345	0
3.44799	4.03439	2.30012	50.606	0
3.95473	4.68989	3.70723	225.648	0
3.76256	4.71003	3.57808	251.187	0
3.95655	3.09624	2.03349	210.99	0
3.81705	4.00037	4.00732	114.604	0
3.88667	4.8269	3.52496	321.13	0
4	1.45948	1	102.871	0
4.0661	2.03206	1	154.249	0
4	2	1	106.596	0
4	2	1	94.5008	0
4	2.05695	1.02397	92.1323	0
3.99758	2	1	88.4224	0
3.99658	2	1	75.5144	0
3.99216	2	1	60.7972	0
3.84187	1	1	71.2297	0
3.94577	2	1	61.7588	0
3.967	2	1	63.1349	0
3.97271	2.01729	1	54.4872	0
3.98466	2.02861	1	95.9062	0
4.39036	4.9975	4.7711	185.741	0
3.93526	4.04035	3.16718	255.452	0
4.10359	4.05011	3.09329	278.333	0
4.11553	4.02309	4.34972	293.376	0
4.45356	4.03642	2.79758	299.53	0
3.99068	4.36929	3.87438	148.336	0
3.69557	4.94932	4.88525	187.635	0
3.8694	3.61665	2.57835	321.449	0
3.116	4.00006	2.5232	88.2904	0
4.01903	2.63001	1	249.523	0
3.80239	2.6731	1	225.671	0
3.03905	2.82835	1.12744	127.484	0
3.03905	2.82835	1.12744	127.409	0
3.99882	1.4474	1	127.185	0
4	1	1	78.3526	0
4	1	1	84.7993	0
3.99852	1.61567	1	59.0797	0
4	1	1	98.0508	0
4	1	1	86.8896	0
4	1	1	86.2124	0
3.99852	1.61567	1	57.7281	0
4	1	1	98.8296	0
3.99006	3.00081	1	66.5835	0
4	1	1	86.8721	0
4	1	1	88.6615	0
4	1	1	84.8622	0
3.99878	2.65784	1	68.0221	0
3.99623	1	1	96.4484	0
4.5437	3.86184	1.66752	186.324	0
5	3.01811	1.08703	183.844	0
4	1	1	85.3463	0
4	1	1	91.3401	0
4	1	1	79.3393	0
3.99272	1	1	80.9215	0
4	1	1	81.3094	0
4	1	1	82.5112	0
3.9993	1.21094	1	69.0304	0
4	1.00994	1	103.819	0
3.99815	1	1	77.608	0
4	1	1	78.5544	0
3.99623	1	1	97.81	0
4	1.00795	1	55.7608	0
3.98189	2.51456	1.01884	145.281	0
3.52201	3.9585	1.84734	85.0452	0
4	1	1	81.0091	0
3.99727	2.00604	1.00171	72.3737	0
3.98613	1.00727	1	68.037	0
4.33745	2.98332	1	144.027	0
3.67253	3.57186	1.85793	216.419	0
4.1203	2.80693	1	143.082	0
4.1203	2.80693	1	143.063	0
3.98137	1	1	177.77	0
3.93695	3.00451	1	198.654	0
4	2	1	183.127	0
3.99921	1	1	34.7024	0
4	2	1	78.9403	0
4	2.16032	1	78.6742	0
3.96753	3.4694	2.94918	375.139	0
3.97993	2.77616	1.77772	331.915	0
3.7768	3.99564	2.92855	342.718	0
3.38919	3.99483	3.65586	430	0
4.27566	3.08997	1.36738	234.802	0
3.97074	4.21149	4.30587	291.263	0
4.32013	3.91232	2.88902	329.493	0
3.96753	3.4694	2.94918	375.07	0
3.67258	4.20288	4.41146	294.409	0
3.97231	3.19697	1.48553	175.602	0
3.80685	2.58302	1.02421	83.6516	0
4	1	1	54.9293	0
3.98713	1.25397	1.02273	67.7105	0
3.89832	4.01044	3.25728	277.672	0
3.38919	3.99483	3.65586	414.512	0
3.97074	4.21149	4.30587	301.015	0
3.89761	4	3.25988	357.75	0
3.91087	4.02381	3.68016	374.321	0
3.38919	3.99483	3.65586	422.124	0
4.01491	4.1547	4.172	264.547	0
3.50949	4.04542	3.74268	393.336	0
3.67258	4.20288	4.41146	312.725	0
3.38919	3.99483	3.65586	417.308	0
3.97767	4.06042	4.02123	244.547	0
3.98148	3.80163	3.11316	394.009	0
3.76416	4	4	441.748	0
3.98148	3.80163	3.11316	388.675	0
4.0737	5	4.94281	339.278	0
3.92799	3.15015	1.20359	101.796	0
3.43532	4.73866	4.57881	214.493	0
3.83988	4.00224	2.33733	72.0408	0
3.70904	4.15026	3.63812	228.905	0
3.72402	3.7885	2.22808	80.4028	0
3.65731	4.99984	4.79354	289.169	0
4	1	1	86.3025	0
4	1	1	80.578	0
3.99366	1	1	87.0032	0
3.998	1.08248	1	82.7382	0
3.99949	1.55313	1	105.898	0
4	1	1	98.3537	0
4		1	85.9669	0
4	1	1	85.4832	0
4	1	1	62.8643	0
4	1	1	72.1729	0
4	1	1	98.5286	0
4.18796	2.37959	1	134.497	0
3.9997	1	1	93.6025	0
3.99948	1	1	91.7276	0
3.99808	1.0052	1	63.4857	0
3.9997	1	1	94.1771	0
3.95897	2.00313	1	24.8317	0
4	1	1	30.8611	0
3.68282	3.01951	1.07229	56.6653	0
4	1	1	76.339	0
2.99342	3.19238	1.40605	49.6992	0
3.24921	2.20314	1.03827	51.2859	0
3.98913	1.90118	1.00291	72.6031	0
3.977	1.83872	1	74.6129	0
3.99867	1.01212	1	102.207	0
3.99376	1.22718	1	104.21	0
3.78659	1.10841	1	70.4428	0
3.99376	1.22718	1	104.215	0
3.99987	1	1	82.5208	0
3.94864	1	1	38.6131	0
2.99722	3.27759	1.61724	79.4156	0
3.98	1.97946	1	90.1869	0
3.96918	2.06891	1.01505	117.266	0
4	1	1	82.0634	0
4	1	1	82.267	0
4	1	1	83.5971	0
4	1	1	77.2927	0
4	1	1	82.086	0
4	1	1	91.7229	0
4	1	1	79.9536	0
4	1	1	82.9029	0
4	1	1	88.6449	0
4	1	1	88.1481	0
4	1	1	63.575	0
4	1	1	77.6927	0
3.99054	1	1	75.1804	0
4	1.10339	1	86.0497	0
3.99945	1	1	74.6239	0
4	1	1	77.1869	0
4	1	1	73.8128	0
4	1	1	73.6381	0
3.97716	1.35083	1.01815	218.134	0
2.98893	2.00261	1	78.3774	0
3.99655	1.79836	1	133.127	0
3.98961	2.05545	1	118.459	0
3.99846	1.37015	1	145.391	0
4	1	1	148.459	0
3.9963	1.03462	1.06524	151.342	0
3.96718	1.46804	1.00351	139.363	0
3.9944	1.35035	1	135.462	0
4	2	1	119.127	0
4	2	1	119.279	0
3.99997	1	1	137.465	0
3.99634	2	1	110.177	0
3.99484	2.24134	1.00334	182.443	0
3.32225	2.53654	1	86.9279	0
2.9917	2.04783	1.07018	175.58	0
3.48785	3.11592	1.05855	13.9467	0
3.87722	4.53991	4.73353	214.994	0
3.87722	4.53991	4.73353	214.977	0
3.87722	4.53991	4.73353	215.002	0
3.98803	2.02046	1.04073	148.48	0
3.84731	2.07742	1	85.8019	0
4	1.05717	1	111.059	0
3.81174	4.22234	2.24641	44.726	0
3.64962	1.68942	1.00003	181.75	0
3.64034	1.51323	1	181.408	0
3.77062	2.61497	1.16619	159.457	0
3.44257	3.04475	1.19966	278.1	0
3.43513	5	3.18619	69.9562	0
3.79517	4.73722	2.42316	57.7114	0
3.18817	4.17244	2.0761	93.0734	0
3.38682	4	3.30324	198.076	0
2.98445	3.01411	2	164.089	0
4.16388	4.46406	4.50837	235.99	0
3.09123	4	3	201.02	0
3.08387	3.45591	1.84573	218.787	0
3.04261	3.44635	2.11381	167.41	0
2.99284	3.67642	2.19903	151.104	0
2.99284	3.67642	2.19903	151.097	0
2.91129	3.56363	2.02462	196.231	0
2.96184	3.86964	2.88721	213.981	0
3.92798	4.34942	3.60593	231.956	0
3.9279	4.87437	4.23401	219.953	0
3.9279	4.87437	4.23401	219.966	0
3.87722	4.53991	4.73353	222.073	0
3.87722	4.53991	4.73353	222.063	0
3.87722	4.53991	4.73353	222.084	0
2.9917	2.04783	1.07018	178.675	0
4.09555	4.77936	4.8077	269.972	0
3.95758	1.68904	1	40.0898	0
4	1	1	30.7084	0
3.65555	3.01614	1.12322	74.1193	0
3.94793	3.25112	1.00012	43.9875	0
4.425	1.96385	1.00013	163.117	0
3.98536	2.01653	1.00609	201.41	0
3.99969	1.05239	1	72.5575	0
3.77678	4.13341	1.25038	132.104	0
3.98536	2.01653	1.00609	201.243	0
4	2.0182	1	183.464	0
3.99675	2	1	168.098	0
3.89252	2.00442	1	157.834	0
3.98536	2.01653	1.00609	202.574	0
4.87949	3.00928	1	187.727	0
3.99785	2.00177	1	159.835	0
3.99785	2.00177	1	159.759	0
3.99597	2.03169	1	159.278	0
3.99256	2.04807	1	180.714	0
3.99826	1.35266	1	188.726	0
3.94586	1.59199	1	30.5653	0
3.95791	1.3045	1	93.0192	0
3.96081	2.50792	1	87.1055	0
3.99976	1.19447	1	87.1392	0
4	1.00038	1	92.289	0
4	1.0828	1	44.9426	0
3.85581	2.01942	1	68.9742	0
3.96326	2.44287	1	111.14	0
3.86989	2.12776	1.0594	96.7984	0
3.96	1.53973	1.00066	99.9452	0
4.30584	2.66407	1.01171	123.798	0
4	1.47787	1	90.0331	0
3.98668	2	1	132.827	0
3.1899	3.14457	2.16384	165.175	0
2.90916	3.94353	2.49536	159.235	0
3.00858	2.75812	1.54292	170.684	0
3.98803	2.02046	1.04073	152.907	0
3.94516	3.61928	2	297.789	0
3.98086	3.16967	1.15716	283.361	0
4.01082	2.95684	1.13416	171.553	0
3.86482	2.84039	1.22982	126.165	0
2.99439	3.23699	1.67853	38.2144	0
3.99376	1.22718	1	105.062	0
3.95488	1.21847	1.02021	56.1432	0
3.87474	2.59144	1.15754	152.889	0
3.90087	3.79053	1.72259	241.528	0
3.35724	3.20923	1.22447	282.69	0
3.27502	2.85523	1.00916	118.338	0
3.99254	2.00015	1	112.764	0
3.82689	1.15936	1	91.9688	0
3.98933	1.15046	1	98.6387	0
3.88695	2.18276	1	141.821	0
3.98522	2	1	60.0337	0
3.94851	2.32798	1	54.4257	0
3.96419	2.00122	1	105.112	0
3.92547	2.03685	1	40.6277	0
3.90184	2.17358	1	116.444	0
3.9993	1.32999	1	52.1845	0
3.30357	2.14564	1.00837	113.748	0
2.9857	3.35996	1.73625	151.191	0
3.38436	3.25767	1.12543	121.194	0
3.77062	2.61497	1.16619	158.551	0
3.87183	3	1.01839	140.639	0
3.29478	3.4774	1.74637	261.78	0
3.77062	2.61497	1.16619	159.457	0
3.53898	2.38058	1.93753	130.245	0
3.61848	3.51309	1.56469	137.981	0
4.05356	2.70229	1	166.908	0
3.62161	2.8319	1.30516	142.632	0
3.29478	3.4774	1.74637	266.358	0
3.23999	3.72604	1.90417	174.798	0
3.73203	3.20303	1.40315	199.179	0
4.55975	3.59694	2	286.251	0
3.94516	3.61928	2	297.81	0
2.94235	4	1.56026	186.877	0
2.94235	4	1.56026	184.89	0
3.87474	2.59144	1.15754	153.308	0
3.01024	3.01067	1.89271	229.496	0
3.73448	3.02314	1.00903	159.375	0
3.73448	3.02314	1.00903	160.006	0
4.3203	3.50129	1.82555	276.781	0
3.86642	3.08728	1.33005	161.142	0
3.86642	3.08728	1.33005	161.16	0
3.49316	4	1.16466	223.493	0
2.98138	3	1.43813	264.309	0
3.90512	3.02526	1.15656	233.851	0
3.38962	2.84914	1.7123	269.603	0
3.94847	3.00561	1.37796	298.907	0
4.13389	4	1.87611	260.815	0
3.35724	3.20923	1.22447	282.678	0
4.20395	3.67288	1.33096	249.8	0
3.90723	3.55281	2.19729	312.402	0
4.04189	3.0635	1	119.737	0
3.99638	1.62162	1	73.5175	0
3.60621	2.71334	1	98.0837	0
3.84216	2.90213	1	128.276	0
3.14065	1	1	93.2849	0
3.0812	3.04721	1.04601	106.671	0
3.97574	2.84336	1	137.707	0
3.94298	2.28879	1	126.281	0
4.14009	2.40291	1	96.4956	0
3.98388	1.62926	1	70.3591	0
2.96573	3.06152	1	86.3902	0
4.1869	2.34345	1	124.776	0
3.98009	1.07915	1	109.314	0
3.97932	2.01453	1	97.1176	0
3.66575	3.19346	1	128.05	0
3.76868	3.48411	1.38161	103.3	0
2.96463	2.18374	1.01604	127.014	0
3.87277	2.7076	1	102.501	0
3.96251	3	1	138.512	0
2.94865	2.43957	1	105.038	0
3.91751	2.18943	1.00035	140.568	0
2.92046	3.01576	1	91.7704	0
3.27941	3.00733	1.56604	150.421	0
3.64099	2.59534	1.00797	64.5291	0
3.96631	1.37344	1.00044	116.015	0
4.07883	2.91204	1	130.355	0
3.91732	2.43755	1	82.8953	0
4	1	1	101.095	0
4	1	1	81.8906	0
3.10649	1	1	76.1318	0
3.20653	1	1	84.0314	0
3.97733	2	1	50.6336	0
4	1	1	81.7039	0
4	1	1	60.19	0
4	1	1	84.849	0
4	1	1	85.768	0
4	1	1	87.3104	0
3.95256	3.21043	1.81414	79.7083	0
3.99792	1.53951	1	110.601	0
4	1	1	82.9101	0
4	1	1	77.1281	0
3.97073	2.39979	1	71.2803	0
4	1	1	70.4557	0
3.99566	1.10908	1	128.359	0
3.9993	1.21094	1	65.0376	0
3.98496	1.88713	1	91.8019	0
4	1	1	89.0426	0
4	1	1	87.9564	0
4	1	1	84.506	0
4	1	1	86.1604	0
4	1	1	86.1173	0
3.99815	1	1	77.9035	0
4	1	1	76.3128	0
4	1	1	77.5267	0
3.99179	1.99212	1	100.125	0
4	1	1	56.5255	0
3.9941	1.13515	1.00236	50.2214	0
3.9835	1.26305	1	34.4791	0
3.99565	1.00435	1	29.0559	0
3.99556	1.4268	1	104.586	0
4	1	1	55.2788	0
3.8299	2.026	1	32.682	0
3.90434	1.45471	1.00191	48.3558	0
3.76755	3.23407	2.31465	55.6738	0
3.87514	3.93452	2.94893	160.631	0
3.82696	4.06823	3.16957	80.6246	0
3.75868	2.19534	1	41.3266	0
4	1	1	57.0354	0
4.16012	3.69755	1.07145	53.2867	0
4.16012	3.69755	1.07145	53.11	0
3.24292	3.56217	1.41871	120.889	0
3.08438	2.89623	1	40.438	0
4	1	1	74.3099	0
3.99899	1	1	73.7789	0
3.59457	3.78703	1.61876	50.6008	0
4	1	1	78.713	0
3.96704	2.06628	1	70.16	0
4	2.01912	1	104.334	0
2.88133	3.48955	1.2442	75.0002	0
3.96832	1.60256	1	73.538	0
3.76565	3.83171	1.80701	72.3424	0
3.74172	4.63308	2.92285	37.1492	0
3.47981	5	3.4703	57.4366	0
3.3962	4.12415	1.73112	92.5371	0
3.99907	2.59251	1.01156	78.9084	0
3.67105	3.82353	1.29844	80.8072	0
3.67105	3.82353	1.29844	80.9219	0
2.90115	4.34442	2.57558	82.568	0
3.56711	4.7412	2.63244	107.458	0
2.90115	4.34442	2.57558	81.8877	0
2.85003	4.38511	2.93716	78.6377	0
3.81174	4.22234	2.24641	45.6813	0
3.49065	5	3.35951	45.9591	0
3.5237	4.84731	2.95532	113.127	0
3.235	4.42153	2.29599	79.4218	0
2.97133	3.30596	2.53501	173.605	0
2.98152	3.57977	2.7731	174.203	0
3.61643	1.99899	1	181.673	0
3.68273	1.92347	1	182.54	0
3.83762	4.03702	3.87021	201.809	0
3.97276	3.84178	2.33338	242.577	0
4.13809	5	4.99402	202.243	0
3.68524	3.69864	3.65766	203.732	0
3.05378	3.58299	2.95815	186.611	0
3.2142	1.90132	1.00338	181.232	0
4.05888	3.58682	2.1874	230.469	0
4.00318	4.38389	4.5203	220.277	0
4.54111	4.10546	2.2612	248.286	0
4.37911	5	4.76604	268.336	0
3.08387	3.45591	1.84573	218.659	0
4	1	1	183.153	0
3.023	3.73362	2.07691	173.668	0
3.86062	1.0903	1	181.36	0
3.64034	1.51323	1	182.079	0
3.95075	4.50257	4.24987	267.056	0
3.38065	3.98414	3.14548	202.145	0
3.83751	4.4399	4.66989	228.536	0
3.9279	4.87437	4.23401	219.963	0
3.95586	3.98761	3.30548	243.561	0
3.95586	3.98761	3.30548	243.559	0
2.92738	3.91312	3.02639	191.88	0
3.24849	3.24205	3.41596	176.64	0
3.50328	3.82499	2.97569	174.208	0
3.61679	4	3.04704	227.74	0
2.99903	1.00222	1	173.552	0
3.2142	1.90132	1.00338	180.71	0
3.01765	3.10192	2.52373	180.307	0
3.1485	3.38869	1.31064	24.4434	0
3.91861	1.00002	1	70.422	0
2.98795	1.65494	1.11344	178.831	0
3.38299	4	2.59667	154.65	0
2.83634	3.7679	2.52555	149.62	0
4.35402	4.93044	4.59436	251.423	0
2.90028	3.83893	2.09477	168.329	0
3.58918	4	2.93419	239.766	0
3.54973	3.65027	2.01263	157.017	0
3.46823	4	2.99538	193.776	0
3.88102	4.2379	3.96201	252.297	0
3.76593	4.56447	4.19208	218.088	0
4.59608	5	4.9393	255.719	0
3.60017	4	3.38707	204.359	0
2.91127	3.54894	2.94942	194.825	0
2.99785	1.30538	1	180.091	0
3.841	4.00951	3.94665	247.085	0
3.841	4.00951	3.94665	249.28	0
3.28284	2.42423	1.29113	187.231	0
3.80443	4	3.38004	255.421	0
3.83454	4.07274	4.37684	205.644	0
3.83454	4.07274	4.37684	198.447	0
4.26093	2.97339	1.41638	194.258	0
3.15359	2.09909	1	58.7893	0
4	1	1	34.9136	0
3.97953	1.1105	1	50.4044	0
3.01627	2.89051	1.17441	43.9209	0
3.43897	3.33082	1.05751	65.4655	0
3.63014	3.26699	1.00094	8.61652	0
3.89134	1.29513	1.0053	31.4619	0
3.97953	1.1105	1	53.5773	0
4	1	1	34.3224	0
4	1	1	35.6808	0
3.98462	1.49256	1	16.7374	0
3.98462	1.49256	1	19.155	0
4	1.61375	1	22.3172	0
3.80317	4.95505	4.86875	171.712	0
3.16422	1	1	84.1078	0
3.91898	2.33705	1.00003	30.5334	0
4	1	1	36.0608	0
4	1	1	35.8548	0
3.09036	3.01895	1	60.5979	0
3.98857	1.12195	1	40.8461	0
3.63832	3.67489	1.87733	186.866	0
3.55315	4.28768	1.4341	136.315	0
3.32056	3.00127	1.02032	134.387	0
4	1	1	37.0531	0
3.94263	1	1	38.0352	0
4	1.15559	1	32.5721	0
3.69727	1	1	38.0282	0
3.99307	1.19836	1	40.7231	0
3.34825	3.43611	1.01381	113.341	0
4	1.08316	1	31.9399	0
4	1	1	38.0477	0
3.69727	1	1	38.3915	0
3.13696	4	1.40301	180.935	0
3.53598	1.90428	1	118.028	0
4	1.17595	1	38.9772	0
4	1.01052	1	35.0437	0
3.91948	2.58465	1	180.453	0
3.93034	2.10033	1	123.932	0
2.90945	3.50061	1.01913	120.712	0
3.98249	1.91766	1.10169	182.807	0
3.95586	3.98761	3.30548	243.562	0
3.8978	1.13324	1	43.5691	0
3.8978	1.13324	1	42.2484	0
3.77678	4.13341	1.25038	132.506	0
4	1	1	84.7874	0
4	1	1	81.2624	0
4	1.24429	1	182.74	0
3.71101	3.9416	3.16295	304.437	0
3.96918	2.06891	1.01505	118.891	0
3.83425	2.76505	1	137.884	0
3.99328	3.03608	1.03465	129.222	0
3.99487	2	1	137.392	0
4.4701	2.22808	1	135.334	0
3.80868	3.20651	1.62307	111.59	0
3.67982	2.06214	1	120.802	0
3.99792	2.7941	1.02487	81.4487	0
3.31808	4.22994	4.39361	197.647	0
3.89588	1.23066	1	182.541	0
3.64962	1.68942	1.00003	184.03	0
3.32472	4	2.77797	196.581	0
2.99785	1.30538	1	179.021	0
3.91574	4.03364	4.16163	207.036	0
4.33786	2.45185	1.36667	221.853	0
3.95219	1.26422	1	104.019	0
4	1.01052	1	37.1558	0
3.79351	1.33964	1.00124	85.4742	0
3.95219	1.26422	1	101.15	0
3.82807	3.29803	1.46239	149.235	0
3.93655	1.20028	1	17.6641	0
3.93655	1.20028	1	26.8186	0
2.93267	3.44541	1.22067	61.7087	0
3.34408	3.1761	1.02696	71.3198	0
3.7374	1.91119	1	72.3041	0
3.74781	3.34947	1.06008	72.0605	0
3.53598	1.90428	1	118.917	0
4	1	1	33.6558	0
3.68012	3.81695	1.39331	162.701	0
3.91948	2.58465	1	168.738	0
3.93655	1.20028	1	28.5312	0
3.89082	4.63228	4.81236	236.442	0
3.89082	4.63228	4.81236	256.245	0
3.78648	4.97908	4.80283	308.44	0
3.78648	4.97908	4.80283	302.079	0
3.9941	1.13515	1.00236	48.1481	0
3.98998	1.44372	1	70.4332	0
3.88243	2.11644	1.00275	51.3816	0
3.98535	2.14804	1	131.214	0
3.98713	1.25397	1.02273	70.4378	0
4	1	1	30.8643	0
3.74069	3.28631	1.61826	103.296	0
3.98713	1.25397	1.02273	70.1379	0
4.14548	2.11377	1.00285	138.245	0
4.3506	2.00923	1	162.117	0
4	1.07048	1	164.298	0
4.67664	2.00156	1	163.349	0
4	2	1	184.105	0
4.49173	2.17847	1.01435	184.825	0
4.12149	2.8475	1	177.535	0
4.51719	2.53819	1	177.454	0
4.93688	2.32948	1.03598	182.266	0
4.93688	2.32948	1.03598	182.811	0
4	1	1	91.407	0
3.9986	2.0007	1	114.95	0
3.18413	2.98561	1.98561	103.489	0
4	1	1	90.625	0
3.99665	2	1	82.8546	0
4	1.00038	1	92.7981	0
3.95791	1.3045	1	93.0916	0
4	1.19574	1	51.5171	0
3.69557	4.94932	4.88525	178.743	0
3.96438	2.26937	1.12137	72.8228	0
3.98475	1.48329	1	145.284	0
4	1.05737	1	32.3969	0
4.34118	3.8841	1.00032	177.137	0
3.76116	3.03157	1.00339	199.48	0
3.97219	2.53836	1	159.643	0
3.99785	2.47677	1	156.116	0
4.53249	3.07306	1	152.101	0
3.77875	3.13585	1.00616	197.302	0
4	2	1	91.5172	0
4	2	1	83.2841	0
3.99294	1.00012	1	114.11	0
4	2	1	70.1454	0
3.9636	1.87575	1	17.99	0
3.14443	3.1186	1.8377	178.281	0
3.15306	1.53225	1	86.2725	0
3.85463	1.44983	1	93.6242	0
4	1.00658	1	112.464	0
4	1.00658	1	113.304	0
4	1.00658	1	114.163	0
3.99837	1	1	148.618	0
4	1	1	148.667	0
4	1	1	147.533	0
4	1	1	146.394	0
2.83433	3.21198	2.17596	186.806	0
4	2.02097	1	130.573	0
4	1	1	142.252	0
3.9988	1	1	141.976	0
3.81416	3.30245	1	99.5961	0
3.99751	1.26475	1	146.145	0
3.99188	1.02018	1	149.487	0
4	1	1	149.449	0
4	1	1	148.454	0
4	1	1	149.849	0
4	1	1	54.6966	0
3.99851	1	1	50.366	0
3.9598	1.15127	1	30.7956	0
4	1	1	55.3217	0
3.99757	1.20092	1	131.289	0
3.98666	1.73875	1	74.8273	0
4	1	1	112.305	0
3.99498	2.00016	1	158.982	0
3.99498	2.00016	1	158.983	0
3.932	2.64685	1.34955	312.304	0
3.99887	2.61618	1	169.965	0
3.99848	2	1	132.545	0
3.92422	2.98555	1.34417	305.654	0
4.77342	2	1	184.924	0
4.53204	3.8049	1.07724	181.583	0
3.99712	2.04613	1	225.589	0
3.99712	2.04613	1	226.209	0
3.99101	1.02787	1	181.028	0
3.96993	3.27756	1.41619	225.261	0
4	2.18935	1	132.719	0
4.4035	3.99691	1.44958	188.35	0
4.45212	2.13572	1	135.577	0
3.98462	1.39993	1	111.138	0
3.91594	3.00416	1	80.2962	0
3.11328	3.42276	1.10367	191.98	0
3.90087	3.79053	1.72259	243.471	0
3.921	4.42685	4.31384	247.742	0
3.83227	2.02496	1	189.945	0
3.03652	1	1	179.422	0
3.82863	2.42998	1	230.832	0
4	1.25825	1	111.202	0
3.90773	1.01289	1	4.42337	0
3.90773	1.01289	1	6.37627	0
3.90773	1.01289	1	4.55421	0
3.99366	1	1	85.5326	0
3.90773	1.01289	1	4.4127	0
4	2.028	1.01992	0.935379	1
3.81673	1.64219	1	82.1966	0
3.90773	1.01289	1	2.81269	1
3.90773	1.01289	1	3.85473	0
3.96077	2.9684	1.75753	36.3882	0
3.61643	1.99899	1	180.926	0
3.64962	1.68942	1.00003	181.804	0
3.9982	1.00013	1	64.5733	0
4	1	1	218.236	0
3.98	1.97946	1	87.1578	0
4.08127	3.31206	2.31999	3.18935	0
4.5916	5	5	6.3124	0
4.03945	4.58672	3.54071	357.532	0
3.83281	3.94578	1.99661	258.13	0
3.88242	3.85354	2.01815	1.93079	1
4	1	1	94.4547	0
3.83539	4.00338	2.21373	101.176	0
3.83539	4.00338	2.21373	99.8865	0
3.83539	4.00338	2.21373	101.223	0
3.83539	4.00338	2.21373	98.4009	0
4.08408	4.14742	2.53105	100.57	0
3.83539	4.00338	2.21373	100.928	0
4.08408	4.14742	2.53105	99.737	0
4.08408	4.14742	2.53105	100.634	0
4.13476	4.13258	3.2485	55.1352	0
3.99539	1.00054	1	64.29	0
3.92536	2.83856	1.70812	67.6858	0
4	2.29531	1	1.46306	1
4	2.91554	1.51154	121.103	0
3.20686	2.29592	1.07563	26.692	0
4	1	1	79.6497	0
3.90773	1.01289	1	4.86063	0
4	1	1	69.1093	0
3.99976	1	1	72.7272	0
4	1	1	81.777	0
4	1	1	78.0932	0
3.99366	1	1	86.201	0
3.98	1.97946	1	86.1298	0
4	1	1	85.7688	0
3.20653	1	1	83.4739	0
3.20653	1	1	83.4405	0
4	1	1	85.9358	0
3.20653	1	1	83.7582	0
4	1	1	84.3015	0
3.99964	1	1	84.0983	0
3.99964	1	1	83.0941	0
3.20686	2.29592	1.07563	28.2862	0
2.99785	1.30538	1	180.352	0
3.99366	1	1	85.7136	0
4	1	1	85.319	0
4	1	1	78.8225	0
3.99366	1	1	85.6961	0
4.5073	4.90523	4.20558	126.654	0
3	1	1	176.554	0
2.98795	1.65494	1.11344	179.917	0
3	1	1	175.909	0
4	1	1	3.5907	0
4	1	1	93.4324	0
4	1	1	93.6172	0
4	1	1	80.3822	0
4	1	1	89.7757	0
3.8978	1.13324	1	44.2382	0
3.99307	1.19836	1	40.6678	0
4	1	1	80.8809	0
3.99623	1	1	95.7918	0
4	1	1	81.249	0
4	1	1	57.9069	0
3.7203	3.8772	2.5067	35.3966	0
3.96077	2.9684	1.75753	40.7324	0
3.03493	4.00475	2.83267	63.1257	0
3.03493	4.00475	2.83267	63.1448	0
3.95202	1.40316	1.00593	41.1265	0
3.93249	1.62441	1	40.008	0
4.0541	2.41479	1.51825	329.325	0
3.90773	1.01289	1	6.56938	0
4.0756	2.73936	1.62172	319.969	0
3.98134	2.60757	1	154.874	0
4.04163	3.17122	1.69001	270.912	0
3.90773	1.01289	1	4.86742	0
3.90773	1.01289	1	4.88339	0
3.90773	1.01289	1	4.89615	0
3.90773	1.01289	1	4.90951	0
2.99785	1.30538	1	180.377	0
2.99785	1.30538	1	179.159	0
3.99985	1.00445	1	1.40762	1
4	1	1	156.93	0
3.90773	1.01289	1	3.06337	0
3.98211	1.18648	1	70.6113	0
3.98211	1.18648	1	68.4443	0
3.96355	1.09331	1.00012	72.3974	0
3.98647	2	1	57.5845	0
3.81039	1.70842	1	142.614	0
3.99837	1	1	147.751	0
3.96077	2.9684	1.75753	36.4961	0
3.99539	1.00054	1	68.959	0
3.3116	1.61701	1	184.824	0
3.69349	2.08004	1	198.949	0
3.84971	1.63606	1	182.718	0
3.98678	1.60974	1	99.821	0
3.18413	2.98561	1.98561	104.468	0
3.69557	4.99345	4.99108	247.772	0
3.65646	4.377	2.32584	111.593	0
3.99366	1	1	85.5326	0
3.64034	1.51323	1	181.283	0
3.64034	1.51323	1	182.223	0
3.64034	1.51323	1	182.196	0
4	1	1	80.865	0
3.90773	1.01289	1	4.4127	0
4	1	1	80.7211	0
3.81673	1.64219	1	82.1966	0
3.90773	1.01289	1	2.81269	1
3.90773	1.01289	1	3.85473	0
3.96077	2.9684	1.75753	36.3882	0

## Sheet: 2km
nga_exposu	nga_socioe	nga_commun	distance_km	school_attacked_updated
3.98072	1.01666	1	37.6988	0
3.84702	1.05581	1	33.9253	0
3.97883	2.04578	1	39.2482	0
3.88465	1.19067	1	27.1024	0
3.88465	1.19067	1	27.2593	0
3.98758	1.64515	1	25.934	0
3.84637	1.01801	1	150.739	0
3.84637	1.01801	1	150.739	0
3.98188	2.04254	1.015	159.677	0
3.97298	2.0723	1	138.749	0
3.80574	2.00134	1	132.655	0
3.99597	2.07389	1	138.831	0
3.87648	1.04761	1.0055	149.12	0
3.13494	3.66349	1.91115	165.722	0
3.87648	1.04761	1.0055	147.889	0
3.94028	2.41731	1.12096	166.758	0
3.87648	1.04761	1.0055	149.054	0
3.63094	3.28932	1.05868	58.1101	0
3.37388	3.14718	2	170.298	0
3.99118	2.46072	1.16498	180.02	0
3.74295	4.11302	3.28577	325.134	0
4	1	1	74.2074	0
4.01875	1.70429	1.00396	166.506	0
4	1.80156	1	33.2687	0
3.84403	4	1.9724	97.326	0
3.04639	2.33475	1	125.781	0
3.94263	1	1	37.0668	0
4.00999	1.61497	1.0001	194.832	0
3.39072	4.07225	1.48148	144.931	0
3.95543	2	1	106.009	0
2.98755	3.13377	1.01779	84.6189	0
3.98788	1	1	35.409	0
3.69727	1	1	39.1764	0
3.55315	4.28768	1.4341	133.839	0
3.99756	1.05873	1	59.6989	0
3.99756	1.05873	1	59.701	0
3.96317	1.08371	1.00006	51.3932	0
3.8745	2.77802	1.15064	82.3581	0
4.01868	1.93444	1.00325	72.5398	0
3.80713	1.00321	1	71.0372	0
3.98578	1.69233	1	97.1878	0
3.88527	2	1	71.4807	0
3.21021	1	1	92.1085	0
3.95698	2.57551	1.00072	142.366	0
4	2.05695	1.02397	88.6662	0
4	2	1	94.5955	0
4	2	1	95.6945	0
3.57009	1.48917	1.27982	87.3443	0
3.01395	1	1	179.272	0
3.01395	1	1	179.048	0
3.61138	2.44617	1	204.024	0
3.96241	2.42996	1	206.643	0
3.09148	1.09885	1	175.969	0
4	1	1	182.218	0
3.88755	1	1	182.56	0
3.93712	3.47551	1.77232	183.095	0
3.58757	2.19589	1	203.154	0
4.16902	3	1	227.901	0
3.91976	2.54952	1	231.891	0
4	1	1	182.182	0
4.39485	3.27684	1.16768	166.249	0
3.82935	2.74087	1	220.645	0
3.82569	2.58666	1	141.507	0
3.97855	2.00022	1	165.888	0
3.95557	2.31947	1	175.234	0
3.77084	2.5508	1	170.677	0
4.0405	2.88021	1	227.496	0
3.49763	1.00134	1	185.747	0
4.47	3.25022	1.08376	203.808	0
3.59088	1.29862	1	187.741	0
3	1	1	183.576	0
3.59088	1.29862	1	186.691	0
3.78221	2.86777	1	215.5	0
3.71267	4.39218	3.16839	136.718	0
4.10149	4.84514	3.8278	321.037	0
3.81571	2.03058	1	132.223	0
4	1.83798	1	128.212	0
3.99894	1.97777	1	120.727	0
3.99811	1.00197	1	90.7173	0
3.97883	2.04578	1	43.1546	0
3.9939	2.00357	1.00269	123.795	0
4	1	1	48.0225	0
4	1.89022	1	31.2689	0
3.9428	2.16167	1	130.958	0
3.51106	2.94302	1.03811	92.3529	0
3.9428	2.16167	1	130.907	0
3.81679	2.01428	1	49.4231	0
3.99352	1.81048	1	38.6833	0
4.5685	3.88103	1.4056	219.329	0
4	1	1	202.754	0
4.00143	1.13908	1	200.572	0
3.74189	4.88656	2.84652	139.317	0
4	1	1	69.5914	0
3.98578	1.69233	1	95.5942	0
3.99903	2.01781	1.00101	113.07	0
3.99412	2.31643	1	105.576	0
3.99917	2	1	99.089	0
4	1	1	67.2385	0
3.95533	2.22962	1	113.745	0
3.98764	2	1	85.6949	0
3.97486	1.47686	1	60.3016	0
3.99776	1.00012	1	56.3335	0
3.8395	4.33841	4.1372	264.41	0
3.99998	1.79499	1	130.847	0
3.99589	1	1	146.826	0
3.41559	2.21292	1	130.881	0
4	2	1	134.7	0
3.97534	2.01205	1	134.389	0
4	1	1	50.2883	0
4	2	1	149.056	0
3.66798	3.30955	1.18836	132.898	0
3.52251	1	1	28.8069	0
4.7182	2.75875	1.22242	206.696	0
4.18596	2.00032	1	221.99	0
4.04237	2	1	162.128	0
4.00899	1.68186	1	168.069	0
4.10844	2.22644	1.00185	200.222	0
3.98064	3.0458	1	161.87	0
4.11655	2.00539	1	160.79	0
4.11655	2.00539	1	159.435	0
4.08395	1.93944	1	188.149	0
4.24523	2.12553	1.00594	180.617	0
4.01896	2.05151	1.04314	189.431	0
4.01896	2.05151	1.04314	189.534	0
3.75331	3.96509	1.85217	146.916	0
3.42347	3.04647	1.01257	114.167	0
3.99262	2.00738	1	142.188	0
4	1	1	201.919	0
4.35565	2.0127	1	132.521	0
4.77575	4.00832	1.86555	237.343	0
3.99837	3.82719	2.02109	260.464	0
4.40782	2	1	175.366	0
4.425	1.96385	1.00013	162.303	0
4.10844	2.22644	1.00185	195.88	0
4.72917	2.04103	1	165.543	0
4.005	1.88976	1	168.153	0
5	2.1426	1	179.845	0
4.15722	2.00668	1	164.889	0
3.94235	2.01382	1	67.7792	0
3.26161	2.38805	1.07544	104.219	0
3.98683	1.0588	1	19.0332	0
3.84395	2.14576	1	82.5065	0
3.99993	1.00007	1	118.108	0
3.42347	3.04647	1.01257	108.409	0
3.42347	3.04647	1.01257	110.816	0
3.50328	2.0367	1	70.0029	0
4.7785	3.99516	1.20739	205.144	0
4.81599	2.29519	1	157.892	0
4.19647	2.75924	1.00706	142.404	0
3.78428	1.06692	1	27.4469	0
3.78536	1.89743	1	22.2153	0
3.98758	1.64515	1	27.5145	0
3.84068	2.24023	1.00068	32.5394	0
3.78428	1.06692	1	24.617	0
2.99243	2.01433	1	39.5997	0
3.90753	2.01489	1	27.1602	0
3.93422	1.08903	1	55.3367	0
3.47455	2.8459	1	28.5625	0
4.54811	4.03074	1.96953	231.071	0
4.46893	2.97207	1.08726	195.996	0
4.33443	3.6809	1.98695	222.812	0
3.86352	1.9434	1	31.4293	0
3.86352	1.9434	1	31.4144	0
3.78536	1.89743	1	22.2188	0
4.02363	3.00137	1	194.731	0
4.56913	3.04794	1	151.456	0
3.84375	4.04214	3.96651	177.81	0
3.82178	4.87912	4.33029	157.015	0
3.61132	3.77765	3.26732	402.374	0
3.79697	4.45205	3.25802	173.688	0
3.74476	4.69001	3.17511	162.325	0
3.89635	4.42598	2.66444	169.398	0
3.60752	4.6773	3.73974	154.296	0
3.49531	4.08642	2.73398	122.078	0
3.91094	4.58241	3.4801	320.003	0
3.63613	4	2.6086	82.1345	0
3.44799	4.03439	2.30012	50.606	0
3.95473	4.68989	3.70723	225.648	0
3.76256	4.71003	3.57808	251.187	0
3.95655	3.09624	2.03349	210.99	0
3.81705	4.00037	4.00732	114.604	0
3.88667	4.8269	3.52496	321.13	0
4	1.45948	1	102.871	0
4.0661	2.03206	1	154.249	0
4	2	1	106.596	0
4	2	1	94.5008	0
4	2.05695	1.02397	92.1323	0
3.99758	2	1	88.4224	0
3.99658	2	1	75.5144	0
3.99216	2	1	60.7972	0
3.84187	1	1	71.2297	0
3.94577	2	1	61.7588	0
3.967	2	1	63.1349	0
3.97271	2.01729	1	54.4872	0
3.98466	2.02861	1	95.9062	0
4.39036	4.9975	4.7711	185.741	0
3.93526	4.04035	3.16718	255.452	0
4.10359	4.05011	3.09329	278.333	0
4.11553	4.02309	4.34972	293.376	0
4.45356	4.03642	2.79758	299.53	0
3.99068	4.36929	3.87438	148.336	0
3.69557	4.94932	4.88525	187.635	0
3.8694	3.61665	2.57835	321.449	0
3.116	4.00006	2.5232	88.2904	0
4.01903	2.63001	1	249.523	0
3.80239	2.6731	1	225.671	0
3.03905	2.82835	1.12744	127.484	0
3.03905	2.82835	1.12744	127.409	0
3.99882	1.4474	1	127.185	0
4	1	1	78.3526	0
4	1	1	84.7993	0
3.99852	1.61567	1	59.0797	0
4	1	1	98.0508	0
4	1	1	86.8896	0
4	1	1	86.2124	0
3.99852	1.61567	1	57.7281	0
4	1	1	98.8296	0
3.99006	3.00081	1	66.5835	0
4	1	1	86.8721	0
4	1	1	88.6615	0
4	1	1	84.8622	0
3.99878	2.65784	1	68.0221	0
3.99623	1	1	96.4484	0
4.5437	3.86184	1.66752	186.324	0
5	3.01811	1.08703	183.844	0
4	1	1	85.3463	0
4	1	1	91.3401	0
4	1	1	79.3393	0
3.99272	1	1	80.9215	0
4	1	1	81.3094	0
4	1	1	82.5112	0
3.9993	1.21094	1	69.0304	0
4	1.00994	1	103.819	0
3.99815	1	1	77.608	0
4	1	1	78.5544	0
3.99623	1	1	97.81	0
4	1.00795	1	55.7608	0
3.98189	2.51456	1.01884	145.281	0
3.52201	3.9585	1.84734	85.0452	0
4	1	1	81.0091	0
3.99727	2.00604	1.00171	72.3737	0
3.98613	1.00727	1	68.037	0
4.33745	2.98332	1	144.027	0
3.67253	3.57186	1.85793	216.419	0
4.1203	2.80693	1	143.082	0
4.1203	2.80693	1	143.063	0
3.98137	1	1	177.77	0
3.93695	3.00451	1	198.654	0
4	2	1	183.127	0
3.99921	1	1	34.7024	0
4	2	1	78.9403	0
4	2.16032	1	78.6742	0
3.96753	3.4694	2.94918	375.139	0
3.97993	2.77616	1.77772	331.915	0
3.7768	3.99564	2.92855	342.718	0
3.38919	3.99483	3.65586	430	0
4.27566	3.08997	1.36738	234.802	0
3.97074	4.21149	4.30587	291.263	0
4.32013	3.91232	2.88902	329.493	0
3.96753	3.4694	2.94918	375.07	0
3.67258	4.20288	4.41146	294.409	0
3.97231	3.19697	1.48553	175.602	0
3.80685	2.58302	1.02421	83.6516	0
4	1	1	54.9293	0
3.98713	1.25397	1.02273	67.7105	0
3.89832	4.01044	3.25728	277.672	0
3.38919	3.99483	3.65586	414.512	0
3.97074	4.21149	4.30587	301.015	0
3.89761	4	3.25988	357.75	0
3.91087	4.02381	3.68016	374.321	0
3.38919	3.99483	3.65586	422.124	0
4.01491	4.1547	4.172	264.547	0
3.50949	4.04542	3.74268	393.336	0
3.67258	4.20288	4.41146	312.725	0
3.38919	3.99483	3.65586	417.308	0
3.97767	4.06042	4.02123	244.547	0
3.98148	3.80163	3.11316	394.009	0
3.76416	4	4	441.748	0
3.98148	3.80163	3.11316	388.675	0
4.0737	5	4.94281	339.278	0
3.92799	3.15015	1.20359	101.796	0
3.43532	4.73866	4.57881	214.493	0
3.83988	4.00224	2.33733	72.0408	0
3.70904	4.15026	3.63812	228.905	0
3.72402	3.7885	2.22808	80.4028	0
3.65731	4.99984	4.79354	289.169	0
4	1	1	86.3025	0
4	1	1	80.578	0
3.99366	1	1	87.0032	0
3.998	1.08248	1	82.7382	0
3.99949	1.55313	1	105.898	0
4	1	1	98.3537	0
4		1	85.9669	0
4	1	1	85.4832	0
4	1	1	62.8643	0
4	1	1	72.1729	0
4	1	1	98.5286	0
4.18796	2.37959	1	134.497	0
3.9997	1	1	93.6025	0
3.99948	1	1	91.7276	0
3.99808	1.0052	1	63.4857	0
3.9997	1	1	94.1771	0
3.95897	2.00313	1	24.8317	0
4	1	1	30.8611	0
3.68282	3.01951	1.07229	56.6653	0
4	1	1	76.339	0
2.99342	3.19238	1.40605	49.6992	0
3.24921	2.20314	1.03827	51.2859	0
3.98913	1.90118	1.00291	72.6031	0
3.977	1.83872	1	74.6129	0
3.99867	1.01212	1	102.207	0
3.99376	1.22718	1	104.21	0
3.78659	1.10841	1	70.4428	0
3.99376	1.22718	1	104.215	0
3.99987	1	1	82.5208	0
3.94864	1	1	38.6131	0
2.99722	3.27759	1.61724	79.4156	0
3.98	1.97946	1	90.1869	0
3.96918	2.06891	1.01505	117.266	0
4	1	1	82.0634	0
4	1	1	82.267	0
4	1	1	83.5971	0
4	1	1	77.2927	0
4	1	1	82.086	0
4	1	1	91.7229	0
4	1	1	79.9536	0
4	1	1	82.9029	0
4	1	1	88.6449	0
4	1	1	88.1481	0
4	1	1	63.575	0
4	1	1	77.6927	0
3.99054	1	1	75.1804	0
4	1.10339	1	86.0497	0
3.99945	1	1	74.6239	0
4	1	1	77.1869	0
4	1	1	73.8128	0
4	1	1	73.6381	0
3.97716	1.35083	1.01815	218.134	0
2.98893	2.00261	1	78.3774	0
3.99655	1.79836	1	133.127	0
3.98961	2.05545	1	118.459	0
3.99846	1.37015	1	145.391	0
4	1	1	148.459	0
3.9963	1.03462	1.06524	151.342	0
3.96718	1.46804	1.00351	139.363	0
3.9944	1.35035	1	135.462	0
4	2	1	119.127	0
4	2	1	119.279	0
3.99997	1	1	137.465	0
3.99634	2	1	110.177	0
3.99484	2.24134	1.00334	182.443	0
3.32225	2.53654	1	86.9279	0
2.9917	2.04783	1.07018	175.58	0
3.48785	3.11592	1.05855	13.9467	0
3.87722	4.53991	4.73353	214.994	0
3.87722	4.53991	4.73353	214.977	0
3.87722	4.53991	4.73353	215.002	0
3.98803	2.02046	1.04073	148.48	0
3.84731	2.07742	1	85.8019	0
4	1.05717	1	111.059	0
3.81174	4.22234	2.24641	44.726	0
3.64962	1.68942	1.00003	181.75	0
3.64034	1.51323	1	181.408	0
3.77062	2.61497	1.16619	159.457	0
3.44257	3.04475	1.19966	278.1	0
3.43513	5	3.18619	69.9562	0
3.79517	4.73722	2.42316	57.7114	0
3.18817	4.17244	2.0761	93.0734	0
3.38682	4	3.30324	198.076	0
2.98445	3.01411	2	164.089	0
4.16388	4.46406	4.50837	235.99	0
3.09123	4	3	201.02	0
3.08387	3.45591	1.84573	218.787	0
3.04261	3.44635	2.11381	167.41	0
2.99284	3.67642	2.19903	151.104	0
2.99284	3.67642	2.19903	151.097	0
2.91129	3.56363	2.02462	196.231	0
2.96184	3.86964	2.88721	213.981	0
3.92798	4.34942	3.60593	231.956	0
3.9279	4.87437	4.23401	219.953	0
3.9279	4.87437	4.23401	219.966	0
3.87722	4.53991	4.73353	222.073	0
3.87722	4.53991	4.73353	222.063	0
3.87722	4.53991	4.73353	222.084	0
2.9917	2.04783	1.07018	178.675	0
4.09555	4.77936	4.8077	269.972	0
3.95758	1.68904	1	40.0898	0
4	1	1	30.7084	0
3.65555	3.01614	1.12322	74.1193	0
3.94793	3.25112	1.00012	43.9875	0
4.425	1.96385	1.00013	163.117	0
3.98536	2.01653	1.00609	201.41	0
3.99969	1.05239	1	72.5575	0
3.77678	4.13341	1.25038	132.104	0
3.98536	2.01653	1.00609	201.243	0
4	2.0182	1	183.464	0
3.99675	2	1	168.098	0
3.89252	2.00442	1	157.834	0
3.98536	2.01653	1.00609	202.574	0
4.87949	3.00928	1	187.727	0
3.99785	2.00177	1	159.835	0
3.99785	2.00177	1	159.759	0
3.99597	2.03169	1	159.278	0
3.99256	2.04807	1	180.714	0
3.99826	1.35266	1	188.726	0
3.94586	1.59199	1	30.5653	0
3.95791	1.3045	1	93.0192	0
3.96081	2.50792	1	87.1055	0
3.99976	1.19447	1	87.1392	0
4	1.00038	1	92.289	0
4	1.0828	1	44.9426	0
3.85581	2.01942	1	68.9742	0
3.96326	2.44287	1	111.14	0
3.86989	2.12776	1.0594	96.7984	0
3.96	1.53973	1.00066	99.9452	0
4.30584	2.66407	1.01171	123.798	0
4	1.47787	1	90.0331	0
3.98668	2	1	132.827	0
3.1899	3.14457	2.16384	165.175	0
2.90916	3.94353	2.49536	159.235	0
3.00858	2.75812	1.54292	170.684	0
3.98803	2.02046	1.04073	152.907	0
3.94516	3.61928	2	297.789	0
3.98086	3.16967	1.15716	283.361	0
4.01082	2.95684	1.13416	171.553	0
3.86482	2.84039	1.22982	126.165	0
2.99439	3.23699	1.67853	38.2144	0
3.99376	1.22718	1	105.062	0
3.95488	1.21847	1.02021	56.1432	0
3.87474	2.59144	1.15754	152.889	0
3.90087	3.79053	1.72259	241.528	0
3.35724	3.20923	1.22447	282.69	0
3.27502	2.85523	1.00916	118.338	0
3.99254	2.00015	1	112.764	0
3.82689	1.15936	1	91.9688	0
3.98933	1.15046	1	98.6387	0
3.88695	2.18276	1	141.821	0
3.98522	2	1	60.0337	0
3.94851	2.32798	1	54.4257	0
3.96419	2.00122	1	105.112	0
3.92547	2.03685	1	40.6277	0
3.90184	2.17358	1	116.444	0
3.9993	1.32999	1	52.1845	0
3.30357	2.14564	1.00837	113.748	0
2.9857	3.35996	1.73625	151.191	0
3.38436	3.25767	1.12543	121.194	0
3.77062	2.61497	1.16619	158.551	0
3.87183	3	1.01839	140.639	0
3.29478	3.4774	1.74637	261.78	0
3.77062	2.61497	1.16619	159.457	0
3.53898	2.38058	1.93753	130.245	0
3.61848	3.51309	1.56469	137.981	0
4.05356	2.70229	1	166.908	0
3.62161	2.8319	1.30516	142.632	0
3.29478	3.4774	1.74637	266.358	0
3.23999	3.72604	1.90417	174.798	0
3.73203	3.20303	1.40315	199.179	0
4.55975	3.59694	2	286.251	0
3.94516	3.61928	2	297.81	0
2.94235	4	1.56026	186.877	0
2.94235	4	1.56026	184.89	0
3.87474	2.59144	1.15754	153.308	0
3.01024	3.01067	1.89271	229.496	0
3.73448	3.02314	1.00903	159.375	0
3.73448	3.02314	1.00903	160.006	0
4.3203	3.50129	1.82555	276.781	0
3.86642	3.08728	1.33005	161.142	0
3.86642	3.08728	1.33005	161.16	0
3.49316	4	1.16466	223.493	0
2.98138	3	1.43813	264.309	0
3.90512	3.02526	1.15656	233.851	0
3.38962	2.84914	1.7123	269.603	0
3.94847	3.00561	1.37796	298.907	0
4.13389	4	1.87611	260.815	0
3.35724	3.20923	1.22447	282.678	0
4.20395	3.67288	1.33096	249.8	0
3.90723	3.55281	2.19729	312.402	0
4.04189	3.0635	1	119.737	0
3.99638	1.62162	1	73.5175	0
3.60621	2.71334	1	98.0837	0
3.84216	2.90213	1	128.276	0
3.14065	1	1	93.2849	0
3.0812	3.04721	1.04601	106.671	0
3.97574	2.84336	1	137.707	0
3.94298	2.28879	1	126.281	0
4.14009	2.40291	1	96.4956	0
3.98388	1.62926	1	70.3591	0
2.96573	3.06152	1	86.3902	0
4.1869	2.34345	1	124.776	0
3.98009	1.07915	1	109.314	0
3.97932	2.01453	1	97.1176	0
3.66575	3.19346	1	128.05	0
3.76868	3.48411	1.38161	103.3	0
2.96463	2.18374	1.01604	127.014	0
3.87277	2.7076	1	102.501	0
3.96251	3	1	138.512	0
2.94865	2.43957	1	105.038	0
3.91751	2.18943	1.00035	140.568	0
2.92046	3.01576	1	91.7704	0
3.27941	3.00733	1.56604	150.421	0
3.64099	2.59534	1.00797	64.5291	0
3.96631	1.37344	1.00044	116.015	0
4.07883	2.91204	1	130.355	0
3.91732	2.43755	1	82.8953	0
4	1	1	101.095	0
4	1	1	81.8906	0
3.10649	1	1	76.1318	0
3.20653	1	1	84.0314	0
3.97733	2	1	50.6336	0
4	1	1	81.7039	0
4	1	1	60.19	0
4	1	1	84.849	0
4	1	1	85.768	0
4	1	1	87.3104	0
3.95256	3.21043	1.81414	79.7083	0
3.99792	1.53951	1	110.601	0
4	1	1	82.9101	0
4	1	1	77.1281	0
3.97073	2.39979	1	71.2803	0
4	1	1	70.4557	0
3.99566	1.10908	1	128.359	0
3.9993	1.21094	1	65.0376	0
3.98496	1.88713	1	91.8019	0
4	1	1	89.0426	0
4	1	1	87.9564	0
4	1	1	84.506	0
4	1	1	86.1604	0
4	1	1	86.1173	0
3.99815	1	1	77.9035	0
4	1	1	76.3128	0
4	1	1	77.5267	0
3.99179	1.99212	1	100.125	0
4	1	1	56.5255	0
3.9941	1.13515	1.00236	50.2214	0
3.9835	1.26305	1	34.4791	0
3.99565	1.00435	1	29.0559	0
3.99556	1.4268	1	104.586	0
4	1	1	55.2788	0
3.8299	2.026	1	32.682	0
3.90434	1.45471	1.00191	48.3558	0
3.76755	3.23407	2.31465	55.6738	0
3.87514	3.93452	2.94893	160.631	0
3.82696	4.06823	3.16957	80.6246	0
3.75868	2.19534	1	41.3266	0
4	1	1	57.0354	0
4.16012	3.69755	1.07145	53.2867	0
4.16012	3.69755	1.07145	53.11	0
3.24292	3.56217	1.41871	120.889	0
3.08438	2.89623	1	40.438	0
4	1	1	74.3099	0
3.99899	1	1	73.7789	0
3.59457	3.78703	1.61876	50.6008	0
4	1	1	78.713	0
3.96704	2.06628	1	70.16	0
4	2.01912	1	104.334	0
2.88133	3.48955	1.2442	75.0002	0
3.96832	1.60256	1	73.538	0
3.76565	3.83171	1.80701	72.3424	0
3.74172	4.63308	2.92285	37.1492	0
3.47981	5	3.4703	57.4366	0
3.3962	4.12415	1.73112	92.5371	0
3.99907	2.59251	1.01156	78.9084	0
3.67105	3.82353	1.29844	80.8072	0
3.67105	3.82353	1.29844	80.9219	0
2.90115	4.34442	2.57558	82.568	0
3.56711	4.7412	2.63244	107.458	0
2.90115	4.34442	2.57558	81.8877	0
2.85003	4.38511	2.93716	78.6377	0
3.81174	4.22234	2.24641	45.6813	0
3.49065	5	3.35951	45.9591	0
3.5237	4.84731	2.95532	113.127	0
3.235	4.42153	2.29599	79.4218	0
2.97133	3.30596	2.53501	173.605	0
2.98152	3.57977	2.7731	174.203	0
3.61643	1.99899	1	181.673	0
3.68273	1.92347	1	182.54	0
3.83762	4.03702	3.87021	201.809	0
3.97276	3.84178	2.33338	242.577	0
4.13809	5	4.99402	202.243	0
3.68524	3.69864	3.65766	203.732	0
3.05378	3.58299	2.95815	186.611	0
3.2142	1.90132	1.00338	181.232	0
4.05888	3.58682	2.1874	230.469	0
4.00318	4.38389	4.5203	220.277	0
4.54111	4.10546	2.2612	248.286	0
4.37911	5	4.76604	268.336	0
3.08387	3.45591	1.84573	218.659	0
4	1	1	183.153	0
3.023	3.73362	2.07691	173.668	0
3.86062	1.0903	1	181.36	0
3.64034	1.51323	1	182.079	0
3.95075	4.50257	4.24987	267.056	0
3.38065	3.98414	3.14548	202.145	0
3.83751	4.4399	4.66989	228.536	0
3.9279	4.87437	4.23401	219.963	0
3.95586	3.98761	3.30548	243.561	0
3.95586	3.98761	3.30548	243.559	0
2.92738	3.91312	3.02639	191.88	0
3.24849	3.24205	3.41596	176.64	0
3.50328	3.82499	2.97569	174.208	0
3.61679	4	3.04704	227.74	0
2.99903	1.00222	1	173.552	0
3.2142	1.90132	1.00338	180.71	0
3.01765	3.10192	2.52373	180.307	0
3.1485	3.38869	1.31064	24.4434	0
3.91861	1.00002	1	70.422	0
2.98795	1.65494	1.11344	178.831	0
3.38299	4	2.59667	154.65	0
2.83634	3.7679	2.52555	149.62	0
4.35402	4.93044	4.59436	251.423	0
2.90028	3.83893	2.09477	168.329	0
3.58918	4	2.93419	239.766	0
3.54973	3.65027	2.01263	157.017	0
3.46823	4	2.99538	193.776	0
3.88102	4.2379	3.96201	252.297	0
3.76593	4.56447	4.19208	218.088	0
4.59608	5	4.9393	255.719	0
3.60017	4	3.38707	204.359	0
2.91127	3.54894	2.94942	194.825	0
2.99785	1.30538	1	180.091	0
3.841	4.00951	3.94665	247.085	0
3.841	4.00951	3.94665	249.28	0
3.28284	2.42423	1.29113	187.231	0
3.80443	4	3.38004	255.421	0
3.83454	4.07274	4.37684	205.644	0
3.83454	4.07274	4.37684	198.447	0
4.26093	2.97339	1.41638	194.258	0
3.15359	2.09909	1	58.7893	0
4	1	1	34.9136	0
3.97953	1.1105	1	50.4044	0
3.01627	2.89051	1.17441	43.9209	0
3.43897	3.33082	1.05751	65.4655	0
3.63014	3.26699	1.00094	8.61652	0
3.89134	1.29513	1.0053	31.4619	0
3.97953	1.1105	1	53.5773	0
4	1	1	34.3224	0
4	1	1	35.6808	0
3.98462	1.49256	1	16.7374	0
3.98462	1.49256	1	19.155	0
4	1.61375	1	22.3172	0
3.80317	4.95505	4.86875	171.712	0
3.16422	1	1	84.1078	0
3.91898	2.33705	1.00003	30.5334	0
4	1	1	36.0608	0
4	1	1	35.8548	0
3.09036	3.01895	1	60.5979	0
3.98857	1.12195	1	40.8461	0
3.63832	3.67489	1.87733	186.866	0
3.55315	4.28768	1.4341	136.315	0
3.32056	3.00127	1.02032	134.387	0
4	1	1	37.0531	0
3.94263	1	1	38.0352	0
4	1.15559	1	32.5721	0
3.69727	1	1	38.0282	0
3.99307	1.19836	1	40.7231	0
3.34825	3.43611	1.01381	113.341	0
4	1.08316	1	31.9399	0
4	1	1	38.0477	0
3.69727	1	1	38.3915	0
3.13696	4	1.40301	180.935	0
3.53598	1.90428	1	118.028	0
4	1.17595	1	38.9772	0
4	1.01052	1	35.0437	0
3.91948	2.58465	1	180.453	0
3.93034	2.10033	1	123.932	0
2.90945	3.50061	1.01913	120.712	0
3.98249	1.91766	1.10169	182.807	0
3.95586	3.98761	3.30548	243.562	0
3.8978	1.13324	1	43.5691	0
3.8978	1.13324	1	42.2484	0
3.77678	4.13341	1.25038	132.506	0
4	1	1	84.7874	0
4	1	1	81.2624	0
4	1.24429	1	182.74	0
3.71101	3.9416	3.16295	304.437	0
3.96918	2.06891	1.01505	118.891	0
3.83425	2.76505	1	137.884	0
3.99328	3.03608	1.03465	129.222	0
3.99487	2	1	137.392	0
4.4701	2.22808	1	135.334	0
3.80868	3.20651	1.62307	111.59	0
3.67982	2.06214	1	120.802	0
3.99792	2.7941	1.02487	81.4487	0
3.31808	4.22994	4.39361	197.647	0
3.89588	1.23066	1	182.541	0
3.64962	1.68942	1.00003	184.03	0
3.32472	4	2.77797	196.581	0
2.99785	1.30538	1	179.021	0
3.91574	4.03364	4.16163	207.036	0
4.33786	2.45185	1.36667	221.853	0
3.95219	1.26422	1	104.019	0
4	1.01052	1	37.1558	0
3.79351	1.33964	1.00124	85.4742	0
3.95219	1.26422	1	101.15	0
3.82807	3.29803	1.46239	149.235	0
3.93655	1.20028	1	17.6641	0
3.93655	1.20028	1	26.8186	0
2.93267	3.44541	1.22067	61.7087	0
3.34408	3.1761	1.02696	71.3198	0
3.7374	1.91119	1	72.3041	0
3.74781	3.34947	1.06008	72.0605	0
3.53598	1.90428	1	118.917	0
4	1	1	33.6558	0
3.68012	3.81695	1.39331	162.701	0
3.91948	2.58465	1	168.738	0
3.93655	1.20028	1	28.5312	0
3.89082	4.63228	4.81236	236.442	0
3.89082	4.63228	4.81236	256.245	0
3.78648	4.97908	4.80283	308.44	0
3.78648	4.97908	4.80283	302.079	0
3.9941	1.13515	1.00236	48.1481	0
3.98998	1.44372	1	70.4332	0
3.88243	2.11644	1.00275	51.3816	0
3.98535	2.14804	1	131.214	0
3.98713	1.25397	1.02273	70.4378	0
4	1	1	30.8643	0
3.74069	3.28631	1.61826	103.296	0
3.98713	1.25397	1.02273	70.1379	0
4.14548	2.11377	1.00285	138.245	0
4.3506	2.00923	1	162.117	0
4	1.07048	1	164.298	0
4.67664	2.00156	1	163.349	0
4	2	1	184.105	0
4.49173	2.17847	1.01435	184.825	0
4.12149	2.8475	1	177.535	0
4.51719	2.53819	1	177.454	0
4.93688	2.32948	1.03598	182.266	0
4.93688	2.32948	1.03598	182.811	0
4	1	1	91.407	0
3.9986	2.0007	1	114.95	0
3.18413	2.98561	1.98561	103.489	0
4	1	1	90.625	0
3.99665	2	1	82.8546	0
4	1.00038	1	92.7981	0
3.95791	1.3045	1	93.0916	0
4	1.19574	1	51.5171	0
3.69557	4.94932	4.88525	178.743	0
3.96438	2.26937	1.12137	72.8228	0
3.98475	1.48329	1	145.284	0
4	1.05737	1	32.3969	0
4.34118	3.8841	1.00032	177.137	0
3.76116	3.03157	1.00339	199.48	0
3.97219	2.53836	1	159.643	0
3.99785	2.47677	1	156.116	0
4.53249	3.07306	1	152.101	0
3.77875	3.13585	1.00616	197.302	0
4	2	1	91.5172	0
4	2	1	83.2841	0
3.99294	1.00012	1	114.11	0
4	2	1	70.1454	0
3.9636	1.87575	1	17.99	0
3.14443	3.1186	1.8377	178.281	0
3.15306	1.53225	1	86.2725	0
3.85463	1.44983	1	93.6242	0
4	1.00658	1	112.464	0
4	1.00658	1	113.304	0
4	1.00658	1	114.163	0
3.99837	1	1	148.618	0
4	1	1	148.667	0
4	1	1	147.533	0
4	1	1	146.394	0
2.83433	3.21198	2.17596	186.806	0
4	2.02097	1	130.573	0
4	1	1	142.252	0
3.9988	1	1	141.976	0
3.81416	3.30245	1	99.5961	0
3.99751	1.26475	1	146.145	0
3.99188	1.02018	1	149.487	0
4	1	1	149.449	0
4	1	1	148.454	0
4	1	1	149.849	0
4	1	1	54.6966	0
3.99851	1	1	50.366	0
3.9598	1.15127	1	30.7956	0
4	1	1	55.3217	0
3.99757	1.20092	1	131.289	0
3.98666	1.73875	1	74.8273	0
4	1	1	112.305	0
3.99498	2.00016	1	158.982	0
3.99498	2.00016	1	158.983	0
3.932	2.64685	1.34955	312.304	0
3.99887	2.61618	1	169.965	0
3.99848	2	1	132.545	0
3.92422	2.98555	1.34417	305.654	0
4.77342	2	1	184.924	0
4.53204	3.8049	1.07724	181.583	0
3.99712	2.04613	1	225.589	0
3.99712	2.04613	1	226.209	0
3.99101	1.02787	1	181.028	0
3.96993	3.27756	1.41619	225.261	0
4	2.18935	1	132.719	0
4.4035	3.99691	1.44958	188.35	0
4.45212	2.13572	1	135.577	0
3.98462	1.39993	1	111.138	0
3.91594	3.00416	1	80.2962	0
3.11328	3.42276	1.10367	191.98	0
3.90087	3.79053	1.72259	243.471	0
3.921	4.42685	4.31384	247.742	0
3.83227	2.02496	1	189.945	0
3.03652	1	1	179.422	0
3.82863	2.42998	1	230.832	0
4	1.25825	1	111.202	0
3.90773	1.01289	1	4.42337	0
3.90773	1.01289	1	6.37627	0
3.90773	1.01289	1	4.55421	0
3.99366	1	1	85.5326	0
3.90773	1.01289	1	4.4127	0
4	2.028	1.01992	0.935379	1
3.81673	1.64219	1	82.1966	0
3.90773	1.01289	1	2.81269	0
3.90773	1.01289	1	3.85473	0
3.96077	2.9684	1.75753	36.3882	0
3.61643	1.99899	1	180.926	0
3.64962	1.68942	1.00003	181.804	0
3.9982	1.00013	1	64.5733	0
4	1	1	218.236	0
3.98	1.97946	1	87.1578	0
4.08127	3.31206	2.31999	3.18935	0
4.5916	5	5	6.3124	0
4.03945	4.58672	3.54071	357.532	0
3.83281	3.94578	1.99661	258.13	0
3.88242	3.85354	2.01815	1.93079	1
4	1	1	94.4547	0
3.83539	4.00338	2.21373	101.176	0
3.83539	4.00338	2.21373	99.8865	0
3.83539	4.00338	2.21373	101.223	0
3.83539	4.00338	2.21373	98.4009	0
4.08408	4.14742	2.53105	100.57	0
3.83539	4.00338	2.21373	100.928	0
4.08408	4.14742	2.53105	99.737	0
4.08408	4.14742	2.53105	100.634	0
4.13476	4.13258	3.2485	55.1352	0
3.99539	1.00054	1	64.29	0
3.92536	2.83856	1.70812	67.6858	0
4	2.29531	1	1.46306	1
4	2.91554	1.51154	121.103	0
3.20686	2.29592	1.07563	26.692	0
4	1	1	79.6497	0
3.90773	1.01289	1	4.86063	0
4	1	1	69.1093	0
3.99976	1	1	72.7272	0
4	1	1	81.777	0
4	1	1	78.0932	0
3.99366	1	1	86.201	0
3.98	1.97946	1	86.1298	0
4	1	1	85.7688	0
3.20653	1	1	83.4739	0
3.20653	1	1	83.4405	0
4	1	1	85.9358	0
3.20653	1	1	83.7582	0
4	1	1	84.3015	0
3.99964	1	1	84.0983	0
3.99964	1	1	83.0941	0
3.20686	2.29592	1.07563	28.2862	0
2.99785	1.30538	1	180.352	0
3.99366	1	1	85.7136	0
4	1	1	85.319	0
4	1	1	78.8225	0
3.99366	1	1	85.6961	0
4.5073	4.90523	4.20558	126.654	0
3	1	1	176.554	0
2.98795	1.65494	1.11344	179.917	0
3	1	1	175.909	0
4	1	1	3.5907	0
4	1	1	93.4324	0
4	1	1	93.6172	0
4	1	1	80.3822	0
4	1	1	89.7757	0
3.8978	1.13324	1	44.2382	0
3.99307	1.19836	1	40.6678	0
4	1	1	80.8809	0
3.99623	1	1	95.7918	0
4	1	1	81.249	0
4	1	1	57.9069	0
3.7203	3.8772	2.5067	35.3966	0
3.96077	2.9684	1.75753	40.7324	0
3.03493	4.00475	2.83267	63.1257	0
3.03493	4.00475	2.83267	63.1448	0
3.95202	1.40316	1.00593	41.1265	0
3.93249	1.62441	1	40.008	0
4.0541	2.41479	1.51825	329.325	0
3.90773	1.01289	1	6.56938	0
4.0756	2.73936	1.62172	319.969	0
3.98134	2.60757	1	154.874	0
4.04163	3.17122	1.69001	270.912	0
3.90773	1.01289	1	4.86742	0
3.90773	1.01289	1	4.88339	0
3.90773	1.01289	1	4.89615	0
3.90773	1.01289	1	4.90951	0
2.99785	1.30538	1	180.377	0
2.99785	1.30538	1	179.159	0
3.99985	1.00445	1	1.40762	1
4	1	1	156.93	0
3.90773	1.01289	1	3.06337	0
3.98211	1.18648	1	70.6113	0
3.98211	1.18648	1	68.4443	0
3.96355	1.09331	1.00012	72.3974	0
3.98647	2	1	57.5845	0
3.81039	1.70842	1	142.614	0
3.99837	1	1	147.751	0
3.96077	2.9684	1.75753	36.4961	0
3.99539	1.00054	1	68.959	0
3.3116	1.61701	1	184.824	0
3.69349	2.08004	1	198.949	0
3.84971	1.63606	1	182.718	0
3.98678	1.60974	1	99.821	0
3.18413	2.98561	1.98561	104.468	0
3.69557	4.99345	4.99108	247.772	0
3.65646	4.377	2.32584	111.593	0
3.99366	1	1	85.5326	0
3.64034	1.51323	1	181.283	0
3.64034	1.51323	1	182.223	0
3.64034	1.51323	1	182.196	0
4	1	1	80.865	0
3.90773	1.01289	1	4.4127	0
4	1	1	80.7211	0
3.81673	1.64219	1	82.1966	0
3.90773	1.01289	1	2.81269	0
3.90773	1.01289	1	3.85473	0
3.96077	2.9684	1.75753	36.3882	0

## Sheet: 1km
nga_exposu	nga_socioe	nga_commun	distance_km	school_attacked_updated
3.98072	1.01666	1	37.6988	0
3.84702	1.05581	1	33.9253	0
3.97883	2.04578	1	39.2482	0
3.88465	1.19067	1	27.1024	0
3.88465	1.19067	1	27.2593	0
3.98758	1.64515	1	25.934	0
3.84637	1.01801	1	150.739	0
3.84637	1.01801	1	150.739	0
3.98188	2.04254	1.015	159.677	0
3.97298	2.0723	1	138.749	0
3.80574	2.00134	1	132.655	0
3.99597	2.07389	1	138.831	0
3.87648	1.04761	1.0055	149.12	0
3.13494	3.66349	1.91115	165.722	0
3.87648	1.04761	1.0055	147.889	0
3.94028	2.41731	1.12096	166.758	0
3.87648	1.04761	1.0055	149.054	0
3.63094	3.28932	1.05868	58.1101	0
3.37388	3.14718	2	170.298	0
3.99118	2.46072	1.16498	180.02	0
3.74295	4.11302	3.28577	325.134	0
4	1	1	74.2074	0
4.01875	1.70429	1.00396	166.506	0
4	1.80156	1	33.2687	0
3.84403	4	1.9724	97.326	0
3.04639	2.33475	1	125.781	0
3.94263	1	1	37.0668	0
4.00999	1.61497	1.0001	194.832	0
3.39072	4.07225	1.48148	144.931	0
3.95543	2	1	106.009	0
2.98755	3.13377	1.01779	84.6189	0
3.98788	1	1	35.409	0
3.69727	1	1	39.1764	0
3.55315	4.28768	1.4341	133.839	0
3.99756	1.05873	1	59.6989	0
3.99756	1.05873	1	59.701	0
3.96317	1.08371	1.00006	51.3932	0
3.8745	2.77802	1.15064	82.3581	0
4.01868	1.93444	1.00325	72.5398	0
3.80713	1.00321	1	71.0372	0
3.98578	1.69233	1	97.1878	0
3.88527	2	1	71.4807	0
3.21021	1	1	92.1085	0
3.95698	2.57551	1.00072	142.366	0
4	2.05695	1.02397	88.6662	0
4	2	1	94.5955	0
4	2	1	95.6945	0
3.57009	1.48917	1.27982	87.3443	0
3.01395	1	1	179.272	0
3.01395	1	1	179.048	0
3.61138	2.44617	1	204.024	0
3.96241	2.42996	1	206.643	0
3.09148	1.09885	1	175.969	0
4	1	1	182.218	0
3.88755	1	1	182.56	0
3.93712	3.47551	1.77232	183.095	0
3.58757	2.19589	1	203.154	0
4.16902	3	1	227.901	0
3.91976	2.54952	1	231.891	0
4	1	1	182.182	0
4.39485	3.27684	1.16768	166.249	0
3.82935	2.74087	1	220.645	0
3.82569	2.58666	1	141.507	0
3.97855	2.00022	1	165.888	0
3.95557	2.31947	1	175.234	0
3.77084	2.5508	1	170.677	0
4.0405	2.88021	1	227.496	0
3.49763	1.00134	1	185.747	0
4.47	3.25022	1.08376	203.808	0
3.59088	1.29862	1	187.741	0
3	1	1	183.576	0
3.59088	1.29862	1	186.691	0
3.78221	2.86777	1	215.5	0
3.71267	4.39218	3.16839	136.718	0
4.10149	4.84514	3.8278	321.037	0
3.81571	2.03058	1	132.223	0
4	1.83798	1	128.212	0
3.99894	1.97777	1	120.727	0
3.99811	1.00197	1	90.7173	0
3.97883	2.04578	1	43.1546	0
3.9939	2.00357	1.00269	123.795	0
4	1	1	48.0225	0
4	1.89022	1	31.2689	0
3.9428	2.16167	1	130.958	0
3.51106	2.94302	1.03811	92.3529	0
3.9428	2.16167	1	130.907	0
3.81679	2.01428	1	49.4231	0
3.99352	1.81048	1	38.6833	0
4.5685	3.88103	1.4056	219.329	0
4	1	1	202.754	0
4.00143	1.13908	1	200.572	0
3.74189	4.88656	2.84652	139.317	0
4	1	1	69.5914	0
3.98578	1.69233	1	95.5942	0
3.99903	2.01781	1.00101	113.07	0
3.99412	2.31643	1	105.576	0
3.99917	2	1	99.089	0
4	1	1	67.2385	0
3.95533	2.22962	1	113.745	0
3.98764	2	1	85.6949	0
3.97486	1.47686	1	60.3016	0
3.99776	1.00012	1	56.3335	0
3.8395	4.33841	4.1372	264.41	0
3.99998	1.79499	1	130.847	0
3.99589	1	1	146.826	0
3.41559	2.21292	1	130.881	0
4	2	1	134.7	0
3.97534	2.01205	1	134.389	0
4	1	1	50.2883	0
4	2	1	149.056	0
3.66798	3.30955	1.18836	132.898	0
3.52251	1	1	28.8069	0
4.7182	2.75875	1.22242	206.696	0
4.18596	2.00032	1	221.99	0
4.04237	2	1	162.128	0
4.00899	1.68186	1	168.069	0
4.10844	2.22644	1.00185	200.222	0
3.98064	3.0458	1	161.87	0
4.11655	2.00539	1	160.79	0
4.11655	2.00539	1	159.435	0
4.08395	1.93944	1	188.149	0
4.24523	2.12553	1.00594	180.617	0
4.01896	2.05151	1.04314	189.431	0
4.01896	2.05151	1.04314	189.534	0
3.75331	3.96509	1.85217	146.916	0
3.42347	3.04647	1.01257	114.167	0
3.99262	2.00738	1	142.188	0
4	1	1	201.919	0
4.35565	2.0127	1	132.521	0
4.77575	4.00832	1.86555	237.343	0
3.99837	3.82719	2.02109	260.464	0
4.40782	2	1	175.366	0
4.425	1.96385	1.00013	162.303	0
4.10844	2.22644	1.00185	195.88	0
4.72917	2.04103	1	165.543	0
4.005	1.88976	1	168.153	0
5	2.1426	1	179.845	0
4.15722	2.00668	1	164.889	0
3.94235	2.01382	1	67.7792	0
3.26161	2.38805	1.07544	104.219	0
3.98683	1.0588	1	19.0332	0
3.84395	2.14576	1	82.5065	0
3.99993	1.00007	1	118.108	0
3.42347	3.04647	1.01257	108.409	0
3.42347	3.04647	1.01257	110.816	0
3.50328	2.0367	1	70.0029	0
4.7785	3.99516	1.20739	205.144	0
4.81599	2.29519	1	157.892	0
4.19647	2.75924	1.00706	142.404	0
3.78428	1.06692	1	27.4469	0
3.78536	1.89743	1	22.2153	0
3.98758	1.64515	1	27.5145	0
3.84068	2.24023	1.00068	32.5394	0
3.78428	1.06692	1	24.617	0
2.99243	2.01433	1	39.5997	0
3.90753	2.01489	1	27.1602	0
3.93422	1.08903	1	55.3367	0
3.47455	2.8459	1	28.5625	0
4.54811	4.03074	1.96953	231.071	0
4.46893	2.97207	1.08726	195.996	0
4.33443	3.6809	1.98695	222.812	0
3.86352	1.9434	1	31.4293	0
3.86352	1.9434	1	31.4144	0
3.78536	1.89743	1	22.2188	0
4.02363	3.00137	1	194.731	0
4.56913	3.04794	1	151.456	0
3.84375	4.04214	3.96651	177.81	0
3.82178	4.87912	4.33029	157.015	0
3.61132	3.77765	3.26732	402.374	0
3.79697	4.45205	3.25802	173.688	0
3.74476	4.69001	3.17511	162.325	0
3.89635	4.42598	2.66444	169.398	0
3.60752	4.6773	3.73974	154.296	0
3.49531	4.08642	2.73398	122.078	0
3.91094	4.58241	3.4801	320.003	0
3.63613	4	2.6086	82.1345	0
3.44799	4.03439	2.30012	50.606	0
3.95473	4.68989	3.70723	225.648	0
3.76256	4.71003	3.57808	251.187	0
3.95655	3.09624	2.03349	210.99	0
3.81705	4.00037	4.00732	114.604	0
3.88667	4.8269	3.52496	321.13	0
4	1.45948	1	102.871	0
4.0661	2.03206	1	154.249	0
4	2	1	106.596	0
4	2	1	94.5008	0
4	2.05695	1.02397	92.1323	0
3.99758	2	1	88.4224	0
3.99658	2	1	75.5144	0
3.99216	2	1	60.7972	0
3.84187	1	1	71.2297	0
3.94577	2	1	61.7588	0
3.967	2	1	63.1349	0
3.97271	2.01729	1	54.4872	0
3.98466	2.02861	1	95.9062	0
4.39036	4.9975	4.7711	185.741	0
3.93526	4.04035	3.16718	255.452	0
4.10359	4.05011	3.09329	278.333	0
4.11553	4.02309	4.34972	293.376	0
4.45356	4.03642	2.79758	299.53	0
3.99068	4.36929	3.87438	148.336	0
3.69557	4.94932	4.88525	187.635	0
3.8694	3.61665	2.57835	321.449	0
3.116	4.00006	2.5232	88.2904	0
4.01903	2.63001	1	249.523	0
3.80239	2.6731	1	225.671	0
3.03905	2.82835	1.12744	127.484	0
3.03905	2.82835	1.12744	127.409	0
3.99882	1.4474	1	127.185	0
4	1	1	78.3526	0
4	1	1	84.7993	0
3.99852	1.61567	1	59.0797	0
4	1	1	98.0508	0
4	1	1	86.8896	0
4	1	1	86.2124	0
3.99852	1.61567	1	57.7281	0
4	1	1	98.8296	0
3.99006	3.00081	1	66.5835	0
4	1	1	86.8721	0
4	1	1	88.6615	0
4	1	1	84.8622	0
3.99878	2.65784	1	68.0221	0
3.99623	1	1	96.4484	0
4.5437	3.86184	1.66752	186.324	0
5	3.01811	1.08703	183.844	0
4	1	1	85.3463	0
4	1	1	91.3401	0
4	1	1	79.3393	0
3.99272	1	1	80.9215	0
4	1	1	81.3094	0
4	1	1	82.5112	0
3.9993	1.21094	1	69.0304	0
4	1.00994	1	103.819	0
3.99815	1	1	77.608	0
4	1	1	78.5544	0
3.99623	1	1	97.81	0
4	1.00795	1	55.7608	0
3.98189	2.51456	1.01884	145.281	0
3.52201	3.9585	1.84734	85.0452	0
4	1	1	81.0091	0
3.99727	2.00604	1.00171	72.3737	0
3.98613	1.00727	1	68.037	0
4.33745	2.98332	1	144.027	0
3.67253	3.57186	1.85793	216.419	0
4.1203	2.80693	1	143.082	0
4.1203	2.80693	1	143.063	0
3.98137	1	1	177.77	0
3.93695	3.00451	1	198.654	0
4	2	1	183.127	0
3.99921	1	1	34.7024	0
4	2	1	78.9403	0
4	2.16032	1	78.6742	0
3.96753	3.4694	2.94918	375.139	0
3.97993	2.77616	1.77772	331.915	0
3.7768	3.99564	2.92855	342.718	0
3.38919	3.99483	3.65586	430	0
4.27566	3.08997	1.36738	234.802	0
3.97074	4.21149	4.30587	291.263	0
4.32013	3.91232	2.88902	329.493	0
3.96753	3.4694	2.94918	375.07	0
3.67258	4.20288	4.41146	294.409	0
3.97231	3.19697	1.48553	175.602	0
3.80685	2.58302	1.02421	83.6516	0
4	1	1	54.9293	0
3.98713	1.25397	1.02273	67.7105	0
3.89832	4.01044	3.25728	277.672	0
3.38919	3.99483	3.65586	414.512	0
3.97074	4.21149	4.30587	301.015	0
3.89761	4	3.25988	357.75	0
3.91087	4.02381	3.68016	374.321	0
3.38919	3.99483	3.65586	422.124	0
4.01491	4.1547	4.172	264.547	0
3.50949	4.04542	3.74268	393.336	0
3.67258	4.20288	4.41146	312.725	0
3.38919	3.99483	3.65586	417.308	0
3.97767	4.06042	4.02123	244.547	0
3.98148	3.80163	3.11316	394.009	0
3.76416	4	4	441.748	0
3.98148	3.80163	3.11316	388.675	0
4.0737	5	4.94281	339.278	0
3.92799	3.15015	1.20359	101.796	0
3.43532	4.73866	4.57881	214.493	0
3.83988	4.00224	2.33733	72.0408	0
3.70904	4.15026	3.63812	228.905	0
3.72402	3.7885	2.22808	80.4028	0
3.65731	4.99984	4.79354	289.169	0
4	1	1	86.3025	0
4	1	1	80.578	0
3.99366	1	1	87.0032	0
3.998	1.08248	1	82.7382	0
3.99949	1.55313	1	105.898	0
4	1	1	98.3537	0
4		1	85.9669	0
4	1	1	85.4832	0
4	1	1	62.8643	0
4	1	1	72.1729	0
4	1	1	98.5286	0
4.18796	2.37959	1	134.497	0
3.9997	1	1	93.6025	0
3.99948	1	1	91.7276	0
3.99808	1.0052	1	63.4857	0
3.9997	1	1	94.1771	0
3.95897	2.00313	1	24.8317	0
4	1	1	30.8611	0
3.68282	3.01951	1.07229	56.6653	0
4	1	1	76.339	0
2.99342	3.19238	1.40605	49.6992	0
3.24921	2.20314	1.03827	51.2859	0
3.98913	1.90118	1.00291	72.6031	0
3.977	1.83872	1	74.6129	0
3.99867	1.01212	1	102.207	0
3.99376	1.22718	1	104.21	0
3.78659	1.10841	1	70.4428	0
3.99376	1.22718	1	104.215	0
3.99987	1	1	82.5208	0
3.94864	1	1	38.6131	0
2.99722	3.27759	1.61724	79.4156	0
3.98	1.97946	1	90.1869	0
3.96918	2.06891	1.01505	117.266	0
4	1	1	82.0634	0
4	1	1	82.267	0
4	1	1	83.5971	0
4	1	1	77.2927	0
4	1	1	82.086	0
4	1	1	91.7229	0
4	1	1	79.9536	0
4	1	1	82.9029	0
4	1	1	88.6449	0
4	1	1	88.1481	0
4	1	1	63.575	0
4	1	1	77.6927	0
3.99054	1	1	75.1804	0
4	1.10339	1	86.0497	0
3.99945	1	1	74.6239	0
4	1	1	77.1869	0
4	1	1	73.8128	0
4	1	1	73.6381	0
3.97716	1.35083	1.01815	218.134	0
2.98893	2.00261	1	78.3774	0
3.99655	1.79836	1	133.127	0
3.98961	2.05545	1	118.459	0
3.99846	1.37015	1	145.391	0
4	1	1	148.459	0
3.9963	1.03462	1.06524	151.342	0
3.96718	1.46804	1.00351	139.363	0
3.9944	1.35035	1	135.462	0
4	2	1	119.127	0
4	2	1	119.279	0
3.99997	1	1	137.465	0
3.99634	2	1	110.177	0
3.99484	2.24134	1.00334	182.443	0
3.32225	2.53654	1	86.9279	0
2.9917	2.04783	1.07018	175.58	0
3.48785	3.11592	1.05855	13.9467	0
3.87722	4.53991	4.73353	214.994	0
3.87722	4.53991	4.73353	214.977	0
3.87722	4.53991	4.73353	215.002	0
3.98803	2.02046	1.04073	148.48	0
3.84731	2.07742	1	85.8019	0
4	1.05717	1	111.059	0
3.81174	4.22234	2.24641	44.726	0
3.64962	1.68942	1.00003	181.75	0
3.64034	1.51323	1	181.408	0
3.77062	2.61497	1.16619	159.457	0
3.44257	3.04475	1.19966	278.1	0
3.43513	5	3.18619	69.9562	0
3.79517	4.73722	2.42316	57.7114	0
3.18817	4.17244	2.0761	93.0734	0
3.38682	4	3.30324	198.076	0
2.98445	3.01411	2	164.089	0
4.16388	4.46406	4.50837	235.99	0
3.09123	4	3	201.02	0
3.08387	3.45591	1.84573	218.787	0
3.04261	3.44635	2.11381	167.41	0
2.99284	3.67642	2.19903	151.104	0
2.99284	3.67642	2.19903	151.097	0
2.91129	3.56363	2.02462	196.231	0
2.96184	3.86964	2.88721	213.981	0
3.92798	4.34942	3.60593	231.956	0
3.9279	4.87437	4.23401	219.953	0
3.9279	4.87437	4.23401	219.966	0
3.87722	4.53991	4.73353	222.073	0
3.87722	4.53991	4.73353	222.063	0
3.87722	4.53991	4.73353	222.084	0
2.9917	2.04783	1.07018	178.675	0
4.09555	4.77936	4.8077	269.972	0
3.95758	1.68904	1	40.0898	0
4	1	1	30.7084	0
3.65555	3.01614	1.12322	74.1193	0
3.94793	3.25112	1.00012	43.9875	0
4.425	1.96385	1.00013	163.117	0
3.98536	2.01653	1.00609	201.41	0
3.99969	1.05239	1	72.5575	0
3.77678	4.13341	1.25038	132.104	0
3.98536	2.01653	1.00609	201.243	0
4	2.0182	1	183.464	0
3.99675	2	1	168.098	0
3.89252	2.00442	1	157.834	0
3.98536	2.01653	1.00609	202.574	0
4.87949	3.00928	1	187.727	0
3.99785	2.00177	1	159.835	0
3.99785	2.00177	1	159.759	0
3.99597	2.03169	1	159.278	0
3.99256	2.04807	1	180.714	0
3.99826	1.35266	1	188.726	0
3.94586	1.59199	1	30.5653	0
3.95791	1.3045	1	93.0192	0
3.96081	2.50792	1	87.1055	0
3.99976	1.19447	1	87.1392	0
4	1.00038	1	92.289	0
4	1.0828	1	44.9426	0
3.85581	2.01942	1	68.9742	0
3.96326	2.44287	1	111.14	0
3.86989	2.12776	1.0594	96.7984	0
3.96	1.53973	1.00066	99.9452	0
4.30584	2.66407	1.01171	123.798	0
4	1.47787	1	90.0331	0
3.98668	2	1	132.827	0
3.1899	3.14457	2.16384	165.175	0
2.90916	3.94353	2.49536	159.235	0
3.00858	2.75812	1.54292	170.684	0
3.98803	2.02046	1.04073	152.907	0
3.94516	3.61928	2	297.789	0
3.98086	3.16967	1.15716	283.361	0
4.01082	2.95684	1.13416	171.553	0
3.86482	2.84039	1.22982	126.165	0
2.99439	3.23699	1.67853	38.2144	0
3.99376	1.22718	1	105.062	0
3.95488	1.21847	1.02021	56.1432	0
3.87474	2.59144	1.15754	152.889	0
3.90087	3.79053	1.72259	241.528	0
3.35724	3.20923	1.22447	282.69	0
3.27502	2.85523	1.00916	118.338	0
3.99254	2.00015	1	112.764	0
3.82689	1.15936	1	91.9688	0
3.98933	1.15046	1	98.6387	0
3.88695	2.18276	1	141.821	0
3.98522	2	1	60.0337	0
3.94851	2.32798	1	54.4257	0
3.96419	2.00122	1	105.112	0
3.92547	2.03685	1	40.6277	0
3.90184	2.17358	1	116.444	0
3.9993	1.32999	1	52.1845	0
3.30357	2.14564	1.00837	113.748	0
2.9857	3.35996	1.73625	151.191	0
3.38436	3.25767	1.12543	121.194	0
3.77062	2.61497	1.16619	158.551	0
3.87183	3	1.01839	140.639	0
3.29478	3.4774	1.74637	261.78	0
3.77062	2.61497	1.16619	159.457	0
3.53898	2.38058	1.93753	130.245	0
3.61848	3.51309	1.56469	137.981	0
4.05356	2.70229	1	166.908	0
3.62161	2.8319	1.30516	142.632	0
3.29478	3.4774	1.74637	266.358	0
3.23999	3.72604	1.90417	174.798	0
3.73203	3.20303	1.40315	199.179	0
4.55975	3.59694	2	286.251	0
3.94516	3.61928	2	297.81	0
2.94235	4	1.56026	186.877	0
2.94235	4	1.56026	184.89	0
3.87474	2.59144	1.15754	153.308	0
3.01024	3.01067	1.89271	229.496	0
3.73448	3.02314	1.00903	159.375	0
3.73448	3.02314	1.00903	160.006	0
4.3203	3.50129	1.82555	276.781	0
3.86642	3.08728	1.33005	161.142	0
3.86642	3.08728	1.33005	161.16	0
3.49316	4	1.16466	223.493	0
2.98138	3	1.43813	264.309	0
3.90512	3.02526	1.15656	233.851	0
3.38962	2.84914	1.7123	269.603	0
3.94847	3.00561	1.37796	298.907	0
4.13389	4	1.87611	260.815	0
3.35724	3.20923	1.22447	282.678	0
4.20395	3.67288	1.33096	249.8	0
3.90723	3.55281	2.19729	312.402	0
4.04189	3.0635	1	119.737	0
3.99638	1.62162	1	73.5175	0
3.60621	2.71334	1	98.0837	0
3.84216	2.90213	1	128.276	0
3.14065	1	1	93.2849	0
3.0812	3.04721	1.04601	106.671	0
3.97574	2.84336	1	137.707	0
3.94298	2.28879	1	126.281	0
4.14009	2.40291	1	96.4956	0
3.98388	1.62926	1	70.3591	0
2.96573	3.06152	1	86.3902	0
4.1869	2.34345	1	124.776	0
3.98009	1.07915	1	109.314	0
3.97932	2.01453	1	97.1176	0
3.66575	3.19346	1	128.05	0
3.76868	3.48411	1.38161	103.3	0
2.96463	2.18374	1.01604	127.014	0
3.87277	2.7076	1	102.501	0
3.96251	3	1	138.512	0
2.94865	2.43957	1	105.038	0
3.91751	2.18943	1.00035	140.568	0
2.92046	3.01576	1	91.7704	0
3.27941	3.00733	1.56604	150.421	0
3.64099	2.59534	1.00797	64.5291	0
3.96631	1.37344	1.00044	116.015	0
4.07883	2.91204	1	130.355	0
3.91732	2.43755	1	82.8953	0
4	1	1	101.095	0
4	1	1	81.8906	0
3.10649	1	1	76.1318	0
3.20653	1	1	84.0314	0
3.97733	2	1	50.6336	0
4	1	1	81.7039	0
4	1	1	60.19	0
4	1	1	84.849	0
4	1	1	85.768	0
4	1	1	87.3104	0
3.95256	3.21043	1.81414	79.7083	0
3.99792	1.53951	1	110.601	0
4	1	1	82.9101	0
4	1	1	77.1281	0
3.97073	2.39979	1	71.2803	0
4	1	1	70.4557	0
3.99566	1.10908	1	128.359	0
3.9993	1.21094	1	65.0376	0
3.98496	1.88713	1	91.8019	0
4	1	1	89.0426	0
4	1	1	87.9564	0
4	1	1	84.506	0
4	1	1	86.1604	0
4	1	1	86.1173	0
3.99815	1	1	77.9035	0
4	1	1	76.3128	0
4	1	1	77.5267	0
3.99179	1.99212	1	100.125	0
4	1	1	56.5255	0
3.9941	1.13515	1.00236	50.2214	0
3.9835	1.26305	1	34.4791	0
3.99565	1.00435	1	29.0559	0
3.99556	1.4268	1	104.586	0
4	1	1	55.2788	0
3.8299	2.026	1	32.682	0
3.90434	1.45471	1.00191	48.3558	0
3.76755	3.23407	2.31465	55.6738	0
3.87514	3.93452	2.94893	160.631	0
3.82696	4.06823	3.16957	80.6246	0
3.75868	2.19534	1	41.3266	0
4	1	1	57.0354	0
4.16012	3.69755	1.07145	53.2867	0
4.16012	3.69755	1.07145	53.11	0
3.24292	3.56217	1.41871	120.889	0
3.08438	2.89623	1	40.438	0
4	1	1	74.3099	0
3.99899	1	1	73.7789	0
3.59457	3.78703	1.61876	50.6008	0
4	1	1	78.713	0
3.96704	2.06628	1	70.16	0
4	2.01912	1	104.334	0
2.88133	3.48955	1.2442	75.0002	0
3.96832	1.60256	1	73.538	0
3.76565	3.83171	1.80701	72.3424	0
3.74172	4.63308	2.92285	37.1492	0
3.47981	5	3.4703	57.4366	0
3.3962	4.12415	1.73112	92.5371	0
3.99907	2.59251	1.01156	78.9084	0
3.67105	3.82353	1.29844	80.8072	0
3.67105	3.82353	1.29844	80.9219	0
2.90115	4.34442	2.57558	82.568	0
3.56711	4.7412	2.63244	107.458	0
2.90115	4.34442	2.57558	81.8877	0
2.85003	4.38511	2.93716	78.6377	0
3.81174	4.22234	2.24641	45.6813	0
3.49065	5	3.35951	45.9591	0
3.5237	4.84731	2.95532	113.127	0
3.235	4.42153	2.29599	79.4218	0
2.97133	3.30596	2.53501	173.605	0
2.98152	3.57977	2.7731	174.203	0
3.61643	1.99899	1	181.673	0
3.68273	1.92347	1	182.54	0
3.83762	4.03702	3.87021	201.809	0
3.97276	3.84178	2.33338	242.577	0
4.13809	5	4.99402	202.243	0
3.68524	3.69864	3.65766	203.732	0
3.05378	3.58299	2.95815	186.611	0
3.2142	1.90132	1.00338	181.232	0
4.05888	3.58682	2.1874	230.469	0
4.00318	4.38389	4.5203	220.277	0
4.54111	4.10546	2.2612	248.286	0
4.37911	5	4.76604	268.336	0
3.08387	3.45591	1.84573	218.659	0
4	1	1	183.153	0
3.023	3.73362	2.07691	173.668	0
3.86062	1.0903	1	181.36	0
3.64034	1.51323	1	182.079	0
3.95075	4.50257	4.24987	267.056	0
3.38065	3.98414	3.14548	202.145	0
3.83751	4.4399	4.66989	228.536	0
3.9279	4.87437	4.23401	219.963	0
3.95586	3.98761	3.30548	243.561	0
3.95586	3.98761	3.30548	243.559	0
2.92738	3.91312	3.02639	191.88	0
3.24849	3.24205	3.41596	176.64	0
3.50328	3.82499	2.97569	174.208	0
3.61679	4	3.04704	227.74	0
2.99903	1.00222	1	173.552	0
3.2142	1.90132	1.00338	180.71	0
3.01765	3.10192	2.52373	180.307	0
3.1485	3.38869	1.31064	24.4434	0
3.91861	1.00002	1	70.422	0
2.98795	1.65494	1.11344	178.831	0
3.38299	4	2.59667	154.65	0
2.83634	3.7679	2.52555	149.62	0
4.35402	4.93044	4.59436	251.423	0
2.90028	3.83893	2.09477	168.329	0
3.58918	4	2.93419	239.766	0
3.54973	3.65027	2.01263	157.017	0
3.46823	4	2.99538	193.776	0
3.88102	4.2379	3.96201	252.297	0
3.76593	4.56447	4.19208	218.088	0
4.59608	5	4.9393	255.719	0
3.60017	4	3.38707	204.359	0
2.91127	3.54894	2.94942	194.825	0
2.99785	1.30538	1	180.091	0
3.841	4.00951	3.94665	247.085	0
3.841	4.00951	3.94665	249.28	0
3.28284	2.42423	1.29113	187.231	0
3.80443	4	3.38004	255.421	0
3.83454	4.07274	4.37684	205.644	0
3.83454	4.07274	4.37684	198.447	0
4.26093	2.97339	1.41638	194.258	0
3.15359	2.09909	1	58.7893	0
4	1	1	34.9136	0
3.97953	1.1105	1	50.4044	0
3.01627	2.89051	1.17441	43.9209	0
3.43897	3.33082	1.05751	65.4655	0
3.63014	3.26699	1.00094	8.61652	0
3.89134	1.29513	1.0053	31.4619	0
3.97953	1.1105	1	53.5773	0
4	1	1	34.3224	0
4	1	1	35.6808	0
3.98462	1.49256	1	16.7374	0
3.98462	1.49256	1	19.155	0
4	1.61375	1	22.3172	0
3.80317	4.95505	4.86875	171.712	0
3.16422	1	1	84.1078	0
3.91898	2.33705	1.00003	30.5334	0
4	1	1	36.0608	0
4	1	1	35.8548	0
3.09036	3.01895	1	60.5979	0
3.98857	1.12195	1	40.8461	0
3.63832	3.67489	1.87733	186.866	0
3.55315	4.28768	1.4341	136.315	0
3.32056	3.00127	1.02032	134.387	0
4	1	1	37.0531	0
3.94263	1	1	38.0352	0
4	1.15559	1	32.5721	0
3.69727	1	1	38.0282	0
3.99307	1.19836	1	40.7231	0
3.34825	3.43611	1.01381	113.341	0
4	1.08316	1	31.9399	0
4	1	1	38.0477	0
3.69727	1	1	38.3915	0
3.13696	4	1.40301	180.935	0
3.53598	1.90428	1	118.028	0
4	1.17595	1	38.9772	0
4	1.01052	1	35.0437	0
3.91948	2.58465	1	180.453	0
3.93034	2.10033	1	123.932	0
2.90945	3.50061	1.01913	120.712	0
3.98249	1.91766	1.10169	182.807	0
3.95586	3.98761	3.30548	243.562	0
3.8978	1.13324	1	43.5691	0
3.8978	1.13324	1	42.2484	0
3.77678	4.13341	1.25038	132.506	0
4	1	1	84.7874	0
4	1	1	81.2624	0
4	1.24429	1	182.74	0
3.71101	3.9416	3.16295	304.437	0
3.96918	2.06891	1.01505	118.891	0
3.83425	2.76505	1	137.884	0
3.99328	3.03608	1.03465	129.222	0
3.99487	2	1	137.392	0
4.4701	2.22808	1	135.334	0
3.80868	3.20651	1.62307	111.59	0
3.67982	2.06214	1	120.802	0
3.99792	2.7941	1.02487	81.4487	0
3.31808	4.22994	4.39361	197.647	0
3.89588	1.23066	1	182.541	0
3.64962	1.68942	1.00003	184.03	0
3.32472	4	2.77797	196.581	0
2.99785	1.30538	1	179.021	0
3.91574	4.03364	4.16163	207.036	0
4.33786	2.45185	1.36667	221.853	0
3.95219	1.26422	1	104.019	0
4	1.01052	1	37.1558	0
3.79351	1.33964	1.00124	85.4742	0
3.95219	1.26422	1	101.15	0
3.82807	3.29803	1.46239	149.235	0
3.93655	1.20028	1	17.6641	0
3.93655	1.20028	1	26.8186	0
2.93267	3.44541	1.22067	61.7087	0
3.34408	3.1761	1.02696	71.3198	0
3.7374	1.91119	1	72.3041	0
3.74781	3.34947	1.06008	72.0605	0
3.53598	1.90428	1	118.917	0
4	1	1	33.6558	0
3.68012	3.81695	1.39331	162.701	0
3.91948	2.58465	1	168.738	0
3.93655	1.20028	1	28.5312	0
3.89082	4.63228	4.81236	236.442	0
3.89082	4.63228	4.81236	256.245	0
3.78648	4.97908	4.80283	308.44	0
3.78648	4.97908	4.80283	302.079	0
3.9941	1.13515	1.00236	48.1481	0
3.98998	1.44372	1	70.4332	0
3.88243	2.11644	1.00275	51.3816	0
3.98535	2.14804	1	131.214	0
3.98713	1.25397	1.02273	70.4378	0
4	1	1	30.8643	0
3.74069	3.28631	1.61826	103.296	0
3.98713	1.25397	1.02273	70.1379	0
4.14548	2.11377	1.00285	138.245	0
4.3506	2.00923	1	162.117	0
4	1.07048	1	164.298	0
4.67664	2.00156	1	163.349	0
4	2	1	184.105	0
4.49173	2.17847	1.01435	184.825	0
4.12149	2.8475	1	177.535	0
4.51719	2.53819	1	177.454	0
4.93688	2.32948	1.03598	182.266	0
4.93688	2.32948	1.03598	182.811	0
4	1	1	91.407	0
3.9986	2.0007	1	114.95	0
3.18413	2.98561	1.98561	103.489	0
4	1	1	90.625	0
3.99665	2	1	82.8546	0
4	1.00038	1	92.7981	0
3.95791	1.3045	1	93.0916	0
4	1.19574	1	51.5171	0
3.69557	4.94932	4.88525	178.743	0
3.96438	2.26937	1.12137	72.8228	0
3.98475	1.48329	1	145.284	0
4	1.05737	1	32.3969	0
4.34118	3.8841	1.00032	177.137	0
3.76116	3.03157	1.00339	199.48	0
3.97219	2.53836	1	159.643	0
3.99785	2.47677	1	156.116	0
4.53249	3.07306	1	152.101	0
3.77875	3.13585	1.00616	197.302	0
4	2	1	91.5172	0
4	2	1	83.2841	0
3.99294	1.00012	1	114.11	0
4	2	1	70.1454	0
3.9636	1.87575	1	17.99	0
3.14443	3.1186	1.8377	178.281	0
3.15306	1.53225	1	86.2725	0
3.85463	1.44983	1	93.6242	0
4	1.00658	1	112.464	0
4	1.00658	1	113.304	0
4	1.00658	1	114.163	0
3.99837	1	1	148.618	0
4	1	1	148.667	0
4	1	1	147.533	0
4	1	1	146.394	0
2.83433	3.21198	2.17596	186.806	0
4	2.02097	1	130.573	0
4	1	1	142.252	0
3.9988	1	1	141.976	0
3.81416	3.30245	1	99.5961	0
3.99751	1.26475	1	146.145	0
3.99188	1.02018	1	149.487	0
4	1	1	149.449	0
4	1	1	148.454	0
4	1	1	149.849	0
4	1	1	54.6966	0
3.99851	1	1	50.366	0
3.9598	1.15127	1	30.7956	0
4	1	1	55.3217	0
3.99757	1.20092	1	131.289	0
3.98666	1.73875	1	74.8273	0
4	1	1	112.305	0
3.99498	2.00016	1	158.982	0
3.99498	2.00016	1	158.983	0
3.932	2.64685	1.34955	312.304	0
3.99887	2.61618	1	169.965	0
3.99848	2	1	132.545	0
3.92422	2.98555	1.34417	305.654	0
4.77342	2	1	184.924	0
4.53204	3.8049	1.07724	181.583	0
3.99712	2.04613	1	225.589	0
3.99712	2.04613	1	226.209	0
3.99101	1.02787	1	181.028	0
3.96993	3.27756	1.41619	225.261	0
4	2.18935	1	132.719	0
4.4035	3.99691	1.44958	188.35	0
4.45212	2.13572	1	135.577	0
3.98462	1.39993	1	111.138	0
3.91594	3.00416	1	80.2962	0
3.11328	3.42276	1.10367	191.98	0
3.90087	3.79053	1.72259	243.471	0
3.921	4.42685	4.31384	247.742	0
3.83227	2.02496	1	189.945	0
3.03652	1	1	179.422	0
3.82863	2.42998	1	230.832	0
4	1.25825	1	111.202	0
3.90773	1.01289	1	4.42337	0
3.90773	1.01289	1	6.37627	0
3.90773	1.01289	1	4.55421	0
3.99366	1	1	85.5326	0
3.90773	1.01289	1	4.4127	0
4	2.028	1.01992	0.935379	1
3.81673	1.64219	1	82.1966	0
3.90773	1.01289	1	2.81269	0
3.90773	1.01289	1	3.85473	0
3.96077	2.9684	1.75753	36.3882	0
3.61643	1.99899	1	180.926	0
3.64962	1.68942	1.00003	181.804	0
3.9982	1.00013	1	64.5733	0
4	1	1	218.236	0
3.98	1.97946	1	87.1578	0
4.08127	3.31206	2.31999	3.18935	0
4.5916	5	5	6.3124	0
4.03945	4.58672	3.54071	357.532	0
3.83281	3.94578	1.99661	258.13	0
3.88242	3.85354	2.01815	1.93079	0
4	1	1	94.4547	0
3.83539	4.00338	2.21373	101.176	0
3.83539	4.00338	2.21373	99.8865	0
3.83539	4.00338	2.21373	101.223	0
3.83539	4.00338	2.21373	98.4009	0
4.08408	4.14742	2.53105	100.57	0
3.83539	4.00338	2.21373	100.928	0
4.08408	4.14742	2.53105	99.737	0
4.08408	4.14742	2.53105	100.634	0
4.13476	4.13258	3.2485	55.1352	0
3.99539	1.00054	1	64.29	0
3.92536	2.83856	1.70812	67.6858	0
4	2.29531	1	1.46306	0
4	2.91554	1.51154	121.103	0
3.20686	2.29592	1.07563	26.692	0
4	1	1	79.6497	0
3.90773	1.01289	1	4.86063	0
4	1	1	69.1093	0
3.99976	1	1	72.7272	0
4	1	1	81.777	0
4	1	1	78.0932	0
3.99366	1	1	86.201	0
3.98	1.97946	1	86.1298	0
4	1	1	85.7688	0
3.20653	1	1	83.4739	0
3.20653	1	1	83.4405	0
4	1	1	85.9358	0
3.20653	1	1	83.7582	0
4	1	1	84.3015	0
3.99964	1	1	84.0983	0
3.99964	1	1	83.0941	0
3.20686	2.29592	1.07563	28.2862	0
2.99785	1.30538	1	180.352	0
3.99366	1	1	85.7136	0
4	1	1	85.319	0
4	1	1	78.8225	0
3.99366	1	1	85.6961	0
4.5073	4.90523	4.20558	126.654	0
3	1	1	176.554	0
2.98795	1.65494	1.11344	179.917	0
3	1	1	175.909	0
4	1	1	3.5907	0
4	1	1	93.4324	0
4	1	1	93.6172	0
4	1	1	80.3822	0
4	1	1	89.7757	0
3.8978	1.13324	1	44.2382	0
3.99307	1.19836	1	40.6678	0
4	1	1	80.8809	0
3.99623	1	1	95.7918	0
4	1	1	81.249	0
4	1	1	57.9069	0
3.7203	3.8772	2.5067	35.3966	0
3.96077	2.9684	1.75753	40.7324	0
3.03493	4.00475	2.83267	63.1257	0
3.03493	4.00475	2.83267	63.1448	0
3.95202	1.40316	1.00593	41.1265	0
3.93249	1.62441	1	40.008	0
4.0541	2.41479	1.51825	329.325	0
3.90773	1.01289	1	6.56938	0
4.0756	2.73936	1.62172	319.969	0
3.98134	2.60757	1	154.874	0
4.04163	3.17122	1.69001	270.912	0
3.90773	1.01289	1	4.86742	0
3.90773	1.01289	1	4.88339	0
3.90773	1.01289	1	4.89615	0
3.90773	1.01289	1	4.90951	0
2.99785	1.30538	1	180.377	0
2.99785	1.30538	1	179.159	0
3.99985	1.00445	1	1.40762	0
4	1	1	156.93	0
3.90773	1.01289	1	3.06337	0
3.98211	1.18648	1	70.6113	0
3.98211	1.18648	1	68.4443	0
3.96355	1.09331	1.00012	72.3974	0
3.98647	2	1	57.5845	0
3.81039	1.70842	1	142.614	0
3.99837	1	1	147.751	0
3.96077	2.9684	1.75753	36.4961	0
3.99539	1.00054	1	68.959	0
3.3116	1.61701	1	184.824	0
3.69349	2.08004	1	198.949	0
3.84971	1.63606	1	182.718	0
3.98678	1.60974	1	99.821	0
3.18413	2.98561	1.98561	104.468	0
3.69557	4.99345	4.99108	247.772	0
3.65646	4.377	2.32584	111.593	0
3.99366	1	1	85.5326	0
3.64034	1.51323	1	181.283	0
3.64034	1.51323	1	182.223	0
3.64034	1.51323	1	182.196	0
4	1	1	80.865	0
3.90773	1.01289	1	4.4127	0
4	1	1	80.7211	0
3.81673	1.64219	1	82.1966	0
3.90773	1.01289	1	2.81269	0
3.90773	1.01289	1	3.85473	0
3.96077	2.9684	1.75753	36.3882	0
