# Supplementary material for: A quantitative geospatial analysis of the risk that Boko Haram will target a school
Source: PLoS One. 2025 Jun 17;20(6):e0320939. doi: 10.1371/journal.pone.0320939 (PMC12173403; doi:10.1371/journal.pone.0320939)
Supplement: S1 Data — (ZIP) [file pone.0320939.s012.zip › S6-HypothesesTestsData/UrbanvsRural-HypothesesData/README.txt]

Data necessary to test the statistical relationship between the location of the schools (whether located in a rural or urban area) and the attack history.
