# Supplementary material for: A quantitative geospatial analysis of the risk that Boko Haram will target a school
Source: PLoS One. 2025 Jun 17;20(6):e0320939. doi: 10.1371/journal.pone.0320939 (PMC12173403; doi:10.1371/journal.pone.0320939)
Supplement: S1 Data — (ZIP) [file pone.0320939.s012.zip › S6-HypothesesTestsData/UrbanvsRural-HypothesesData/Urban_vs_Rural.xlsx]

## Sheet: 10km
Is_it_Urban_Cluster	Is_it_Urban_Centre	Is_it_Rural	school_attacked_updated
1	0	0	0
0	1	0	0
1	0	0	0
0	0	1	0
1	0	0	0
1	0	0	0
0	1	0	0
0	0	1	0
0	1	0	0
0	1	0	0
0	1	0	0
0	1	0	0
0	1	0	0
0	1	0	0
0	1	0	0
0	1	0	0
0	1	0	0
0	1	0	0
1	0	0	0
1	0	0	0
1	0	0	0
0	1	0	0
0	1	0	0
1	0	0	0
0	1	0	0
0	1	0	0
1	0	0	0
0	1	0	0
0	1	0	0
0	1	0	0
1	0	0	0
1	0	0	0
0	1	0	0
0	0	1	0
1	0	0	0
0	0	1	0
0	1	0	0
0	0	1	0
0	0	1	0
1	0	0	0
1	0	0	0
1	0	0	0
0	0	1	0
0	0	1	0
1	0	0	0
0	1	0	1
1	0	0	0
0	1	0	0
0	1	0	0
1	0	0	0
0	1	0	0
1	0	0	0
0	0	1	0
1	0	0	0
0	0	1	0
0	1	0	0
1	0	0	0
0	1	0	0
1	0	0	0
1	0	0	0
0	0	1	0
1	0	0	0
0	0	1	0
0	0	1	0
0	0	1	0
0	1	0	0
1	0	0	0
0	1	0	0
0	1	0	0
0	0	1	0
0	1	0	0
0	1	0	0
0	1	0	0
0	1	0	0
0	1	0	0
1	0	0	0
0	1	0	0
1	0	0	0
1	0	0	0
1	0	0	0
1	0	0	0
0	1	0	0
1	0	0	0
0	1	0	0
0	1	0	0
0	1	0	0
0	1	0	0
0	1	0	0
1	0	0	0
1	0	0	0
0	1	0	0
0	1	0	0
1	0	0	0
1	0	0	0
0	1	0	0
0	1	0	0
0	1	0	0
0	1	0	0
0	1	0	0
0	1	0	0
0	1	0	0
0	1	0	0
0	1	0	0
0	1	0	0
1	0	0	0
0	1	0	0
0	1	0	0
0	1	0	0
0	1	0	0
0	0	1	0
0	1	0	0
0	1	0	0
0	1	0	0
0	1	0	0
0	1	0	0
0	1	0	0
0	1	0	0
0	1	0	0
0	1	0	0
0	1	0	0
0	1	0	0
0	1	0	0
0	1	0	0
0	1	0	0
0	1	0	0
0	0	1	0
0	0	1	0
1	0	0	0
1	0	0	0
1	0	0	0
1	0	0	0
1	0	0	0
1	0	0	0
0	0	1	0
1	0	0	0
0	0	1	0
1	0	0	0
0	0	1	0
0	1	0	0
1	0	0	0
0	0	1	0
0	0	1	0
1	0	0	0
1	0	0	0
1	0	0	0
0	0	1	0
1	0	0	0
0	0	1	0
1	0	0	0
0	1	0	0
1	0	0	0
1	0	0	0
0	1	0	0
1	0	0	0
1	0	0	0
1	0	0	0
0	1	0	0
0	1	0	0
1	0	0	0
0	1	0	0
0	1	0	0
0	1	0	0
0	1	0	0
0	1	0	0
0	0	1	0
0	1	0	0
0	1	0	0
0	0	1	0
0	1	0	0
1	0	0	0
1	0	0	0
0	1	0	0
1	0	0	0
0	1	0	0
0	0	1	0
0	1	0	1
1	0	0	0
1	0	0	0
0	1	0	1
1	0	0	0
0	0	1	0
1	0	0	0
0	0	1	0
1	0	0	0
1	0	0	0
1	0	0	0
1	0	0	0
0	0	1	0
0	0	1	0
0	0	1	0
1	0	0	0
1	0	0	0
1	0	0	0
0	0	1	0
0	1	0	0
0	1	0	0
1	0	0	0
1	0	0	0
1	0	0	0
0	0	1	0
1	0	0	0
0	0	1	0
0	1	0	0
1	0	0	0
0	1	0	0
1	0	0	0
1	0	0	0
1	0	0	0
1	0	0	0
0	0	1	0
0	1	0	0
0	0	1	0
0	0	1	0
0	0	1	0
1	0	0	0
1	0	0	0
0	1	0	0
0	1	0	0
1	0	0	0
1	0	0	0
0	1	0	0
1	0	0	0
0	1	0	0
0	1	0	0
0	1	0	0
0	0	1	0
0	1	0	0
0	1	0	0
0	0	1	0
0	1	0	0
1	0	0	0
1	0	0	0
1	0	0	0
0	0	1	0
0	1	0	0
0	1	0	0
1	0	0	0
1	0	0	0
0	0	1	0
0	0	1	0
1	0	0	0
0	0	1	0
1	0	0	0
1	0	0	1
0	1	0	0
0	1	0	0
0	0	1	0
0	0	1	0
0	0	1	0
0	0	1	0
1	0	0	0
0	0	1	0
1	0	0	0
1	0	0	0
0	0	1	0
1	0	0	0
0	1	0	0
0	1	0	0
1	0	0	0
1	0	0	0
0	1	0	0
0	1	0	0
1	0	0	0
0	1	0	0
0	1	0	0
0	1	0	0
1	0	0	0
1	0	0	0
0	0	1	0
0	1	0	0
1	0	0	0
1	0	0	0
1	0	0	0
1	0	0	0
1	0	0	0
0	1	0	0
1	0	0	0
0	1	0	0
0	1	0	0
0	1	0	0
1	0	0	0
1	0	0	0
1	0	0	0
0	0	1	0
0	1	0	0
0	1	0	0
0	0	1	0
0	1	0	0
0	1	0	0
0	1	0	0
0	1	0	0
0	1	0	0
1	0	0	0
0	1	0	0
0	1	0	0
0	0	1	0
0	1	0	0
1	0	0	0
0	1	0	0
0	1	0	0
1	0	0	0
0	1	0	0
0	1	0	0
1	0	0	0
0	1	0	0
0	1	0	0
0	1	0	0
0	0	1	0
0	1	0	0
1	0	0	0
0	1	0	0
0	1	0	0
1	0	0	0
1	0	0	0
1	0	0	0
0	0	1	0
0	0	1	0
0	0	1	0
0	1	0	0
1	0	0	0
1	0	0	0
0	0	1	0
0	1	0	0
1	0	0	0
0	1	0	0
0	0	1	0
0	1	0	0
0	1	0	0
0	1	0	0
0	1	0	0
0	1	0	0
0	1	0	0
0	1	0	0
0	1	0	0
0	1	0	0
0	1	0	0
0	0	1	0
0	0	1	0
0	0	1	0
1	0	0	0
0	1	0	0
0	1	0	0
0	0	1	0
0	0	1	0
0	1	0	0
0	1	0	0
0	1	0	0
0	1	0	0
0	1	0	0
0	1	0	0
0	1	0	0
0	1	0	0
0	1	0	0
0	0	1	0
1	0	0	0
0	1	0	0
0	1	0	0
0	1	0	0
0	1	0	0
0	1	0	0
1	0	0	0
0	1	0	0
0	1	0	0
0	1	0	0
1	0	0	0
0	1	0	0
0	1	0	0
1	0	0	0
1	0	0	0
1	0	0	0
1	0	0	0
1	0	0	0
1	0	0	0
1	0	0	0
0	0	1	0
1	0	0	0
1	0	0	0
1	0	0	0
0	0	1	0
1	0	0	0
1	0	0	0
1	0	0	0
1	0	0	0
1	0	0	0
1	0	0	0
0	0	1	0
0	0	1	0
0	1	0	0
0	1	0	0
0	1	0	0
1	0	0	0
1	0	0	0
1	0	0	0
1	0	0	0
1	0	0	0
0	0	1	0
1	0	0	0
1	0	0	0
1	0	0	0
1	0	0	0
0	0	1	0
0	0	1	0
0	0	1	0
1	0	0	0
1	0	0	0
1	0	0	0
1	0	0	0
1	0	0	0
1	0	0	0
1	0	0	0
1	0	0	0
1	0	0	0
0	0	1	0
1	0	0	0
1	0	0	0
1	0	0	0
0	1	0	0
1	0	0	0
1	0	0	0
0	0	1	0
1	0	0	0
1	0	0	0
0	0	1	0
1	0	0	0
0	1	0	0
1	0	0	0
0	0	1	0
0	1	0	0
0	1	0	0
1	0	0	0
1	0	0	0
0	0	1	0
0	0	1	0
0	0	1	0
0	1	0	0
0	1	0	0
0	1	0	0
0	1	0	0
0	1	0	0
0	1	0	0
0	1	0	0
1	0	0	0
0	1	0	0
0	1	0	0
0	1	0	0
0	1	0	0
0	1	0	0
0	0	1	0
0	0	1	0
1	0	0	0
0	0	1	0
0	0	1	0
1	0	0	0
1	0	0	0
1	0	0	0
0	0	1	0
0	0	1	0
1	0	0	0
1	0	0	0
1	0	0	0
1	0	0	0
1	0	0	0
0	1	0	0
0	1	0	0
0	1	0	0
0	1	0	0
0	1	0	0
0	0	1	0
0	0	1	0
1	0	0	0
0	1	0	0
1	0	0	0
0	1	0	0
0	1	0	0
0	1	0	0
0	0	1	0
0	0	1	0
1	0	0	0
0	0	1	0
0	0	1	0
1	0	0	0
1	0	0	0
1	0	0	0
0	0	1	0
0	0	1	0
0	0	1	0
0	0	1	0
0	0	1	0
0	1	0	0
0	1	0	0
0	1	0	0
0	0	1	0
0	1	0	0
1	0	0	0
1	0	0	0
0	0	1	0
0	1	0	0
1	0	0	0
0	1	0	0
1	0	0	0
0	1	0	0
1	0	0	0
1	0	0	0
0	0	1	0
1	0	0	0
1	0	0	0
0	0	1	0
1	0	0	0
1	0	0	0
1	0	0	0
0	0	1	0
1	0	0	0
1	0	0	0
1	0	0	0
0	0	1	0
0	0	1	0
0	0	1	0
0	0	1	0
1	0	0	0
0	0	1	0
0	0	1	0
0	0	1	0
0	0	1	0
0	0	1	0
0	0	1	0
0	0	1	0
1	0	0	0
0	0	1	0
1	0	0	0
1	0	0	0
1	0	0	0
0	0	1	0
0	0	1	0
0	0	1	0
0	0	1	0
0	0	1	0
0	1	0	0
0	1	0	0
1	0	0	0
0	0	1	0
0	0	1	0
0	0	1	0
0	0	1	0
0	0	1	0
0	0	1	0
0	0	1	0
0	0	1	0
1	0	0	0
1	0	0	0
0	0	1	0
1	0	0	0
1	0	0	0
0	0	1	0
0	0	1	0
1	0	0	0
0	0	1	0
1	0	0	0
1	0	0	0
0	0	1	0
0	0	1	0
0	0	1	0
0	1	0	0
1	0	0	0
0	1	0	1
1	0	0	0
1	0	0	0
1	0	0	0
1	0	0	0
0	1	0	1
0	1	0	1
0	1	0	1
0	1	0	1
0	0	1	0
0	1	0	0
0	1	0	0
0	1	0	0
0	1	0	0
0	1	0	0
1	0	0	0
0	1	0	0
1	0	0	0
1	0	0	0
0	1	0	0
0	1	0	0
0	1	0	0
0	1	0	0
0	1	0	0
0	1	0	1
0	1	0	0
0	1	0	0
0	1	0	0
1	0	0	0
1	0	0	0
1	0	0	0
1	0	0	0
0	0	1	0
0	0	1	0
1	0	0	0
1	0	0	0
1	0	0	0
0	0	1	0
0	0	1	0
1	0	0	0
0	0	1	0
1	0	0	0
1	0	0	0
0	1	0	1
0	1	0	1
0	1	0	0
0	1	0	0
0	0	1	0
0	0	1	0
0	0	1	0
0	0	1	0
0	0	1	0
0	0	1	0
0	0	1	0
1	0	0	0
0	1	0	0
0	1	0	0
1	0	0	0
1	0	0	0
0	0	1	0
1	0	0	0
1	0	0	0
1	0	0	0
1	0	0	0
1	0	0	0
0	0	1	0
1	0	0	0
0	0	1	0
0	0	1	0
0	0	1	0
1	0	0	0
0	0	1	0
1	0	0	0
1	0	0	0
1	0	0	0
0	0	1	0
0	1	0	0
0	1	0	0
0	1	0	0
0	1	0	0
0	1	0	0
0	1	0	0
0	0	1	0
1	0	0	0
0	0	1	0
0	0	1	0
1	0	0	0
1	0	0	0
1	0	0	0
0	0	1	0
1	0	0	0
1	0	0	0
1	0	0	0
1	0	0	0
0	0	1	0
0	0	1	0
0	0	1	0
0	0	1	0
1	0	0	0
0	1	0	0
0	0	1	0
0	1	0	0
1	0	0	0
0	0	1	0
1	0	0	0
0	1	0	0
0	0	1	0
1	0	0	0
1	0	0	0
1	0	0	0
1	0	0	0
0	0	1	0
1	0	0	0
0	1	0	0
0	1	0	0
0	0	1	0
1	0	0	0
1	0	0	0
0	1	0	0
1	0	0	0
0	0	1	0
1	0	0	0
1	0	0	0
1	0	0	0
0	0	1	0
1	0	0	0
1	0	0	0
1	0	0	0
0	0	1	0
1	0	0	0
0	1	0	0
1	0	0	0
0	1	0	0
0	1	0	0
1	0	0	0
0	1	0	0
0	1	0	0
1	0	0	0
0	0	1	0
1	0	0	0
1	0	0	0
0	0	1	0
1	0	0	0
1	0	0	0
0	1	0	0
1	0	0	0
0	1	0	0
0	1	0	0
1	0	0	0
0	1	0	0
1	0	0	0
1	0	0	0
0	1	0	0
0	1	0	0
0	1	0	0
0	0	1	0
0	1	0	0
0	1	0	0
0	1	0	0
0	1	0	0
0	1	0	0
0	1	0	0
1	0	0	0
0	1	0	0
0	1	0	0
0	0	1	0
0	1	0	0
1	0	0	0
0	0	1	0
1	0	0	0
1	0	0	0
1	0	0	0
0	1	0	0
1	0	0	0
1	0	0	0
0	0	1	0
1	0	0	0
1	0	0	0
0	1	0	0
0	1	0	0
0	1	0	0
0	1	0	0
0	1	0	0
0	0	1	0
1	0	0	0
0	0	1	0
0	1	0	0
1	0	0	0
1	0	0	0
0	1	0	0
0	1	0	0
0	1	0	0
0	1	0	0
0	1	0	0
0	1	0	0
0	1	0	0
0	1	0	0
0	1	0	0
1	0	0	0
0	0	1	0
1	0	0	0
1	0	0	0
1	0	0	0
1	0	0	0
0	1	0	1
0	1	0	0
0	1	0	0
0	0	1	0
1	0	0	0
1	0	0	0
0	0	1	0
1	0	0	0
0	1	0	0
0	1	0	0
0	1	0	0
0	1	0	0
0	1	0	0
0	1	0	0
0	1	0	0
0	1	0	0
0	1	0	0
0	1	0	0
0	1	0	0
0	1	0	0
0	1	0	0
1	0	0	0
0	1	0	0
1	0	0	0
0	1	0	0
0	0	1	0
1	0	0	0
1	0	0	0
0	0	1	0
1	0	0	0
0	0	1	0
0	0	1	0
0	0	1	0
0	0	1	0
0	0	1	0
0	1	0	0
0	1	0	0
0	1	0	0
1	0	0	0
0	1	0	0
0	1	0	0
0	1	0	0
0	1	0	0
0	0	1	0
0	1	0	0
1	0	0	0
1	0	0	0
1	0	0	0
1	0	0	0
0	1	0	0
0	0	1	0
1	0	0	0
0	1	0	0
0	0	1	0
0	1	0	0
0	1	0	0
0	1	0	0
0	1	0	0
0	1	0	0
1	0	0	0
0	0	1	0
0	1	0	0
1	0	0	0
1	0	0	0
1	0	0	0
0	1	0	0
0	1	0	0
0	1	0	0
0	1	0	0
0	1	0	0
0	1	0	0
0	1	0	0
0	1	0	0
0	1	0	0
0	1	0	0
0	1	0	0
0	0	1	0
0	0	1	0
1	0	0	0
1	0	0	0
0	1	0	0
0	1	0	0
1	0	0	0
0	1	0	0
0	1	0	0
0	0	1	0
1	0	0	0
0	1	0	0
1	0	0	0
0	0	1	0
1	0	0	0
1	0	0	0
0	0	1	0
0	1	0	0
1	0	0	0
0	1	0	0
1	0	0	0
1	0	0	0
1	0	0	0
0	0	1	0
1	0	0	0
1	0	0	0
0	1	0	0
0	1	0	0
0	1	0	0
0	1	0	0
0	1	0	0
1	0	0	0
1	0	0	0
0	0	1	0
0	0	1	0
1	0	0	0
1	0	0	0
0	1	0	0
1	0	0	0
0	1	0	0
0	1	0	0
0	1	0	0
0	1	0	0
1	0	0	0
0	1	0	0
0	1	0	0
0	0	1	0
0	1	0	0
0	1	0	0
0	1	0	0
0	1	0	0
1	0	0	0
1	0	0	0
1	0	0	0
1	0	0	0
1	0	0	0
1	0	0	0
1	0	0	0
0	0	1	0
1	0	0	0
1	0	0	0
0	0	1	0
0	0	1	0
0	1	0	0
1	0	0	0
1	0	0	0
1	0	0	0
1	0	0	0
0	0	1	0
1	0	0	0
0	0	1	0
1	0	0	0
1	0	0	0
1	0	0	0
0	0	1	0
1	0	0	0
1	0	0	0
1	0	0	0
1	0	0	0
0	1	0	0
0	0	1	0
0	1	0	0
0	1	0	0
0	1	0	0
0	1	0	0
0	1	0	0
1	0	0	0
1	0	0	0
1	0	0	0
1	0	0	0
0	0	1	0
1	0	0	0
0	1	0	0
0	1	0	0
1	0	0	0
0	0	1	0
1	0	0	0
1	0	0	0
0	1	0	0
0	1	0	0
1	0	0	0
0	1	0	0
0	1	0	0
1	0	0	0
0	1	0	0
0	0	1	0
0	1	0	0
0	1	0	0
1	0	0	0
0	0	1	0
1	0	0	0
0	0	1	0
1	0	0	0
0	1	0	0
0	0	1	0
0	1	0	0
1	0	0	0
0	1	0	0
0	0	1	0
1	0	0	0
0	1	0	0
0	1	0	0
1	0	0	0
0	0	1	0
0	0	1	0
0	0	1	0
1	0	0	0
1	0	0	0
1	0	0	0
0	0	1	0
1	0	0	0
1	0	0	0
0	0	1	1
0	0	1	1
1	0	0	0
0	0	1	1
0	0	1	1
1	0	0	0
1	0	0	0
0	1	0	1
0	1	0	1
1	0	0	1
0	1	0	1
0	0	1	0
0	1	0	1
0	1	0	1
0	0	1	0
1	0	0	1
0	0	1	0
0	0	1	0
0	1	0	1
0	0	1	0
0	1	0	1
0	1	0	1
0	1	0	1
0	1	0	1
0	1	0	1
0	1	0	1
0	1	0	1
0	1	0	1
0	0	1	0
0	0	1	0
0	0	1	0
0	1	0	0
0	0	1	0
0	1	0	1
0	1	0	1
0	1	0	1
0	1	0	1
0	1	0	1
0	1	0	1
0	1	0	1
0	1	0	1
0	1	0	1
1	0	0	0
1	0	0	0
0	1	0	0
0	1	0	0
0	1	0	0
0	1	0	0
0	1	0	0
0	1	0	0
0	1	0	0
0	1	0	0
0	1	0	0
0	1	0	0
0	1	0	0
0	1	0	0
0	1	0	0
0	1	0	0
0	1	0	0
0	1	0	0
0	1	0	0
0	1	0	0
0	1	0	0
0	1	0	0
1	0	0	0
0	1	0	1
0	1	0	1
0	0	1	0
1	0	0	0
0	0	1	0
1	0	0	0
0	0	1	0
1	0	0	0
0	1	0	0
1	0	0	1
1	0	0	0
0	0	1	0
0	0	1	0
0	1	0	1
0	1	0	1
0	1	0	1
1	0	0	0
0	1	0	1
1	0	0	0
1	0	0	0
1	0	0	0
1	0	0	0
1	0	0	0
1	0	0	0
1	0	0	0
1	0	0	0
1	0	0	0
1	0	0	0
1	0	0	0
1	0	0	0
1	0	0	0
1	0	0	0
1	0	0	0
1	0	0	0
1	0	0	0
0	0	1	0
0	0	1	0
0	1	0	0
0	1	0	0
1	0	0	0
0	1	0	0
0	1	0	0
0	1	0	0
0	1	0	0
0	1	0	0
0	0	1	0
0	1	0	0
0	1	0	0
0	1	0	0
0	0	1	0
1	0	0	0
0	0	1	0
1	0	0	0
1	0	0	0
1	0	0	0
0	1	0	0
1	0	0	0
0	1	0	0
0	1	0	0
0	1	0	0
0	1	0	0
0	1	0	0
1	0	0	0
0	1	0	1
0	1	0	0
0	1	0	0
0	1	0	0
0	1	0	0
0	1	0	0
0	0	1	0
1	0	0	0
1	0	0	0
0	0	1	0
0	0	1	0
0	1	0	1
1	0	0	0
0	1	0	0
0	1	0	0
0	1	0	0
0	1	0	0
1	0	0	0
0	1	0	0
0	0	1	0
0	1	0	0
0	0	1	0
0	0	1	0
1	0	0	0
1	0	0	0
0	0	1	0
1	0	0	0
1	0	0	0
0	0	1	0
0	0	1	0
1	0	0	0
0	0	1	0
0	1	0	0
0	0	1	0
0	1	0	0
0	1	0	0
0	1	0	0
0	1	0	0
0	1	0	0
1	0	0	0
0	1	0	0
0	1	0	0
1	0	0	0
0	1	0	0
0	1	0	0
1	0	0	0
0	1	0	0
0	0	1	0
0	1	0	0
0	0	1	0
0	1	0	0
1	0	0	0
1	0	0	0
0	0	1	0
0	0	1	0
0	1	0	0
0	0	1	0
0	0	1	0
1	0	0	0
0	0	1	0
1	0	0	0
1	0	0	0
0	1	0	0
0	0	1	0
0	1	0	0
1	0	0	0
1	0	0	0
1	0	0	0
0	0	1	0
0	1	0	1
0	0	1	0
0	0	1	0
0	1	0	0
0	1	0	0
0	1	0	0
0	1	0	0
0	1	0	0
1	0	0	0
1	0	0	0
0	1	0	0
1	0	0	0
0	1	0	0
0	1	0	0
1	0	0	0
0	1	0	0
0	1	0	0
0	1	0	0
0	1	0	0
0	1	0	0
0	1	0	0
0	1	0	0
0	0	1	0
0	1	0	0
1	0	0	0
0	1	0	0
0	1	0	0
1	0	0	0
1	0	0	0
0	1	0	0
0	1	0	0
1	0	0	0
0	1	0	0
0	1	0	0
1	0	0	0
1	0	0	0
1	0	0	0
0	1	0	0
0	1	0	0
0	1	0	0
0	1	0	0
0	1	0	0
1	0	0	0
0	1	0	0
0	1	0	0
0	1	0	0
0	1	0	0
1	0	0	0
1	0	0	0
0	0	1	0
0	1	0	0
1	0	0	0
1	0	0	0
0	1	0	0
0	1	0	0
0	1	0	0
0	0	1	0
0	1	0	0
0	1	0	0
0	1	0	0
0	1	0	0
0	0	1	0
1	0	0	0
0	1	0	0
1	0	0	0
1	0	0	0
1	0	0	0
1	0	0	0
1	0	0	0
1	0	0	0
1	0	0	0
0	0	1	0
1	0	0	0
0	1	0	0
0	1	0	0
0	0	1	0
1	0	0	0
1	0	0	0
1	0	0	0
0	0	1	0
0	0	1	0
0	0	1	0
0	0	1	0
0	0	1	0
0	0	1	0
0	0	1	0
0	0	1	0
0	0	1	0
1	0	0	0
0	0	1	0
0	0	1	0
0	0	1	0
0	0	1	0
0	0	1	0
0	0	1	0
0	0	1	0
0	0	1	0
0	0	1	0
0	0	1	0
0	0	1	0
0	0	1	0
0	0	1	0
0	0	1	0
1	0	0	0
0	0	1	0
1	0	0	0
0	0	1	0
0	0	1	0
1	0	0	0
0	0	1	0
0	0	1	0
0	0	1	0
1	0	0	0
1	0	0	0
1	0	0	0
0	0	1	0
0	0	1	0
0	0	1	0
0	0	1	0
0	0	1	0
0	0	1	0
0	0	1	0
0	0	1	0
0	0	1	0
0	0	1	0
0	0	1	0
0	0	1	0
0	0	1	0
0	0	1	0
0	0	1	0
0	0	1	0
1	0	0	0
0	0	1	0
0	0	1	0
0	0	1	0
1	0	0	0
0	0	1	0
1	0	0	0
1	0	0	0
0	0	1	0
0	0	1	0
1	0	0	0
0	0	1	0
1	0	0	0
1	0	0	0
0	1	0	0
0	0	1	0
0	0	1	0
0	0	1	0
1	0	0	0
0	0	1	0
1	0	0	0
0	0	1	0
0	0	1	0
0	0	1	0
0	0	1	0
0	0	1	0
0	0	1	0
0	0	1	0
0	0	1	0
0	0	1	0
0	0	1	0
0	0	1	0
0	0	1	0
0	0	1	0
0	0	1	0
0	0	1	0
0	0	1	0
1	0	0	0
0	0	1	0
1	0	0	0
0	0	1	0
0	0	1	0
0	0	1	0
0	0	1	0
0	0	1	0
0	0	1	0
0	0	1	0
0	0	1	0
0	0	1	0
0	0	1	0
1	0	0	0
0	0	1	0
1	0	0	0
1	0	0	0
1	0	0	0
1	0	0	0
0	0	1	0
0	0	1	0
0	0	1	0
0	0	1	0
0	0	1	0
0	0	1	0
1	0	0	0
1	0	0	0
0	0	1	0
0	0	1	0
0	0	1	0
0	0	1	0
1	0	0	0
1	0	0	0
0	0	1	0
1	0	0	0
0	0	1	0
0	0	1	0
0	0	1	0
1	0	0	0
0	0	1	0
0	0	1	0
0	0	1	0
0	0	1	0
0	0	1	0
1	0	0	0
0	0	1	0
0	0	1	0
1	0	0	0
0	0	1	0
0	0	1	0
0	0	1	0
0	0	1	0
0	0	1	0
0	0	1	0
0	0	1	0
0	0	1	0
1	0	0	0
0	0	1	0
0	0	1	0
0	0	1	0
0	0	1	0
0	0	1	0
1	0	0	0
0	0	1	0
0	0	1	0
0	0	1	0
0	0	1	0
0	0	1	0
0	0	1	0
1	0	0	0
0	0	1	0
0	0	1	0
0	0	1	0
0	0	1	0
1	0	0	0
0	0	1	0
1	0	0	0
1	0	0	0
0	0	1	0
0	0	1	0
0	0	1	0
1	0	0	0
0	0	1	0
0	1	0	0
0	1	0	0
0	1	0	0
0	1	0	0
0	1	0	0
1	0	0	0
0	1	0	0
0	1	0	0
1	0	0	0
0	1	0	0
0	1	0	0
0	1	0	0
0	1	0	0
0	1	0	0
0	1	0	0
0	1	0	0
0	1	0	0
0	1	0	0
0	1	0	0
0	0	1	0
0	1	0	0
0	0	1	0
0	0	1	0
0	0	1	0
0	1	0	1
0	1	0	0
0	1	0	0
0	1	0	1
0	0	1	0
0	0	1	0
0	0	1	0
1	0	0	0
0	1	0	0
0	0	1	0
1	0	0	0
0	1	0	0
1	0	0	0
0	1	0	1
0	0	1	0
0	1	0	0
0	1	0	0
0	1	0	0
0	1	0	0
0	1	0	0
0	1	0	0
1	0	0	0
0	1	0	0
0	0	1	0
0	1	0	0
1	0	0	0
0	1	0	0
0	0	1	0
0	0	1	0
0	0	1	0
0	0	1	0
0	0	1	0
0	0	1	0
0	1	0	0
0	1	0	0
1	0	0	0
0	1	0	0
0	0	1	0
0	0	1	0
0	1	0	0
0	0	1	0
0	1	0	0
0	0	1	0
0	0	1	0
0	0	1	0
1	0	0	0
1	0	0	0
1	0	0	0
0	1	0	1
0	0	1	0
0	0	1	0
0	0	1	0
0	1	0	0
0	0	1	0
0	0	1	0
1	0	0	0
1	0	0	0
0	0	1	0
0	0	1	0
0	0	1	0
0	0	1	0
1	0	0	0
0	1	0	0
1	0	0	0
0	0	1	0
0	0	1	0
0	1	0	0
0	0	1	0
0	0	1	0
0	1	0	0
0	1	0	0
0	0	1	0
0	0	1	0
1	0	0	0
0	0	1	0
0	1	0	0
1	0	0	0
0	0	1	0
0	0	1	0
1	0	0	0
1	0	0	0
0	0	1	0
1	0	0	0
0	0	1	0
0	0	1	0
0	0	1	0
0	0	1	0
1	0	0	0
1	0	0	0
1	0	0	0
1	0	0	0
0	0	1	0
0	0	1	0
0	0	1	0
1	0	0	0
0	0	1	0
1	0	0	0
0	0	1	0
1	0	0	0
0	0	1	0
1	0	0	0
0	0	1	0
1	0	0	0
0	0	1	0
1	0	0	0
0	0	1	0
0	0	1	0
1	0	0	0
1	0	0	0
0	0	1	0
0	0	1	0
0	0	1	0
0	0	1	0
0	0	1	0
0	0	1	0
0	0	1	0
0	0	1	0
0	0	1	0
0	0	1	0
1	0	0	0
0	0	1	0
0	0	1	0
0	0	1	0
0	0	1	0
0	0	1	0
0	1	0	1
0	0	1	0
0	0	1	0
0	0	1	0
0	0	1	0
0	0	1	0
0	0	1	0
0	0	1	0
0	0	1	0
0	0	1	0
0	0	1	0
0	0	1	0
1	0	0	0
0	0	1	0
0	0	1	0
0	0	1	0
0	0	1	0
0	0	1	0
1	0	0	0
1	0	0	0
1	0	0	0
1	0	0	0
0	0	1	0
1	0	0	0
0	0	1	0
1	0	0	0
0	0	1	0
0	0	1	0
0	0	1	0
0	0	1	0
0	0	1	0
0	0	1	0
0	0	1	0
1	0	0	0
0	1	0	0
0	1	0	0
0	0	1	0
0	0	1	0
0	0	1	0
0	0	1	0
1	0	0	0
0	0	1	0
1	0	0	0
0	0	1	0
0	0	1	0
0	0	1	0
0	0	1	0
0	0	1	0
1	0	0	0
0	0	1	0
0	0	1	0
0	0	1	0
1	0	0	0
1	0	0	0
0	0	1	0
1	0	0	0
0	0	1	0
0	0	1	0
1	0	0	0
0	0	1	0
1	0	0	0
1	0	0	0
0	0	1	0
1	0	0	0
1	0	0	0
1	0	0	0
1	0	0	0
1	0	0	0
1	0	0	0
0	0	1	0
1	0	0	0
1	0	0	0
1	0	0	0
0	0	1	0
0	0	1	0
0	0	1	0
0	0	1	0
0	0	1	0
0	0	1	0
0	0	1	0
1	0	0	0
1	0	0	0
1	0	0	0
0	0	1	0
1	0	0	0
1	0	0	0
1	0	0	0
1	0	0	0
1	0	0	0
1	0	0	0
0	1	0	0
1	0	0	0
1	0	0	0
1	0	0	0
0	1	0	0
1	0	0	0
0	0	1	0
0	0	1	0
0	0	1	0
0	0	1	0
0	0	1	0
0	0	1	0
0	0	1	0
0	0	1	0
0	0	1	0
0	0	1	0
0	0	1	0
0	0	1	0
1	0	0	0
0	0	1	0
1	0	0	0
1	0	0	0
0	0	1	0
1	0	0	0
1	0	0	0
0	0	1	0
0	0	1	0
0	0	1	0
0	0	1	0
1	0	0	0
1	0	0	0
0	0	1	0
1	0	0	0
1	0	0	0
1	0	0	0
1	0	0	0
0	0	1	0
0	0	1	0
0	0	1	0
0	0	1	0
0	0	1	0
0	0	1	0
0	0	1	0
0	0	1	0
0	0	1	0
1	0	0	0
0	0	1	0
0	0	1	0
0	0	1	0
0	0	1	0
0	0	1	0
0	0	1	0
0	0	1	0
0	0	1	0
0	0	1	0
0	0	1	0
0	0	1	0
0	0	1	0
0	0	1	0
1	0	0	0
1	0	0	0
0	0	1	0
1	0	0	0
1	0	0	0
0	0	1	0
1	0	0	0
1	0	0	0
1	0	0	0
0	0	1	0
0	0	1	0
1	0	0	0
0	0	1	0
0	0	1	0
1	0	0	0
1	0	0	0
1	0	0	0
1	0	0	0
1	0	0	0
1	0	0	0
0	1	0	0
0	0	1	0
1	0	0	0
0	1	0	0
0	0	1	0
0	0	1	0
0	0	1	0
0	1	0	0
1	0	0	0
1	0	0	0
1	0	0	0
1	0	0	0
1	0	0	0
0	0	1	0
1	0	0	0
0	1	0	0
0	1	0	0
0	1	0	0
0	1	0	0
1	0	0	0
1	0	0	0
1	0	0	0
0	1	0	0
1	0	0	0
0	1	0	0
1	0	0	0
0	1	0	0
1	0	0	0
1	0	0	0
1	0	0	0
1	0	0	0
1	0	0	0
1	0	0	0
0	1	0	0
1	0	0	0
0	1	0	0
1	0	0	0
1	0	0	0
1	0	0	0
0	1	0	0
0	1	0	0
0	1	0	0
1	0	0	0
0	1	0	0
0	0	1	0
0	0	1	0
0	1	0	0
0	1	0	0
1	0	0	0
1	0	0	0
1	0	0	0
1	0	0	0
0	1	0	0
0	1	0	0
0	1	0	0
1	0	0	0
1	0	0	0
0	0	1	0
0	1	0	0
0	0	1	0
1	0	0	0
1	0	0	0
1	0	0	0
1	0	0	0
0	1	0	0
0	1	0	0
0	1	0	0
0	1	0	0
0	1	0	0
0	1	0	0
0	1	0	0
1	0	0	0
1	0	0	0
1	0	0	0
0	0	1	0
1	0	0	0
0	0	1	0
1	0	0	0
1	0	0	0
1	0	0	0
1	0	0	0
0	1	0	0
0	1	0	0
0	1	0	0
0	0	1	0
1	0	0	0
1	0	0	0
0	1	0	0
0	1	0	0
1	0	0	0
0	1	0	0
1	0	0	0
0	1	0	0
1	0	0	0
1	0	0	0
1	0	0	0
1	0	0	0
1	0	0	0
1	0	0	0
1	0	0	0
1	0	0	0
1	0	0	0
1	0	0	0
1	0	0	0
0	1	0	0
0	0	1	0
1	0	0	0
0	1	0	0
0	1	0	0
0	1	0	0
0	1	0	0
0	1	0	0
0	1	0	0
0	1	0	0
1	0	0	0
0	0	1	0
1	0	0	0
1	0	0	0
1	0	0	0
0	1	0	0
0	0	1	0
0	1	0	0
0	1	0	0
0	1	0	0
0	1	0	0
0	1	0	0
0	1	0	0
0	1	0	0
1	0	0	0
1	0	0	0
0	0	1	0
1	0	0	0
0	1	0	0
0	1	0	0
0	1	0	0
0	1	0	0
0	1	0	0
1	0	0	0
0	1	0	0
1	0	0	0
0	1	0	0
0	1	0	0
0	1	0	0
0	0	1	0
0	1	0	0
1	0	0	0
0	1	0	0
0	1	0	0
1	0	0	0
0	1	0	0
1	0	0	0
1	0	0	0
0	0	1	0
0	1	0	0
0	1	0	0
0	1	0	0
1	0	0	0
1	0	0	0
1	0	0	0
1	0	0	0
0	1	0	0
0	1	0	0
0	1	0	0
0	1	0	0
0	1	0	0
0	1	0	0
0	0	1	0
0	1	0	0
1	0	0	0
0	1	0	0
1	0	0	0
1	0	0	0
0	1	0	0
1	0	0	0
0	0	1	0
0	1	0	0
1	0	0	0
1	0	0	0
1	0	0	0
1	0	0	0
1	0	0	0
1	0	0	0
0	1	0	0
1	0	0	0
0	1	0	0
1	0	0	0
0	1	0	0
0	1	0	0
0	1	0	0
0	1	0	0
1	0	0	0
1	0	0	0
1	0	0	0
1	0	0	0
1	0	0	0
1	0	0	0
0	1	0	0
1	0	0	0
0	1	0	0
1	0	0	0
0	1	0	0
0	1	0	0
0	1	0	0
0	1	0	0
0	1	0	0
1	0	0	0
1	0	0	0
0	1	0	0
0	1	0	0
1	0	0	0
1	0	0	0
1	0	0	0
1	0	0	0
1	0	0	0
1	0	0	0
1	0	0	0
0	0	1	0
0	1	0	0
0	1	0	0
0	0	1	0
1	0	0	0
0	1	0	0
0	1	0	0
0	1	0	0
0	1	0	0
0	1	0	0
0	1	0	0
0	1	0	0
0	1	0	0
1	0	0	0
1	0	0	0
0	0	1	0
0	1	0	0
0	1	0	0
1	0	0	0
1	0	0	0
1	0	0	0
1	0	0	0
0	1	0	0
0	1	0	0
0	1	0	0
0	1	0	0
0	1	0	0
0	1	0	0
0	1	0	0
1	0	0	0
0	0	1	0
0	1	0	0
1	0	0	0
1	0	0	0
0	1	0	0
1	0	0	0
1	0	0	0
1	0	0	0
0	0	1	0
1	0	0	0
0	0	1	0
0	0	1	0
[truncated: 101,065 more rows]

## Sheet: 5km
Is_it_Urban_Cluster	Is_it_Urban_Centre	Is_it_Rural	school_attacked_updated
1	0	0	0
0	1	0	0
1	0	0	0
0	0	1	0
1	0	0	0
1	0	0	0
0	1	0	0
0	0	1	0
0	1	0	0
0	1	0	0
0	1	0	0
0	1	0	0
0	1	0	0
0	1	0	0
0	1	0	0
0	1	0	0
0	1	0	0
0	1	0	0
1	0	0	0
1	0	0	0
1	0	0	0
0	1	0	0
0	1	0	0
1	0	0	0
0	1	0	0
0	1	0	0
1	0	0	0
0	1	0	0
0	1	0	0
0	1	0	0
1	0	0	0
1	0	0	0
0	1	0	0
0	0	1	0
1	0	0	0
0	0	1	0
0	1	0	0
0	0	1	0
0	0	1	0
1	0	0	0
1	0	0	0
1	0	0	0
0	0	1	0
0	0	1	0
1	0	0	0
0	1	0	1
1	0	0	0
0	1	0	0
0	1	0	0
1	0	0	0
0	1	0	0
1	0	0	0
0	0	1	0
1	0	0	0
0	0	1	0
0	1	0	0
1	0	0	0
0	1	0	0
1	0	0	0
1	0	0	0
0	0	1	0
1	0	0	0
0	0	1	0
0	0	1	0
0	0	1	0
0	1	0	0
1	0	0	0
0	1	0	0
0	1	0	0
0	0	1	0
0	1	0	0
0	1	0	0
0	1	0	0
0	1	0	0
0	1	0	0
1	0	0	0
0	1	0	0
1	0	0	0
1	0	0	0
1	0	0	0
1	0	0	0
0	1	0	0
1	0	0	0
0	1	0	0
0	1	0	0
0	1	0	0
0	1	0	0
0	1	0	0
1	0	0	0
1	0	0	0
0	1	0	0
0	1	0	0
1	0	0	0
1	0	0	0
0	1	0	0
0	1	0	0
0	1	0	0
0	1	0	0
0	1	0	0
0	1	0	0
0	1	0	0
0	1	0	0
0	1	0	0
0	1	0	0
1	0	0	0
0	1	0	0
0	1	0	0
0	1	0	0
0	1	0	0
0	0	1	0
0	1	0	0
0	1	0	0
0	1	0	0
0	1	0	0
0	1	0	0
0	1	0	0
0	1	0	0
0	1	0	0
0	1	0	0
0	1	0	0
0	1	0	0
0	1	0	0
0	1	0	0
0	1	0	0
0	1	0	0
0	0	1	0
0	0	1	0
1	0	0	0
1	0	0	0
1	0	0	0
1	0	0	0
1	0	0	0
1	0	0	0
0	0	1	0
1	0	0	0
0	0	1	0
1	0	0	0
0	0	1	0
0	1	0	0
1	0	0	0
0	0	1	0
0	0	1	0
1	0	0	0
1	0	0	0
1	0	0	0
0	0	1	0
1	0	0	0
0	0	1	0
1	0	0	0
0	1	0	0
1	0	0	0
1	0	0	0
0	1	0	0
1	0	0	0
1	0	0	0
1	0	0	0
0	1	0	0
0	1	0	0
1	0	0	0
0	1	0	0
0	1	0	0
0	1	0	0
0	1	0	0
0	1	0	0
0	0	1	0
0	1	0	0
0	1	0	0
0	0	1	0
0	1	0	0
1	0	0	0
1	0	0	0
0	1	0	0
1	0	0	0
0	1	0	0
0	0	1	0
0	1	0	1
1	0	0	0
1	0	0	0
0	1	0	1
1	0	0	0
0	0	1	0
1	0	0	0
0	0	1	0
1	0	0	0
1	0	0	0
1	0	0	0
1	0	0	0
0	0	1	0
0	0	1	0
0	0	1	0
1	0	0	0
1	0	0	0
1	0	0	0
0	0	1	0
0	1	0	0
0	1	0	0
1	0	0	0
1	0	0	0
1	0	0	0
0	0	1	0
1	0	0	0
0	0	1	0
0	1	0	0
1	0	0	0
0	1	0	0
1	0	0	0
1	0	0	0
1	0	0	0
1	0	0	0
0	0	1	0
0	1	0	0
0	0	1	0
0	0	1	0
0	0	1	0
1	0	0	0
1	0	0	0
0	1	0	0
0	1	0	0
1	0	0	0
1	0	0	0
0	1	0	0
1	0	0	0
0	1	0	0
0	1	0	0
0	1	0	0
0	0	1	0
0	1	0	0
0	1	0	0
0	0	1	0
0	1	0	0
1	0	0	0
1	0	0	0
1	0	0	0
0	0	1	0
0	1	0	0
0	1	0	0
1	0	0	0
1	0	0	0
0	0	1	0
0	0	1	0
1	0	0	0
0	0	1	0
1	0	0	0
1	0	0	0
0	1	0	0
0	1	0	0
0	0	1	0
0	0	1	0
0	0	1	0
0	0	1	0
1	0	0	0
0	0	1	0
1	0	0	0
1	0	0	0
0	0	1	0
1	0	0	0
0	1	0	0
0	1	0	0
1	0	0	0
1	0	0	0
0	1	0	0
0	1	0	0
1	0	0	0
0	1	0	0
0	1	0	0
0	1	0	0
1	0	0	0
1	0	0	0
0	0	1	0
0	1	0	0
1	0	0	0
1	0	0	0
1	0	0	0
1	0	0	0
1	0	0	0
0	1	0	0
1	0	0	0
0	1	0	0
0	1	0	0
0	1	0	0
1	0	0	0
1	0	0	0
1	0	0	0
0	0	1	0
0	1	0	0
0	1	0	0
0	0	1	0
0	1	0	0
0	1	0	0
0	1	0	0
0	1	0	0
0	1	0	0
1	0	0	0
0	1	0	0
0	1	0	0
0	0	1	0
0	1	0	0
1	0	0	0
0	1	0	0
0	1	0	0
1	0	0	0
0	1	0	0
0	1	0	0
1	0	0	0
0	1	0	0
0	1	0	0
0	1	0	0
0	0	1	0
0	1	0	0
1	0	0	0
0	1	0	0
0	1	0	0
1	0	0	0
1	0	0	0
1	0	0	0
0	0	1	0
0	0	1	0
0	0	1	0
0	1	0	0
1	0	0	0
1	0	0	0
0	0	1	0
0	1	0	0
1	0	0	0
0	1	0	0
0	0	1	0
0	1	0	0
0	1	0	0
0	1	0	0
0	1	0	0
0	1	0	0
0	1	0	0
0	1	0	0
0	1	0	0
0	1	0	0
0	1	0	0
0	0	1	0
0	0	1	0
0	0	1	0
1	0	0	0
0	1	0	0
0	1	0	0
0	0	1	0
0	0	1	0
0	1	0	0
0	1	0	0
0	1	0	0
0	1	0	0
0	1	0	0
0	1	0	0
0	1	0	0
0	1	0	0
0	1	0	0
0	0	1	0
1	0	0	0
0	1	0	0
0	1	0	0
0	1	0	0
0	1	0	0
0	1	0	0
1	0	0	0
0	1	0	0
0	1	0	0
0	1	0	0
1	0	0	0
0	1	0	0
0	1	0	0
1	0	0	0
1	0	0	0
1	0	0	0
1	0	0	0
1	0	0	0
1	0	0	0
1	0	0	0
0	0	1	0
1	0	0	0
1	0	0	0
1	0	0	0
0	0	1	0
1	0	0	0
1	0	0	0
1	0	0	0
1	0	0	0
1	0	0	0
1	0	0	0
0	0	1	0
0	0	1	0
0	1	0	0
0	1	0	0
0	1	0	0
1	0	0	0
1	0	0	0
1	0	0	0
1	0	0	0
1	0	0	0
0	0	1	0
1	0	0	0
1	0	0	0
1	0	0	0
1	0	0	0
0	0	1	0
0	0	1	0
0	0	1	0
1	0	0	0
1	0	0	0
1	0	0	0
1	0	0	0
1	0	0	0
1	0	0	0
1	0	0	0
1	0	0	0
1	0	0	0
0	0	1	0
1	0	0	0
1	0	0	0
1	0	0	0
0	1	0	0
1	0	0	0
1	0	0	0
0	0	1	0
1	0	0	0
1	0	0	0
0	0	1	0
1	0	0	0
0	1	0	0
1	0	0	0
0	0	1	0
0	1	0	0
0	1	0	0
1	0	0	0
1	0	0	0
0	0	1	0
0	0	1	0
0	0	1	0
0	1	0	0
0	1	0	0
0	1	0	0
0	1	0	0
0	1	0	0
0	1	0	0
0	1	0	0
1	0	0	0
0	1	0	0
0	1	0	0
0	1	0	0
0	1	0	0
0	1	0	0
0	0	1	0
0	0	1	0
1	0	0	0
0	0	1	0
0	0	1	0
1	0	0	0
1	0	0	0
1	0	0	0
0	0	1	0
0	0	1	0
1	0	0	0
1	0	0	0
1	0	0	0
1	0	0	0
1	0	0	0
0	1	0	0
0	1	0	0
0	1	0	0
0	1	0	0
0	1	0	0
0	0	1	0
0	0	1	0
1	0	0	0
0	1	0	0
1	0	0	0
0	1	0	0
0	1	0	0
0	1	0	0
0	0	1	0
0	0	1	0
1	0	0	0
0	0	1	0
0	0	1	0
1	0	0	0
1	0	0	0
1	0	0	0
0	0	1	0
0	0	1	0
0	0	1	0
0	0	1	0
0	0	1	0
0	1	0	0
0	1	0	0
0	1	0	0
0	0	1	0
0	1	0	0
1	0	0	0
1	0	0	0
0	0	1	0
0	1	0	0
1	0	0	0
0	1	0	0
1	0	0	0
0	1	0	0
1	0	0	0
1	0	0	0
0	0	1	0
1	0	0	0
1	0	0	0
0	0	1	0
1	0	0	0
1	0	0	0
1	0	0	0
0	0	1	0
1	0	0	0
1	0	0	0
1	0	0	0
0	0	1	0
0	0	1	0
0	0	1	0
0	0	1	0
1	0	0	0
0	0	1	0
0	0	1	0
0	0	1	0
0	0	1	0
0	0	1	0
0	0	1	0
0	0	1	0
1	0	0	0
0	0	1	0
1	0	0	0
1	0	0	0
1	0	0	0
0	0	1	0
0	0	1	0
0	0	1	0
0	0	1	0
0	0	1	0
0	1	0	0
0	1	0	0
1	0	0	0
0	0	1	0
0	0	1	0
0	0	1	0
0	0	1	0
0	0	1	0
0	0	1	0
0	0	1	0
0	0	1	0
1	0	0	0
1	0	0	0
0	0	1	0
1	0	0	0
1	0	0	0
0	0	1	0
0	0	1	0
1	0	0	0
0	0	1	0
1	0	0	0
1	0	0	0
0	0	1	0
0	0	1	0
0	0	1	0
0	1	0	0
1	0	0	0
0	1	0	0
1	0	0	0
1	0	0	0
1	0	0	0
1	0	0	0
0	1	0	0
0	1	0	1
0	1	0	0
0	1	0	0
0	0	1	0
0	1	0	0
0	1	0	0
0	1	0	0
0	1	0	0
0	1	0	0
1	0	0	0
0	1	0	0
1	0	0	0
1	0	0	0
0	1	0	0
0	1	0	0
0	1	0	0
0	1	0	0
0	1	0	0
0	1	0	1
0	1	0	0
0	1	0	0
0	1	0	0
1	0	0	0
1	0	0	0
1	0	0	0
1	0	0	0
0	0	1	0
0	0	1	0
1	0	0	0
1	0	0	0
1	0	0	0
0	0	1	0
0	0	1	0
1	0	0	0
0	0	1	0
1	0	0	0
1	0	0	0
0	1	0	1
0	1	0	1
0	1	0	0
0	1	0	0
0	0	1	0
0	0	1	0
0	0	1	0
0	0	1	0
0	0	1	0
0	0	1	0
0	0	1	0
1	0	0	0
0	1	0	0
0	1	0	0
1	0	0	0
1	0	0	0
0	0	1	0
1	0	0	0
1	0	0	0
1	0	0	0
1	0	0	0
1	0	0	0
0	0	1	0
1	0	0	0
0	0	1	0
0	0	1	0
0	0	1	0
1	0	0	0
0	0	1	0
1	0	0	0
1	0	0	0
1	0	0	0
0	0	1	0
0	1	0	0
0	1	0	0
0	1	0	0
0	1	0	0
0	1	0	0
0	1	0	0
0	0	1	0
1	0	0	0
0	0	1	0
0	0	1	0
1	0	0	0
1	0	0	0
1	0	0	0
0	0	1	0
1	0	0	0
1	0	0	0
1	0	0	0
1	0	0	0
0	0	1	0
0	0	1	0
0	0	1	0
0	0	1	0
1	0	0	0
0	1	0	0
0	0	1	0
0	1	0	0
1	0	0	0
0	0	1	0
1	0	0	0
0	1	0	0
0	0	1	0
1	0	0	0
1	0	0	0
1	0	0	0
1	0	0	0
0	0	1	0
1	0	0	0
0	1	0	0
0	1	0	0
0	0	1	0
1	0	0	0
1	0	0	0
0	1	0	0
1	0	0	0
0	0	1	0
1	0	0	0
1	0	0	0
1	0	0	0
0	0	1	0
1	0	0	0
1	0	0	0
1	0	0	0
0	0	1	0
1	0	0	0
0	1	0	0
1	0	0	0
0	1	0	0
0	1	0	0
1	0	0	0
0	1	0	0
0	1	0	0
1	0	0	0
0	0	1	0
1	0	0	0
1	0	0	0
0	0	1	0
1	0	0	0
1	0	0	0
0	1	0	0
1	0	0	0
0	1	0	0
0	1	0	0
1	0	0	0
0	1	0	0
1	0	0	0
1	0	0	0
0	1	0	0
0	1	0	0
0	1	0	0
0	0	1	0
0	1	0	0
0	1	0	0
0	1	0	0
0	1	0	0
0	1	0	0
0	1	0	0
1	0	0	0
0	1	0	0
0	1	0	0
0	0	1	0
0	1	0	0
1	0	0	0
0	0	1	0
1	0	0	0
1	0	0	0
1	0	0	0
0	1	0	0
1	0	0	0
1	0	0	0
0	0	1	0
1	0	0	0
1	0	0	0
0	1	0	0
0	1	0	0
0	1	0	0
0	1	0	0
0	1	0	0
0	0	1	0
1	0	0	0
0	0	1	0
0	1	0	0
1	0	0	0
1	0	0	0
0	1	0	0
0	1	0	0
0	1	0	0
0	1	0	0
0	1	0	0
0	1	0	0
0	1	0	0
0	1	0	0
0	1	0	0
1	0	0	0
0	0	1	0
1	0	0	0
1	0	0	0
1	0	0	0
1	0	0	0
0	1	0	0
0	1	0	0
0	1	0	0
0	0	1	0
1	0	0	0
1	0	0	0
0	0	1	0
1	0	0	0
0	1	0	0
0	1	0	0
0	1	0	0
0	1	0	0
0	1	0	0
0	1	0	0
0	1	0	0
0	1	0	0
0	1	0	0
0	1	0	0
0	1	0	0
0	1	0	0
0	1	0	0
1	0	0	0
0	1	0	0
1	0	0	0
0	1	0	0
0	0	1	0
1	0	0	0
1	0	0	0
0	0	1	0
1	0	0	0
0	0	1	0
0	0	1	0
0	0	1	0
0	0	1	0
0	0	1	0
0	1	0	0
0	1	0	0
0	1	0	0
1	0	0	0
0	1	0	0
0	1	0	0
0	1	0	0
0	1	0	0
0	0	1	0
0	1	0	0
1	0	0	0
1	0	0	0
1	0	0	0
1	0	0	0
0	1	0	0
0	0	1	0
1	0	0	0
0	1	0	0
0	0	1	0
0	1	0	0
0	1	0	0
0	1	0	0
0	1	0	0
0	1	0	0
1	0	0	0
0	0	1	0
0	1	0	0
1	0	0	0
1	0	0	0
1	0	0	0
0	1	0	0
0	1	0	0
0	1	0	0
0	1	0	0
0	1	0	0
0	1	0	0
0	1	0	0
0	1	0	0
0	1	0	0
0	1	0	0
0	1	0	0
0	0	1	0
0	0	1	0
1	0	0	0
1	0	0	0
0	1	0	0
0	1	0	0
1	0	0	0
0	1	0	0
0	1	0	0
0	0	1	0
1	0	0	0
0	1	0	0
1	0	0	0
0	0	1	0
1	0	0	0
1	0	0	0
0	0	1	0
0	1	0	0
1	0	0	0
0	1	0	0
1	0	0	0
1	0	0	0
1	0	0	0
0	0	1	0
1	0	0	0
1	0	0	0
0	1	0	0
0	1	0	0
0	1	0	0
0	1	0	0
0	1	0	0
1	0	0	0
1	0	0	0
0	0	1	0
0	0	1	0
1	0	0	0
1	0	0	0
0	1	0	0
1	0	0	0
0	1	0	0
0	1	0	0
0	1	0	0
0	1	0	0
1	0	0	0
0	1	0	0
0	1	0	0
0	0	1	0
0	1	0	0
0	1	0	0
0	1	0	0
0	1	0	0
1	0	0	0
1	0	0	0
1	0	0	0
1	0	0	0
1	0	0	0
1	0	0	0
1	0	0	0
0	0	1	0
1	0	0	0
1	0	0	0
0	0	1	0
0	0	1	0
0	1	0	0
1	0	0	0
1	0	0	0
1	0	0	0
1	0	0	0
0	0	1	0
1	0	0	0
0	0	1	0
1	0	0	0
1	0	0	0
1	0	0	0
0	0	1	0
1	0	0	0
1	0	0	0
1	0	0	0
1	0	0	0
0	1	0	0
0	0	1	0
0	1	0	0
0	1	0	0
0	1	0	0
0	1	0	0
0	1	0	0
1	0	0	0
1	0	0	0
1	0	0	0
1	0	0	0
0	0	1	0
1	0	0	0
0	1	0	0
0	1	0	0
1	0	0	0
0	0	1	0
1	0	0	0
1	0	0	0
0	1	0	0
0	1	0	0
1	0	0	0
0	1	0	0
0	1	0	0
1	0	0	0
0	1	0	0
0	0	1	0
0	1	0	0
0	1	0	0
1	0	0	0
0	0	1	0
1	0	0	0
0	0	1	0
1	0	0	0
0	1	0	0
0	0	1	0
0	1	0	0
1	0	0	0
0	1	0	0
0	0	1	0
1	0	0	0
0	1	0	0
0	1	0	0
1	0	0	0
0	0	1	0
0	0	1	0
0	0	1	0
1	0	0	0
1	0	0	0
1	0	0	0
0	0	1	0
1	0	0	0
1	0	0	0
0	0	1	0
0	0	1	0
1	0	0	0
0	0	1	0
0	0	1	0
1	0	0	0
1	0	0	0
0	1	0	1
0	1	0	1
1	0	0	1
0	1	0	1
0	0	1	0
0	1	0	0
0	1	0	0
0	0	1	0
1	0	0	1
0	0	1	0
0	0	1	0
0	1	0	1
0	0	1	0
0	1	0	1
0	1	0	1
0	1	0	1
0	1	0	1
0	1	0	1
0	1	0	1
0	1	0	0
0	1	0	0
0	0	1	0
0	0	1	0
0	0	1	0
0	1	0	0
0	0	1	0
0	1	0	1
0	1	0	1
0	1	0	1
0	1	0	1
0	1	0	1
0	1	0	1
0	1	0	1
0	1	0	1
0	1	0	1
1	0	0	0
1	0	0	0
0	1	0	0
0	1	0	0
0	1	0	0
0	1	0	0
0	1	0	0
0	1	0	0
0	1	0	0
0	1	0	0
0	1	0	0
0	1	0	0
0	1	0	0
0	1	0	0
0	1	0	0
0	1	0	0
0	1	0	0
0	1	0	0
0	1	0	0
0	1	0	0
0	1	0	0
0	1	0	0
1	0	0	0
0	1	0	1
0	1	0	1
0	0	1	0
1	0	0	0
0	0	1	0
1	0	0	0
0	0	1	0
1	0	0	0
0	1	0	0
1	0	0	0
1	0	0	0
0	0	1	0
0	0	1	0
0	1	0	1
0	1	0	1
0	1	0	1
1	0	0	0
0	1	0	1
1	0	0	0
1	0	0	0
1	0	0	0
1	0	0	0
1	0	0	0
1	0	0	0
1	0	0	0
1	0	0	0
1	0	0	0
1	0	0	0
1	0	0	0
1	0	0	0
1	0	0	0
1	0	0	0
1	0	0	0
1	0	0	0
1	0	0	0
0	0	1	0
0	0	1	0
0	1	0	0
0	1	0	0
1	0	0	0
0	1	0	0
0	1	0	0
0	1	0	0
0	1	0	0
0	1	0	0
0	0	1	0
0	1	0	0
0	1	0	0
0	1	0	0
0	0	1	0
1	0	0	0
0	0	1	0
1	0	0	0
1	0	0	0
1	0	0	0
0	1	0	0
1	0	0	0
0	1	0	0
0	1	0	0
0	1	0	0
0	1	0	0
0	1	0	0
1	0	0	0
0	1	0	1
0	1	0	0
0	1	0	0
0	1	0	0
0	1	0	0
0	1	0	0
0	0	1	0
1	0	0	0
1	0	0	0
0	0	1	0
0	0	1	0
0	1	0	1
1	0	0	0
0	1	0	0
0	1	0	0
0	1	0	0
0	1	0	0
1	0	0	0
0	1	0	0
0	0	1	0
0	1	0	0
0	0	1	0
0	0	1	0
1	0	0	0
1	0	0	0
0	0	1	0
1	0	0	0
1	0	0	0
0	0	1	0
0	0	1	0
1	0	0	0
0	0	1	0
0	1	0	0
0	0	1	0
0	1	0	0
0	1	0	0
0	1	0	0
0	1	0	0
0	1	0	0
1	0	0	0
0	1	0	0
0	1	0	0
1	0	0	0
0	1	0	0
0	1	0	0
1	0	0	0
0	1	0	0
0	0	1	0
0	1	0	0
0	0	1	0
0	1	0	0
1	0	0	0
1	0	0	0
0	0	1	0
0	0	1	0
0	1	0	0
0	0	1	0
0	0	1	0
1	0	0	0
0	0	1	0
1	0	0	0
1	0	0	0
0	1	0	0
0	0	1	0
0	1	0	0
1	0	0	0
1	0	0	0
1	0	0	0
0	0	1	0
0	1	0	1
0	0	1	0
0	0	1	0
0	1	0	0
0	1	0	0
0	1	0	0
0	1	0	0
0	1	0	0
1	0	0	0
1	0	0	0
0	1	0	0
1	0	0	0
0	1	0	0
0	1	0	0
1	0	0	0
0	1	0	0
0	1	0	0
0	1	0	0
0	1	0	0
0	1	0	0
0	1	0	0
0	1	0	0
0	0	1	0
0	1	0	0
1	0	0	0
0	1	0	0
0	1	0	0
1	0	0	0
1	0	0	0
0	1	0	0
0	1	0	0
1	0	0	0
0	1	0	0
0	1	0	0
1	0	0	0
1	0	0	0
1	0	0	0
0	1	0	0
0	1	0	0
0	1	0	0
0	1	0	0
0	1	0	0
1	0	0	0
0	1	0	0
0	1	0	0
0	1	0	0
0	1	0	0
1	0	0	0
1	0	0	0
0	0	1	0
0	1	0	0
1	0	0	0
1	0	0	0
0	1	0	0
0	1	0	0
0	1	0	0
0	0	1	0
0	1	0	0
0	1	0	0
0	1	0	0
0	1	0	0
0	0	1	0
1	0	0	0
0	1	0	0
1	0	0	0
1	0	0	0
1	0	0	0
1	0	0	0
1	0	0	0
1	0	0	0
1	0	0	0
0	0	1	0
1	0	0	0
0	1	0	0
0	1	0	0
0	0	1	0
1	0	0	0
1	0	0	0
1	0	0	0
0	0	1	0
0	0	1	0
0	0	1	0
0	0	1	0
0	0	1	0
0	0	1	0
0	0	1	0
0	0	1	0
0	0	1	0
1	0	0	0
0	0	1	0
0	0	1	0
0	0	1	0
0	0	1	0
0	0	1	0
0	0	1	0
0	0	1	0
0	0	1	0
0	0	1	0
0	0	1	0
0	0	1	0
0	0	1	0
0	0	1	0
0	0	1	0
1	0	0	0
0	0	1	0
1	0	0	0
0	0	1	0
0	0	1	0
1	0	0	0
0	0	1	0
0	0	1	0
0	0	1	0
1	0	0	0
1	0	0	0
1	0	0	0
0	0	1	0
0	0	1	0
0	0	1	0
0	0	1	0
0	0	1	0
0	0	1	0
0	0	1	0
0	0	1	0
0	0	1	0
0	0	1	0
0	0	1	0
0	0	1	0
0	0	1	0
0	0	1	0
0	0	1	0
0	0	1	0
1	0	0	0
0	0	1	0
0	0	1	0
0	0	1	0
1	0	0	0
0	0	1	0
1	0	0	0
1	0	0	0
0	0	1	0
0	0	1	0
1	0	0	0
0	0	1	0
1	0	0	0
1	0	0	0
0	1	0	0
0	0	1	0
0	0	1	0
0	0	1	0
1	0	0	0
0	0	1	0
1	0	0	0
0	0	1	0
0	0	1	0
0	0	1	0
0	0	1	0
0	0	1	0
0	0	1	0
0	0	1	0
0	0	1	0
0	0	1	0
0	0	1	0
0	0	1	0
0	0	1	0
0	0	1	0
0	0	1	0
0	0	1	0
0	0	1	0
1	0	0	0
0	0	1	0
1	0	0	0
0	0	1	0
0	0	1	0
0	0	1	0
0	0	1	0
0	0	1	0
0	0	1	0
0	0	1	0
0	0	1	0
0	0	1	0
0	0	1	0
1	0	0	0
0	0	1	0
1	0	0	0
1	0	0	0
1	0	0	0
1	0	0	0
0	0	1	0
0	0	1	0
0	0	1	0
0	0	1	0
0	0	1	0
0	0	1	0
1	0	0	0
1	0	0	0
0	0	1	0
0	0	1	0
0	0	1	0
0	0	1	0
1	0	0	0
1	0	0	0
0	0	1	0
1	0	0	0
0	0	1	0
0	0	1	0
0	0	1	0
1	0	0	0
0	0	1	0
0	0	1	0
0	0	1	0
0	0	1	0
0	0	1	0
1	0	0	0
0	0	1	0
0	0	1	0
1	0	0	0
0	0	1	0
0	0	1	0
0	0	1	0
0	0	1	0
0	0	1	0
0	0	1	0
0	0	1	0
0	0	1	0
1	0	0	0
0	0	1	0
0	0	1	0
0	0	1	0
0	0	1	0
0	0	1	0
1	0	0	0
0	0	1	0
0	0	1	0
0	0	1	0
0	0	1	0
0	0	1	0
0	0	1	0
1	0	0	0
0	0	1	0
0	0	1	0
0	0	1	0
0	0	1	0
1	0	0	0
0	0	1	0
1	0	0	0
1	0	0	0
0	0	1	0
0	0	1	0
0	0	1	0
1	0	0	0
0	0	1	0
0	1	0	0
0	1	0	0
0	1	0	0
0	1	0	0
0	1	0	0
1	0	0	0
0	1	0	0
0	1	0	0
1	0	0	0
0	1	0	0
0	1	0	0
0	1	0	0
0	1	0	0
0	1	0	0
0	1	0	0
0	1	0	0
0	1	0	0
0	1	0	0
0	1	0	0
0	0	1	0
0	1	0	0
0	0	1	0
0	0	1	0
0	0	1	0
0	1	0	0
0	1	0	0
0	1	0	0
0	1	0	0
0	0	1	0
0	0	1	0
0	0	1	0
1	0	0	0
0	1	0	0
0	0	1	0
1	0	0	0
0	1	0	0
1	0	0	0
0	1	0	1
0	0	1	0
0	1	0	0
0	1	0	0
0	1	0	0
0	1	0	0
0	1	0	0
0	1	0	0
1	0	0	0
0	1	0	0
0	0	1	0
0	1	0	0
1	0	0	0
0	1	0	0
0	0	1	0
0	0	1	0
0	0	1	0
0	0	1	0
0	0	1	0
0	0	1	0
0	1	0	0
0	1	0	0
1	0	0	0
0	1	0	0
0	0	1	0
0	0	1	0
0	1	0	0
0	0	1	0
0	1	0	0
0	0	1	0
0	0	1	0
0	0	1	0
1	0	0	0
1	0	0	0
1	0	0	0
0	1	0	1
0	0	1	0
0	0	1	0
0	0	1	0
0	1	0	0
0	0	1	0
0	0	1	0
1	0	0	0
1	0	0	0
0	0	1	0
0	0	1	0
0	0	1	0
0	0	1	0
1	0	0	0
0	1	0	0
1	0	0	0
0	0	1	0
0	0	1	0
0	1	0	0
0	0	1	0
0	0	1	0
0	1	0	0
0	1	0	0
0	0	1	0
0	0	1	0
1	0	0	0
0	0	1	0
0	1	0	0
1	0	0	0
0	0	1	0
0	0	1	0
1	0	0	0
1	0	0	0
0	0	1	0
1	0	0	0
0	0	1	0
0	0	1	0
0	0	1	0
0	0	1	0
1	0	0	0
1	0	0	0
1	0	0	0
1	0	0	0
0	0	1	0
0	0	1	0
0	0	1	0
1	0	0	0
0	0	1	0
1	0	0	0
0	0	1	0
1	0	0	0
0	0	1	0
1	0	0	0
0	0	1	0
1	0	0	0
0	0	1	0
1	0	0	0
0	0	1	0
0	0	1	0
1	0	0	0
1	0	0	0
0	0	1	0
0	0	1	0
0	0	1	0
0	0	1	0
0	0	1	0
0	0	1	0
0	0	1	0
0	0	1	0
0	0	1	0
0	0	1	0
1	0	0	0
0	0	1	0
0	0	1	0
0	0	1	0
0	0	1	0
0	0	1	0
0	1	0	1
0	0	1	0
0	0	1	0
0	0	1	0
0	0	1	0
0	0	1	0
0	0	1	0
0	0	1	0
0	0	1	0
0	0	1	0
0	0	1	0
0	0	1	0
1	0	0	0
0	0	1	0
0	0	1	0
0	0	1	0
0	0	1	0
0	0	1	0
1	0	0	0
1	0	0	0
1	0	0	0
1	0	0	0
0	0	1	0
1	0	0	0
0	0	1	0
1	0	0	0
0	0	1	0
0	0	1	0
0	0	1	0
0	0	1	0
0	0	1	0
0	0	1	0
0	0	1	0
1	0	0	0
0	1	0	0
0	1	0	0
0	0	1	0
0	0	1	0
0	0	1	0
0	0	1	0
1	0	0	0
0	0	1	0
1	0	0	0
0	0	1	0
0	0	1	0
0	0	1	0
0	0	1	0
0	0	1	0
1	0	0	0
0	0	1	0
0	0	1	0
0	0	1	0
1	0	0	0
1	0	0	0
0	0	1	0
1	0	0	0
0	0	1	0
0	0	1	0
1	0	0	0
0	0	1	0
1	0	0	0
1	0	0	0
0	0	1	0
1	0	0	0
1	0	0	0
1	0	0	0
1	0	0	0
1	0	0	0
1	0	0	0
0	0	1	0
1	0	0	0
1	0	0	0
1	0	0	0
0	0	1	0
0	0	1	0
0	0	1	0
0	0	1	0
0	0	1	0
0	0	1	0
0	0	1	0
1	0	0	0
1	0	0	0
1	0	0	0
0	0	1	0
1	0	0	0
1	0	0	0
1	0	0	0
1	0	0	0
1	0	0	0
1	0	0	0
0	1	0	0
1	0	0	0
1	0	0	0
1	0	0	0
0	1	0	0
1	0	0	0
0	0	1	0
0	0	1	0
0	0	1	0
0	0	1	0
0	0	1	0
0	0	1	0
0	0	1	0
0	0	1	0
0	0	1	0
0	0	1	0
0	0	1	0
0	0	1	0
1	0	0	0
0	0	1	0
1	0	0	0
1	0	0	0
0	0	1	0
1	0	0	0
1	0	0	0
0	0	1	0
0	0	1	0
0	0	1	0
0	0	1	0
1	0	0	0
1	0	0	0
0	0	1	0
1	0	0	0
1	0	0	0
1	0	0	0
1	0	0	0
0	0	1	0
0	0	1	0
0	0	1	0
0	0	1	0
0	0	1	0
0	0	1	0
0	0	1	0
0	0	1	0
0	0	1	0
1	0	0	0
0	0	1	0
0	0	1	0
0	0	1	0
0	0	1	0
0	0	1	0
0	0	1	0
0	0	1	0
0	0	1	0
0	0	1	0
0	0	1	0
0	0	1	0
0	0	1	0
0	0	1	0
1	0	0	0
1	0	0	0
0	0	1	0
1	0	0	0
1	0	0	0
0	0	1	0
1	0	0	0
1	0	0	0
1	0	0	0
0	0	1	0
0	0	1	0
1	0	0	0
0	0	1	0
0	0	1	0
1	0	0	0
1	0	0	0
1	0	0	0
1	0	0	0
1	0	0	0
1	0	0	0
0	1	0	0
0	0	1	0
1	0	0	0
0	1	0	0
0	0	1	0
0	0	1	0
0	0	1	0
0	1	0	0
1	0	0	0
1	0	0	0
1	0	0	0
1	0	0	0
1	0	0	0
0	0	1	0
1	0	0	0
0	1	0	0
0	1	0	0
0	1	0	0
0	1	0	0
1	0	0	0
1	0	0	0
1	0	0	0
0	1	0	0
1	0	0	0
0	1	0	0
1	0	0	0
0	1	0	0
1	0	0	0
1	0	0	0
1	0	0	0
1	0	0	0
1	0	0	0
1	0	0	0
0	1	0	0
1	0	0	0
0	1	0	0
1	0	0	0
1	0	0	0
1	0	0	0
0	1	0	0
0	1	0	0
0	1	0	0
1	0	0	0
0	1	0	0
0	0	1	0
0	0	1	0
0	1	0	0
0	1	0	0
1	0	0	0
1	0	0	0
1	0	0	0
1	0	0	0
0	1	0	0
0	1	0	0
0	1	0	0
1	0	0	0
1	0	0	0
0	0	1	0
0	1	0	0
0	0	1	0
1	0	0	0
1	0	0	0
1	0	0	0
1	0	0	0
0	1	0	0
0	1	0	0
0	1	0	0
0	1	0	0
0	1	0	0
0	1	0	0
0	1	0	0
1	0	0	0
1	0	0	0
1	0	0	0
0	0	1	0
1	0	0	0
0	0	1	0
1	0	0	0
1	0	0	0
1	0	0	0
1	0	0	0
0	1	0	0
0	1	0	0
0	1	0	0
0	0	1	0
1	0	0	0
1	0	0	0
0	1	0	0
0	1	0	0
1	0	0	0
0	1	0	0
1	0	0	0
0	1	0	0
1	0	0	0
1	0	0	0
1	0	0	0
1	0	0	0
1	0	0	0
1	0	0	0
1	0	0	0
1	0	0	0
1	0	0	0
1	0	0	0
1	0	0	0
0	1	0	0
0	0	1	0
1	0	0	0
0	1	0	0
0	1	0	0
0	1	0	0
0	1	0	0
0	1	0	0
0	1	0	0
0	1	0	0
1	0	0	0
0	0	1	0
1	0	0	0
1	0	0	0
1	0	0	0
0	1	0	0
0	0	1	0
0	1	0	0
0	1	0	0
0	1	0	0
0	1	0	0
0	1	0	0
0	1	0	0
0	1	0	0
1	0	0	0
1	0	0	0
0	0	1	0
1	0	0	0
0	1	0	0
0	1	0	0
0	1	0	0
0	1	0	0
0	1	0	0
1	0	0	0
0	1	0	0
1	0	0	0
0	1	0	0
0	1	0	0
0	1	0	0
0	0	1	0
0	1	0	0
1	0	0	0
0	1	0	0
0	1	0	0
1	0	0	0
0	1	0	0
1	0	0	0
1	0	0	0
0	0	1	0
0	1	0	0
0	1	0	0
0	1	0	0
1	0	0	0
1	0	0	0
1	0	0	0
1	0	0	0
0	1	0	0
0	1	0	0
0	1	0	0
0	1	0	0
0	1	0	0
0	1	0	0
0	0	1	0
0	1	0	0
1	0	0	0
0	1	0	0
1	0	0	0
1	0	0	0
0	1	0	0
1	0	0	0
0	0	1	0
0	1	0	0
1	0	0	0
1	0	0	0
1	0	0	0
1	0	0	0
1	0	0	0
1	0	0	0
0	1	0	0
1	0	0	0
0	1	0	0
1	0	0	0
0	1	0	0
0	1	0	0
0	1	0	0
0	1	0	0
1	0	0	0
1	0	0	0
1	0	0	0
1	0	0	0
1	0	0	0
1	0	0	0
0	1	0	0
1	0	0	0
0	1	0	0
1	0	0	0
0	1	0	0
0	1	0	0
0	1	0	0
0	1	0	0
0	1	0	0
1	0	0	0
1	0	0	0
0	1	0	0
0	1	0	0
1	0	0	0
1	0	0	0
1	0	0	0
1	0	0	0
1	0	0	0
1	0	0	0
1	0	0	0
0	0	1	0
0	1	0	0
0	1	0	0
0	0	1	0
1	0	0	0
0	1	0	0
0	1	0	0
0	1	0	0
0	1	0	0
0	1	0	0
0	1	0	0
0	1	0	0
0	1	0	0
1	0	0	0
1	0	0	0
0	0	1	0
0	1	0	0
0	1	0	0
1	0	0	0
1	0	0	0
1	0	0	0
1	0	0	0
0	1	0	0
0	1	0	0
0	1	0	0
0	1	0	0
0	1	0	0
0	1	0	0
0	1	0	0
1	0	0	0
0	0	1	0
0	1	0	0
1	0	0	0
1	0	0	0
0	1	0	0
1	0	0	0
1	0	0	0
1	0	0	0
0	0	1	0
1	0	0	0
0	0	1	0
0	0	1	0
[truncated: 101,065 more rows]

## Sheet: 3km
Is_it_Urban_Cluster	Is_it_Urban_Centre	Is_it_Rural	school_attacked_updated
1	0	0	0
0	1	0	0
1	0	0	0
0	0	1	0
1	0	0	0
1	0	0	0
0	1	0	0
0	0	1	0
0	1	0	0
0	1	0	0
0	1	0	0
0	1	0	0
0	1	0	0
0	1	0	0
0	1	0	0
0	1	0	0
0	1	0	0
0	1	0	0
1	0	0	0
1	0	0	0
1	0	0	0
0	1	0	0
0	1	0	0
1	0	0	0
0	1	0	0
0	1	0	0
1	0	0	0
0	1	0	0
0	1	0	0
0	1	0	0
1	0	0	0
1	0	0	0
0	1	0	0
0	0	1	0
1	0	0	0
0	0	1	0
0	1	0	0
0	0	1	0
0	0	1	0
1	0	0	0
1	0	0	0
1	0	0	0
0	0	1	0
0	0	1	0
1	0	0	0
0	1	0	1
1	0	0	0
0	1	0	0
0	1	0	0
1	0	0	0
0	1	0	0
1	0	0	0
0	0	1	0
1	0	0	0
0	0	1	0
0	1	0	0
1	0	0	0
0	1	0	0
1	0	0	0
1	0	0	0
0	0	1	0
1	0	0	0
0	0	1	0
0	0	1	0
0	0	1	0
0	1	0	0
1	0	0	0
0	1	0	0
0	1	0	0
0	0	1	0
0	1	0	0
0	1	0	0
0	1	0	0
0	1	0	0
0	1	0	0
1	0	0	0
0	1	0	0
1	0	0	0
1	0	0	0
1	0	0	0
1	0	0	0
0	1	0	0
1	0	0	0
0	1	0	0
0	1	0	0
0	1	0	0
0	1	0	0
0	1	0	0
1	0	0	0
1	0	0	0
0	1	0	0
0	1	0	0
1	0	0	0
1	0	0	0
0	1	0	0
0	1	0	0
0	1	0	0
0	1	0	0
0	1	0	0
0	1	0	0
0	1	0	0
0	1	0	0
0	1	0	0
0	1	0	0
1	0	0	0
0	1	0	0
0	1	0	0
0	1	0	0
0	1	0	0
0	0	1	0
0	1	0	0
0	1	0	0
0	1	0	0
0	1	0	0
0	1	0	0
0	1	0	0
0	1	0	0
0	1	0	0
0	1	0	0
0	1	0	0
0	1	0	0
0	1	0	0
0	1	0	0
0	1	0	0
0	1	0	0
0	0	1	0
0	0	1	0
1	0	0	0
1	0	0	0
1	0	0	0
1	0	0	0
1	0	0	0
1	0	0	0
0	0	1	0
1	0	0	0
0	0	1	0
1	0	0	0
0	0	1	0
0	1	0	0
1	0	0	0
0	0	1	0
0	0	1	0
1	0	0	0
1	0	0	0
1	0	0	0
0	0	1	0
1	0	0	0
0	0	1	0
1	0	0	0
0	1	0	0
1	0	0	0
1	0	0	0
0	1	0	0
1	0	0	0
1	0	0	0
1	0	0	0
0	1	0	0
0	1	0	0
1	0	0	0
0	1	0	0
0	1	0	0
0	1	0	0
0	1	0	0
0	1	0	0
0	0	1	0
0	1	0	0
0	1	0	0
0	0	1	0
0	1	0	0
1	0	0	0
1	0	0	0
0	1	0	0
1	0	0	0
0	1	0	0
0	0	1	0
0	1	0	1
1	0	0	0
1	0	0	0
0	1	0	1
1	0	0	0
0	0	1	0
1	0	0	0
0	0	1	0
1	0	0	0
1	0	0	0
1	0	0	0
1	0	0	0
0	0	1	0
0	0	1	0
0	0	1	0
1	0	0	0
1	0	0	0
1	0	0	0
0	0	1	0
0	1	0	0
0	1	0	0
1	0	0	0
1	0	0	0
1	0	0	0
0	0	1	0
1	0	0	0
0	0	1	0
0	1	0	0
1	0	0	0
0	1	0	0
1	0	0	0
1	0	0	0
1	0	0	0
1	0	0	0
0	0	1	0
0	1	0	0
0	0	1	0
0	0	1	0
0	0	1	0
1	0	0	0
1	0	0	0
0	1	0	0
0	1	0	0
1	0	0	0
1	0	0	0
0	1	0	0
1	0	0	0
0	1	0	0
0	1	0	0
0	1	0	0
0	0	1	0
0	1	0	0
0	1	0	0
0	0	1	0
0	1	0	0
1	0	0	0
1	0	0	0
1	0	0	0
0	0	1	0
0	1	0	0
0	1	0	0
1	0	0	0
1	0	0	0
0	0	1	0
0	0	1	0
1	0	0	0
0	0	1	0
1	0	0	0
1	0	0	0
0	1	0	0
0	1	0	0
0	0	1	0
0	0	1	0
0	0	1	0
0	0	1	0
1	0	0	0
0	0	1	0
1	0	0	0
1	0	0	0
0	0	1	0
1	0	0	0
0	1	0	0
0	1	0	0
1	0	0	0
1	0	0	0
0	1	0	0
0	1	0	0
1	0	0	0
0	1	0	0
0	1	0	0
0	1	0	0
1	0	0	0
1	0	0	0
0	0	1	0
0	1	0	0
1	0	0	0
1	0	0	0
1	0	0	0
1	0	0	0
1	0	0	0
0	1	0	0
1	0	0	0
0	1	0	0
0	1	0	0
0	1	0	0
1	0	0	0
1	0	0	0
1	0	0	0
0	0	1	0
0	1	0	0
0	1	0	0
0	0	1	0
0	1	0	0
0	1	0	0
0	1	0	0
0	1	0	0
0	1	0	0
1	0	0	0
0	1	0	0
0	1	0	0
0	0	1	0
0	1	0	0
1	0	0	0
0	1	0	0
0	1	0	0
1	0	0	0
0	1	0	0
0	1	0	0
1	0	0	0
0	1	0	0
0	1	0	0
0	1	0	0
0	0	1	0
0	1	0	0
1	0	0	0
0	1	0	0
0	1	0	0
1	0	0	0
1	0	0	0
1	0	0	0
0	0	1	0
0	0	1	0
0	0	1	0
0	1	0	0
1	0	0	0
1	0	0	0
0	0	1	0
0	1	0	0
1	0	0	0
0	1	0	0
0	0	1	0
0	1	0	0
0	1	0	0
0	1	0	0
0	1	0	0
0	1	0	0
0	1	0	0
0	1	0	0
0	1	0	0
0	1	0	0
0	1	0	0
0	0	1	0
0	0	1	0
0	0	1	0
1	0	0	0
0	1	0	0
0	1	0	0
0	0	1	0
0	0	1	0
0	1	0	0
0	1	0	0
0	1	0	0
0	1	0	0
0	1	0	0
0	1	0	0
0	1	0	0
0	1	0	0
0	1	0	0
0	0	1	0
1	0	0	0
0	1	0	0
0	1	0	0
0	1	0	0
0	1	0	0
0	1	0	0
1	0	0	0
0	1	0	0
0	1	0	0
0	1	0	0
1	0	0	0
0	1	0	0
0	1	0	0
1	0	0	0
1	0	0	0
1	0	0	0
1	0	0	0
1	0	0	0
1	0	0	0
1	0	0	0
0	0	1	0
1	0	0	0
1	0	0	0
1	0	0	0
0	0	1	0
1	0	0	0
1	0	0	0
1	0	0	0
1	0	0	0
1	0	0	0
1	0	0	0
0	0	1	0
0	0	1	0
0	1	0	0
0	1	0	0
0	1	0	0
1	0	0	0
1	0	0	0
1	0	0	0
1	0	0	0
1	0	0	0
0	0	1	0
1	0	0	0
1	0	0	0
1	0	0	0
1	0	0	0
0	0	1	0
0	0	1	0
0	0	1	0
1	0	0	0
1	0	0	0
1	0	0	0
1	0	0	0
1	0	0	0
1	0	0	0
1	0	0	0
1	0	0	0
1	0	0	0
0	0	1	0
1	0	0	0
1	0	0	0
1	0	0	0
0	1	0	0
1	0	0	0
1	0	0	0
0	0	1	0
1	0	0	0
1	0	0	0
0	0	1	0
1	0	0	0
0	1	0	0
1	0	0	0
0	0	1	0
0	1	0	0
0	1	0	0
1	0	0	0
1	0	0	0
0	0	1	0
0	0	1	0
0	0	1	0
0	1	0	0
0	1	0	0
0	1	0	0
0	1	0	0
0	1	0	0
0	1	0	0
0	1	0	0
1	0	0	0
0	1	0	0
0	1	0	0
0	1	0	0
0	1	0	0
0	1	0	0
0	0	1	0
0	0	1	0
1	0	0	0
0	0	1	0
0	0	1	0
1	0	0	0
1	0	0	0
1	0	0	0
0	0	1	0
0	0	1	0
1	0	0	0
1	0	0	0
1	0	0	0
1	0	0	0
1	0	0	0
0	1	0	0
0	1	0	0
0	1	0	0
0	1	0	0
0	1	0	0
0	0	1	0
0	0	1	0
1	0	0	0
0	1	0	0
1	0	0	0
0	1	0	0
0	1	0	0
0	1	0	0
0	0	1	0
0	0	1	0
1	0	0	0
0	0	1	0
0	0	1	0
1	0	0	0
1	0	0	0
1	0	0	0
0	0	1	0
0	0	1	0
0	0	1	0
0	0	1	0
0	0	1	0
0	1	0	0
0	1	0	0
0	1	0	0
0	0	1	0
0	1	0	0
1	0	0	0
1	0	0	0
0	0	1	0
0	1	0	0
1	0	0	0
0	1	0	0
1	0	0	0
0	1	0	0
1	0	0	0
1	0	0	0
0	0	1	0
1	0	0	0
1	0	0	0
0	0	1	0
1	0	0	0
1	0	0	0
1	0	0	0
0	0	1	0
1	0	0	0
1	0	0	0
1	0	0	0
0	0	1	0
0	0	1	0
0	0	1	0
0	0	1	0
1	0	0	0
0	0	1	0
0	0	1	0
0	0	1	0
0	0	1	0
0	0	1	0
0	0	1	0
0	0	1	0
1	0	0	0
0	0	1	0
1	0	0	0
1	0	0	0
1	0	0	0
0	0	1	0
0	0	1	0
0	0	1	0
0	0	1	0
0	0	1	0
0	1	0	0
0	1	0	0
1	0	0	0
0	0	1	0
0	0	1	0
0	0	1	0
0	0	1	0
0	0	1	0
0	0	1	0
0	0	1	0
0	0	1	0
1	0	0	0
1	0	0	0
0	0	1	0
1	0	0	0
1	0	0	0
0	0	1	0
0	0	1	0
1	0	0	0
0	0	1	0
1	0	0	0
1	0	0	0
0	0	1	0
0	0	1	0
0	0	1	0
0	1	0	0
1	0	0	0
0	1	0	0
1	0	0	0
1	0	0	0
1	0	0	0
1	0	0	0
0	1	0	0
0	1	0	0
0	1	0	0
0	1	0	0
0	0	1	0
0	1	0	0
0	1	0	0
0	1	0	0
0	1	0	0
0	1	0	0
1	0	0	0
0	1	0	0
1	0	0	0
1	0	0	0
0	1	0	0
0	1	0	0
0	1	0	0
0	1	0	0
0	1	0	0
0	1	0	1
0	1	0	0
0	1	0	0
0	1	0	0
1	0	0	0
1	0	0	0
1	0	0	0
1	0	0	0
0	0	1	0
0	0	1	0
1	0	0	0
1	0	0	0
1	0	0	0
0	0	1	0
0	0	1	0
1	0	0	0
0	0	1	0
1	0	0	0
1	0	0	0
0	1	0	0
0	1	0	1
0	1	0	0
0	1	0	0
0	0	1	0
0	0	1	0
0	0	1	0
0	0	1	0
0	0	1	0
0	0	1	0
0	0	1	0
1	0	0	0
0	1	0	0
0	1	0	0
1	0	0	0
1	0	0	0
0	0	1	0
1	0	0	0
1	0	0	0
1	0	0	0
1	0	0	0
1	0	0	0
0	0	1	0
1	0	0	0
0	0	1	0
0	0	1	0
0	0	1	0
1	0	0	0
0	0	1	0
1	0	0	0
1	0	0	0
1	0	0	0
0	0	1	0
0	1	0	0
0	1	0	0
0	1	0	0
0	1	0	0
0	1	0	0
0	1	0	0
0	0	1	0
1	0	0	0
0	0	1	0
0	0	1	0
1	0	0	0
1	0	0	0
1	0	0	0
0	0	1	0
1	0	0	0
1	0	0	0
1	0	0	0
1	0	0	0
0	0	1	0
0	0	1	0
0	0	1	0
0	0	1	0
1	0	0	0
0	1	0	0
0	0	1	0
0	1	0	0
1	0	0	0
0	0	1	0
1	0	0	0
0	1	0	0
0	0	1	0
1	0	0	0
1	0	0	0
1	0	0	0
1	0	0	0
0	0	1	0
1	0	0	0
0	1	0	0
0	1	0	0
0	0	1	0
1	0	0	0
1	0	0	0
0	1	0	0
1	0	0	0
0	0	1	0
1	0	0	0
1	0	0	0
1	0	0	0
0	0	1	0
1	0	0	0
1	0	0	0
1	0	0	0
0	0	1	0
1	0	0	0
0	1	0	0
1	0	0	0
0	1	0	0
0	1	0	0
1	0	0	0
0	1	0	0
0	1	0	0
1	0	0	0
0	0	1	0
1	0	0	0
1	0	0	0
0	0	1	0
1	0	0	0
1	0	0	0
0	1	0	0
1	0	0	0
0	1	0	0
0	1	0	0
1	0	0	0
0	1	0	0
1	0	0	0
1	0	0	0
0	1	0	0
0	1	0	0
0	1	0	0
0	0	1	0
0	1	0	0
0	1	0	0
0	1	0	0
0	1	0	0
0	1	0	0
0	1	0	0
1	0	0	0
0	1	0	0
0	1	0	0
0	0	1	0
0	1	0	0
1	0	0	0
0	0	1	0
1	0	0	0
1	0	0	0
1	0	0	0
0	1	0	0
1	0	0	0
1	0	0	0
0	0	1	0
1	0	0	0
1	0	0	0
0	1	0	0
0	1	0	0
0	1	0	0
0	1	0	0
0	1	0	0
0	0	1	0
1	0	0	0
0	0	1	0
0	1	0	0
1	0	0	0
1	0	0	0
0	1	0	0
0	1	0	0
0	1	0	0
0	1	0	0
0	1	0	0
0	1	0	0
0	1	0	0
0	1	0	0
0	1	0	0
1	0	0	0
0	0	1	0
1	0	0	0
1	0	0	0
1	0	0	0
1	0	0	0
0	1	0	0
0	1	0	0
0	1	0	0
0	0	1	0
1	0	0	0
1	0	0	0
0	0	1	0
1	0	0	0
0	1	0	0
0	1	0	0
0	1	0	0
0	1	0	0
0	1	0	0
0	1	0	0
0	1	0	0
0	1	0	0
0	1	0	0
0	1	0	0
0	1	0	0
0	1	0	0
0	1	0	0
1	0	0	0
0	1	0	0
1	0	0	0
0	1	0	0
0	0	1	0
1	0	0	0
1	0	0	0
0	0	1	0
1	0	0	0
0	0	1	0
0	0	1	0
0	0	1	0
0	0	1	0
0	0	1	0
0	1	0	0
0	1	0	0
0	1	0	0
1	0	0	0
0	1	0	0
0	1	0	0
0	1	0	0
0	1	0	0
0	0	1	0
0	1	0	0
1	0	0	0
1	0	0	0
1	0	0	0
1	0	0	0
0	1	0	0
0	0	1	0
1	0	0	0
0	1	0	0
0	0	1	0
0	1	0	0
0	1	0	0
0	1	0	0
0	1	0	0
0	1	0	0
1	0	0	0
0	0	1	0
0	1	0	0
1	0	0	0
1	0	0	0
1	0	0	0
0	1	0	0
0	1	0	0
0	1	0	0
0	1	0	0
0	1	0	0
0	1	0	0
0	1	0	0
0	1	0	0
0	1	0	0
0	1	0	0
0	1	0	0
0	0	1	0
0	0	1	0
1	0	0	0
1	0	0	0
0	1	0	0
0	1	0	0
1	0	0	0
0	1	0	0
0	1	0	0
0	0	1	0
1	0	0	0
0	1	0	0
1	0	0	0
0	0	1	0
1	0	0	0
1	0	0	0
0	0	1	0
0	1	0	0
1	0	0	0
0	1	0	0
1	0	0	0
1	0	0	0
1	0	0	0
0	0	1	0
1	0	0	0
1	0	0	0
0	1	0	0
0	1	0	0
0	1	0	0
0	1	0	0
0	1	0	0
1	0	0	0
1	0	0	0
0	0	1	0
0	0	1	0
1	0	0	0
1	0	0	0
0	1	0	0
1	0	0	0
0	1	0	0
0	1	0	0
0	1	0	0
0	1	0	0
1	0	0	0
0	1	0	0
0	1	0	0
0	0	1	0
0	1	0	0
0	1	0	0
0	1	0	0
0	1	0	0
1	0	0	0
1	0	0	0
1	0	0	0
1	0	0	0
1	0	0	0
1	0	0	0
1	0	0	0
0	0	1	0
1	0	0	0
1	0	0	0
0	0	1	0
0	0	1	0
0	1	0	0
1	0	0	0
1	0	0	0
1	0	0	0
1	0	0	0
0	0	1	0
1	0	0	0
0	0	1	0
1	0	0	0
1	0	0	0
1	0	0	0
0	0	1	0
1	0	0	0
1	0	0	0
1	0	0	0
1	0	0	0
0	1	0	0
0	0	1	0
0	1	0	0
0	1	0	0
0	1	0	0
0	1	0	0
0	1	0	0
1	0	0	0
1	0	0	0
1	0	0	0
1	0	0	0
0	0	1	0
1	0	0	0
0	1	0	0
0	1	0	0
1	0	0	0
0	0	1	0
1	0	0	0
1	0	0	0
0	1	0	0
0	1	0	0
1	0	0	0
0	1	0	0
0	1	0	0
1	0	0	0
0	1	0	0
0	0	1	0
0	1	0	0
0	1	0	0
1	0	0	0
0	0	1	0
1	0	0	0
0	0	1	0
1	0	0	0
0	1	0	0
0	0	1	0
0	1	0	0
1	0	0	0
0	1	0	0
0	0	1	0
1	0	0	0
0	1	0	0
0	1	0	0
1	0	0	0
0	0	1	0
0	0	1	0
0	0	1	0
1	0	0	0
1	0	0	0
1	0	0	0
0	0	1	0
1	0	0	0
1	0	0	0
0	0	1	0
0	0	1	0
1	0	0	0
0	0	1	0
0	0	1	0
1	0	0	0
1	0	0	0
0	1	0	1
0	1	0	1
1	0	0	0
0	1	0	1
0	0	1	0
0	1	0	0
0	1	0	0
0	0	1	0
1	0	0	1
0	0	1	0
0	0	1	0
0	1	0	0
0	0	1	0
0	1	0	1
0	1	0	1
0	1	0	1
0	1	0	0
0	1	0	1
0	1	0	0
0	1	0	0
0	1	0	0
0	0	1	0
0	0	1	0
0	0	1	0
0	1	0	0
0	0	1	0
0	1	0	1
0	1	0	1
0	1	0	1
0	1	0	1
0	1	0	0
0	1	0	1
0	1	0	1
0	1	0	1
0	1	0	1
1	0	0	0
1	0	0	0
0	1	0	0
0	1	0	0
0	1	0	0
0	1	0	0
0	1	0	0
0	1	0	0
0	1	0	0
0	1	0	0
0	1	0	0
0	1	0	0
0	1	0	0
0	1	0	0
0	1	0	0
0	1	0	0
0	1	0	0
0	1	0	0
0	1	0	0
0	1	0	0
0	1	0	0
0	1	0	0
1	0	0	0
0	1	0	1
0	1	0	1
0	0	1	0
1	0	0	0
0	0	1	0
1	0	0	0
0	0	1	0
1	0	0	0
0	1	0	0
1	0	0	0
1	0	0	0
0	0	1	0
0	0	1	0
0	1	0	1
0	1	0	1
0	1	0	1
1	0	0	0
0	1	0	1
1	0	0	0
1	0	0	0
1	0	0	0
1	0	0	0
1	0	0	0
1	0	0	0
1	0	0	0
1	0	0	0
1	0	0	0
1	0	0	0
1	0	0	0
1	0	0	0
1	0	0	0
1	0	0	0
1	0	0	0
1	0	0	0
1	0	0	0
0	0	1	0
0	0	1	0
0	1	0	0
0	1	0	0
1	0	0	0
0	1	0	0
0	1	0	0
0	1	0	0
0	1	0	0
0	1	0	0
0	0	1	0
0	1	0	0
0	1	0	0
0	1	0	0
0	0	1	0
1	0	0	0
0	0	1	0
1	0	0	0
1	0	0	0
1	0	0	0
0	1	0	0
1	0	0	0
0	1	0	0
0	1	0	0
0	1	0	0
0	1	0	0
0	1	0	0
1	0	0	0
0	1	0	0
0	1	0	0
0	1	0	0
0	1	0	0
0	1	0	0
0	1	0	0
0	0	1	0
1	0	0	0
1	0	0	0
0	0	1	0
0	0	1	0
0	1	0	1
1	0	0	0
0	1	0	0
0	1	0	0
0	1	0	0
0	1	0	0
1	0	0	0
0	1	0	0
0	0	1	0
0	1	0	0
0	0	1	0
0	0	1	0
1	0	0	0
1	0	0	0
0	0	1	0
1	0	0	0
1	0	0	0
0	0	1	0
0	0	1	0
1	0	0	0
0	0	1	0
0	1	0	0
0	0	1	0
0	1	0	0
0	1	0	0
0	1	0	0
0	1	0	0
0	1	0	0
1	0	0	0
0	1	0	0
0	1	0	0
1	0	0	0
0	1	0	0
0	1	0	0
1	0	0	0
0	1	0	0
0	0	1	0
0	1	0	0
0	0	1	0
0	1	0	0
1	0	0	0
1	0	0	0
0	0	1	0
0	0	1	0
0	1	0	0
0	0	1	0
0	0	1	0
1	0	0	0
0	0	1	0
1	0	0	0
1	0	0	0
0	1	0	0
0	0	1	0
0	1	0	0
1	0	0	0
1	0	0	0
1	0	0	0
0	0	1	0
0	1	0	1
0	0	1	0
0	0	1	0
0	1	0	0
0	1	0	0
0	1	0	0
0	1	0	0
0	1	0	0
1	0	0	0
1	0	0	0
0	1	0	0
1	0	0	0
0	1	0	0
0	1	0	0
1	0	0	0
0	1	0	0
0	1	0	0
0	1	0	0
0	1	0	0
0	1	0	0
0	1	0	0
0	1	0	0
0	0	1	0
0	1	0	0
1	0	0	0
0	1	0	0
0	1	0	0
1	0	0	0
1	0	0	0
0	1	0	0
0	1	0	0
1	0	0	0
0	1	0	0
0	1	0	0
1	0	0	0
1	0	0	0
1	0	0	0
0	1	0	0
0	1	0	0
0	1	0	0
0	1	0	0
0	1	0	0
1	0	0	0
0	1	0	0
0	1	0	0
0	1	0	0
0	1	0	0
1	0	0	0
1	0	0	0
0	0	1	0
0	1	0	0
1	0	0	0
1	0	0	0
0	1	0	0
0	1	0	0
0	1	0	0
0	0	1	0
0	1	0	0
0	1	0	0
0	1	0	0
0	1	0	0
0	0	1	0
1	0	0	0
0	1	0	0
1	0	0	0
1	0	0	0
1	0	0	0
1	0	0	0
1	0	0	0
1	0	0	0
1	0	0	0
0	0	1	0
1	0	0	0
0	1	0	0
0	1	0	0
0	0	1	0
1	0	0	0
1	0	0	0
1	0	0	0
0	0	1	0
0	0	1	0
0	0	1	0
0	0	1	0
0	0	1	0
0	0	1	0
0	0	1	0
0	0	1	0
0	0	1	0
1	0	0	0
0	0	1	0
0	0	1	0
0	0	1	0
0	0	1	0
0	0	1	0
0	0	1	0
0	0	1	0
0	0	1	0
0	0	1	0
0	0	1	0
0	0	1	0
0	0	1	0
0	0	1	0
0	0	1	0
1	0	0	0
0	0	1	0
1	0	0	0
0	0	1	0
0	0	1	0
1	0	0	0
0	0	1	0
0	0	1	0
0	0	1	0
1	0	0	0
1	0	0	0
1	0	0	0
0	0	1	0
0	0	1	0
0	0	1	0
0	0	1	0
0	0	1	0
0	0	1	0
0	0	1	0
0	0	1	0
0	0	1	0
0	0	1	0
0	0	1	0
0	0	1	0
0	0	1	0
0	0	1	0
0	0	1	0
0	0	1	0
1	0	0	0
0	0	1	0
0	0	1	0
0	0	1	0
1	0	0	0
0	0	1	0
1	0	0	0
1	0	0	0
0	0	1	0
0	0	1	0
1	0	0	0
0	0	1	0
1	0	0	0
1	0	0	0
0	1	0	0
0	0	1	0
0	0	1	0
0	0	1	0
1	0	0	0
0	0	1	0
1	0	0	0
0	0	1	0
0	0	1	0
0	0	1	0
0	0	1	0
0	0	1	0
0	0	1	0
0	0	1	0
0	0	1	0
0	0	1	0
0	0	1	0
0	0	1	0
0	0	1	0
0	0	1	0
0	0	1	0
0	0	1	0
0	0	1	0
1	0	0	0
0	0	1	0
1	0	0	0
0	0	1	0
0	0	1	0
0	0	1	0
0	0	1	0
0	0	1	0
0	0	1	0
0	0	1	0
0	0	1	0
0	0	1	0
0	0	1	0
1	0	0	0
0	0	1	0
1	0	0	0
1	0	0	0
1	0	0	0
1	0	0	0
0	0	1	0
0	0	1	0
0	0	1	0
0	0	1	0
0	0	1	0
0	0	1	0
1	0	0	0
1	0	0	0
0	0	1	0
0	0	1	0
0	0	1	0
0	0	1	0
1	0	0	0
1	0	0	0
0	0	1	0
1	0	0	0
0	0	1	0
0	0	1	0
0	0	1	0
1	0	0	0
0	0	1	0
0	0	1	0
0	0	1	0
0	0	1	0
0	0	1	0
1	0	0	0
0	0	1	0
0	0	1	0
1	0	0	0
0	0	1	0
0	0	1	0
0	0	1	0
0	0	1	0
0	0	1	0
0	0	1	0
0	0	1	0
0	0	1	0
1	0	0	0
0	0	1	0
0	0	1	0
0	0	1	0
0	0	1	0
0	0	1	0
1	0	0	0
0	0	1	0
0	0	1	0
0	0	1	0
0	0	1	0
0	0	1	0
0	0	1	0
1	0	0	0
0	0	1	0
0	0	1	0
0	0	1	0
0	0	1	0
1	0	0	0
0	0	1	0
1	0	0	0
1	0	0	0
0	0	1	0
0	0	1	0
0	0	1	0
1	0	0	0
0	0	1	0
0	1	0	0
0	1	0	0
0	1	0	0
0	1	0	0
0	1	0	0
1	0	0	0
0	1	0	0
0	1	0	0
1	0	0	0
0	1	0	0
0	1	0	0
0	1	0	0
0	1	0	0
0	1	0	0
0	1	0	0
0	1	0	0
0	1	0	0
0	1	0	0
0	1	0	0
0	0	1	0
0	1	0	0
0	0	1	0
0	0	1	0
0	0	1	0
0	1	0	0
0	1	0	0
0	1	0	0
0	1	0	0
0	0	1	0
0	0	1	0
0	0	1	0
1	0	0	0
0	1	0	0
0	0	1	0
1	0	0	0
0	1	0	0
1	0	0	0
0	1	0	0
0	0	1	0
0	1	0	0
0	1	0	0
0	1	0	0
0	1	0	0
0	1	0	0
0	1	0	0
1	0	0	0
0	1	0	0
0	0	1	0
0	1	0	0
1	0	0	0
0	1	0	0
0	0	1	0
0	0	1	0
0	0	1	0
0	0	1	0
0	0	1	0
0	0	1	0
0	1	0	0
0	1	0	0
1	0	0	0
0	1	0	0
0	0	1	0
0	0	1	0
0	1	0	0
0	0	1	0
0	1	0	0
0	0	1	0
0	0	1	0
0	0	1	0
1	0	0	0
1	0	0	0
1	0	0	0
0	1	0	0
0	0	1	0
0	0	1	0
0	0	1	0
0	1	0	0
0	0	1	0
0	0	1	0
1	0	0	0
1	0	0	0
0	0	1	0
0	0	1	0
0	0	1	0
0	0	1	0
1	0	0	0
0	1	0	0
1	0	0	0
0	0	1	0
0	0	1	0
0	1	0	0
0	0	1	0
0	0	1	0
0	1	0	0
0	1	0	0
0	0	1	0
0	0	1	0
1	0	0	0
0	0	1	0
0	1	0	0
1	0	0	0
0	0	1	0
0	0	1	0
1	0	0	0
1	0	0	0
0	0	1	0
1	0	0	0
0	0	1	0
0	0	1	0
0	0	1	0
0	0	1	0
1	0	0	0
1	0	0	0
1	0	0	0
1	0	0	0
0	0	1	0
0	0	1	0
0	0	1	0
1	0	0	0
0	0	1	0
1	0	0	0
0	0	1	0
1	0	0	0
0	0	1	0
1	0	0	0
0	0	1	0
1	0	0	0
0	0	1	0
1	0	0	0
0	0	1	0
0	0	1	0
1	0	0	0
1	0	0	0
0	0	1	0
0	0	1	0
0	0	1	0
0	0	1	0
0	0	1	0
0	0	1	0
0	0	1	0
0	0	1	0
0	0	1	0
0	0	1	0
1	0	0	0
0	0	1	0
0	0	1	0
0	0	1	0
0	0	1	0
0	0	1	0
0	1	0	1
0	0	1	0
0	0	1	0
0	0	1	0
0	0	1	0
0	0	1	0
0	0	1	0
0	0	1	0
0	0	1	0
0	0	1	0
0	0	1	0
0	0	1	0
1	0	0	0
0	0	1	0
0	0	1	0
0	0	1	0
0	0	1	0
0	0	1	0
1	0	0	0
1	0	0	0
1	0	0	0
1	0	0	0
0	0	1	0
1	0	0	0
0	0	1	0
1	0	0	0
0	0	1	0
0	0	1	0
0	0	1	0
0	0	1	0
0	0	1	0
0	0	1	0
0	0	1	0
1	0	0	0
0	1	0	0
0	1	0	0
0	0	1	0
0	0	1	0
0	0	1	0
0	0	1	0
1	0	0	0
0	0	1	0
1	0	0	0
0	0	1	0
0	0	1	0
0	0	1	0
0	0	1	0
0	0	1	0
1	0	0	0
0	0	1	0
0	0	1	0
0	0	1	0
1	0	0	0
1	0	0	0
0	0	1	0
1	0	0	0
0	0	1	0
0	0	1	0
1	0	0	0
0	0	1	0
1	0	0	0
1	0	0	0
0	0	1	0
1	0	0	0
1	0	0	0
1	0	0	0
1	0	0	0
1	0	0	0
1	0	0	0
0	0	1	0
1	0	0	0
1	0	0	0
1	0	0	0
0	0	1	0
0	0	1	0
0	0	1	0
0	0	1	0
0	0	1	0
0	0	1	0
0	0	1	0
1	0	0	0
1	0	0	0
1	0	0	0
0	0	1	0
1	0	0	0
1	0	0	0
1	0	0	0
1	0	0	0
1	0	0	0
1	0	0	0
0	1	0	0
1	0	0	0
1	0	0	0
1	0	0	0
0	1	0	0
1	0	0	0
0	0	1	0
0	0	1	0
0	0	1	0
0	0	1	0
0	0	1	0
0	0	1	0
0	0	1	0
0	0	1	0
0	0	1	0
0	0	1	0
0	0	1	0
0	0	1	0
1	0	0	0
0	0	1	0
1	0	0	0
1	0	0	0
0	0	1	0
1	0	0	0
1	0	0	0
0	0	1	0
0	0	1	0
0	0	1	0
0	0	1	0
1	0	0	0
1	0	0	0
0	0	1	0
1	0	0	0
1	0	0	0
1	0	0	0
1	0	0	0
0	0	1	0
0	0	1	0
0	0	1	0
0	0	1	0
0	0	1	0
0	0	1	0
0	0	1	0
0	0	1	0
0	0	1	0
1	0	0	0
0	0	1	0
0	0	1	0
0	0	1	0
0	0	1	0
0	0	1	0
0	0	1	0
0	0	1	0
0	0	1	0
0	0	1	0
0	0	1	0
0	0	1	0
0	0	1	0
0	0	1	0
1	0	0	0
1	0	0	0
0	0	1	0
1	0	0	0
1	0	0	0
0	0	1	0
1	0	0	0
1	0	0	0
1	0	0	0
0	0	1	0
0	0	1	0
1	0	0	0
0	0	1	0
0	0	1	0
1	0	0	0
1	0	0	0
1	0	0	0
1	0	0	0
1	0	0	0
1	0	0	0
0	1	0	0
0	0	1	0
1	0	0	0
0	1	0	0
0	0	1	0
0	0	1	0
0	0	1	0
0	1	0	0
1	0	0	0
1	0	0	0
1	0	0	0
1	0	0	0
1	0	0	0
0	0	1	0
1	0	0	0
0	1	0	0
0	1	0	0
0	1	0	0
0	1	0	0
1	0	0	0
1	0	0	0
1	0	0	0
0	1	0	0
1	0	0	0
0	1	0	0
1	0	0	0
0	1	0	0
1	0	0	0
1	0	0	0
1	0	0	0
1	0	0	0
1	0	0	0
1	0	0	0
0	1	0	0
1	0	0	0
0	1	0	0
1	0	0	0
1	0	0	0
1	0	0	0
0	1	0	0
0	1	0	0
0	1	0	0
1	0	0	0
0	1	0	0
0	0	1	0
0	0	1	0
0	1	0	0
0	1	0	0
1	0	0	0
1	0	0	0
1	0	0	0
1	0	0	0
0	1	0	0
0	1	0	0
0	1	0	0
1	0	0	0
1	0	0	0
0	0	1	0
0	1	0	0
0	0	1	0
1	0	0	0
1	0	0	0
1	0	0	0
1	0	0	0
0	1	0	0
0	1	0	0
0	1	0	0
0	1	0	0
0	1	0	0
0	1	0	0
0	1	0	0
1	0	0	0
1	0	0	0
1	0	0	0
0	0	1	0
1	0	0	0
0	0	1	0
1	0	0	0
1	0	0	0
1	0	0	0
1	0	0	0
0	1	0	0
0	1	0	0
0	1	0	0
0	0	1	0
1	0	0	0
1	0	0	0
0	1	0	0
0	1	0	0
1	0	0	0
0	1	0	0
1	0	0	0
0	1	0	0
1	0	0	0
1	0	0	0
1	0	0	0
1	0	0	0
1	0	0	0
1	0	0	0
1	0	0	0
1	0	0	0
1	0	0	0
1	0	0	0
1	0	0	0
0	1	0	0
0	0	1	0
1	0	0	0
0	1	0	0
0	1	0	0
0	1	0	0
0	1	0	0
0	1	0	0
0	1	0	0
0	1	0	0
1	0	0	0
0	0	1	0
1	0	0	0
1	0	0	0
1	0	0	0
0	1	0	0
0	0	1	0
0	1	0	0
0	1	0	0
0	1	0	0
0	1	0	0
0	1	0	0
0	1	0	0
0	1	0	0
1	0	0	0
1	0	0	0
0	0	1	0
1	0	0	0
0	1	0	0
0	1	0	0
0	1	0	0
0	1	0	0
0	1	0	0
1	0	0	0
0	1	0	0
1	0	0	0
0	1	0	0
0	1	0	0
0	1	0	0
0	0	1	0
0	1	0	0
1	0	0	0
0	1	0	0
0	1	0	0
1	0	0	0
0	1	0	0
1	0	0	0
1	0	0	0
0	0	1	0
0	1	0	0
0	1	0	0
0	1	0	0
1	0	0	0
1	0	0	0
1	0	0	0
1	0	0	0
0	1	0	0
0	1	0	0
0	1	0	0
0	1	0	0
0	1	0	0
0	1	0	0
0	0	1	0
0	1	0	0
1	0	0	0
0	1	0	0
1	0	0	0
1	0	0	0
0	1	0	0
1	0	0	0
0	0	1	0
0	1	0	0
1	0	0	0
1	0	0	0
1	0	0	0
1	0	0	0
1	0	0	0
1	0	0	0
0	1	0	0
1	0	0	0
0	1	0	0
1	0	0	0
0	1	0	0
0	1	0	0
0	1	0	0
0	1	0	0
1	0	0	0
1	0	0	0
1	0	0	0
1	0	0	0
1	0	0	0
1	0	0	0
0	1	0	0
1	0	0	0
0	1	0	0
1	0	0	0
0	1	0	0
0	1	0	0
0	1	0	0
0	1	0	0
0	1	0	0
1	0	0	0
1	0	0	0
0	1	0	0
0	1	0	0
1	0	0	0
1	0	0	0
1	0	0	0
1	0	0	0
1	0	0	0
1	0	0	0
1	0	0	0
0	0	1	0
0	1	0	0
0	1	0	0
0	0	1	0
1	0	0	0
0	1	0	0
0	1	0	0
0	1	0	0
0	1	0	0
0	1	0	0
0	1	0	0
0	1	0	0
0	1	0	0
1	0	0	0
1	0	0	0
0	0	1	0
0	1	0	0
0	1	0	0
1	0	0	0
1	0	0	0
1	0	0	0
1	0	0	0
0	1	0	0
0	1	0	0
0	1	0	0
0	1	0	0
0	1	0	0
0	1	0	0
0	1	0	0
1	0	0	0
0	0	1	0
0	1	0	0
1	0	0	0
1	0	0	0
0	1	0	0
1	0	0	0
1	0	0	0
1	0	0	0
0	0	1	0
1	0	0	0
0	0	1	0
0	0	1	0
[truncated: 101,065 more rows]

## Sheet: 2km
Is_it_Urban_Cluster	Is_it_Urban_Centre	Is_it_Rural	school_attacked_updated
1	0	0	0
0	1	0	0
1	0	0	0
0	0	1	0
1	0	0	0
1	0	0	0
0	1	0	0
0	0	1	0
0	1	0	0
0	1	0	0
0	1	0	0
0	1	0	0
0	1	0	0
0	1	0	0
0	1	0	0
0	1	0	0
0	1	0	0
0	1	0	0
1	0	0	0
1	0	0	0
1	0	0	0
0	1	0	0
0	1	0	0
1	0	0	0
0	1	0	0
0	1	0	0
1	0	0	0
0	1	0	0
0	1	0	0
0	1	0	0
1	0	0	0
1	0	0	0
0	1	0	0
0	0	1	0
1	0	0	0
0	0	1	0
0	1	0	0
0	0	1	0
0	0	1	0
1	0	0	0
1	0	0	0
1	0	0	0
0	0	1	0
0	0	1	0
1	0	0	0
0	1	0	0
1	0	0	0
0	1	0	0
0	1	0	0
1	0	0	0
0	1	0	0
1	0	0	0
0	0	1	0
1	0	0	0
0	0	1	0
0	1	0	0
1	0	0	0
0	1	0	0
1	0	0	0
1	0	0	0
0	0	1	0
1	0	0	0
0	0	1	0
0	0	1	0
0	0	1	0
0	1	0	0
1	0	0	0
0	1	0	0
0	1	0	0
0	0	1	0
0	1	0	0
0	1	0	0
0	1	0	0
0	1	0	0
0	1	0	0
1	0	0	0
0	1	0	0
1	0	0	0
1	0	0	0
1	0	0	0
1	0	0	0
0	1	0	0
1	0	0	0
0	1	0	0
0	1	0	0
0	1	0	0
0	1	0	0
0	1	0	0
1	0	0	0
1	0	0	0
0	1	0	0
0	1	0	0
1	0	0	0
1	0	0	0
0	1	0	0
0	1	0	0
0	1	0	0
0	1	0	0
0	1	0	0
0	1	0	0
0	1	0	0
0	1	0	0
0	1	0	0
0	1	0	0
1	0	0	0
0	1	0	0
0	1	0	0
0	1	0	0
0	1	0	0
0	0	1	0
0	1	0	0
0	1	0	0
0	1	0	0
0	1	0	0
0	1	0	0
0	1	0	0
0	1	0	0
0	1	0	0
0	1	0	0
0	1	0	0
0	1	0	0
0	1	0	0
0	1	0	0
0	1	0	0
0	1	0	0
0	0	1	0
0	0	1	0
1	0	0	0
1	0	0	0
1	0	0	0
1	0	0	0
1	0	0	0
1	0	0	0
0	0	1	0
1	0	0	0
0	0	1	0
1	0	0	0
0	0	1	0
0	1	0	0
1	0	0	0
0	0	1	0
0	0	1	0
1	0	0	0
1	0	0	0
1	0	0	0
0	0	1	0
1	0	0	0
0	0	1	0
1	0	0	0
0	1	0	0
1	0	0	0
1	0	0	0
0	1	0	0
1	0	0	0
1	0	0	0
1	0	0	0
0	1	0	0
0	1	0	0
1	0	0	0
0	1	0	0
0	1	0	0
0	1	0	0
0	1	0	0
0	1	0	0
0	0	1	0
0	1	0	0
0	1	0	0
0	0	1	0
0	1	0	0
1	0	0	0
1	0	0	0
0	1	0	0
1	0	0	0
0	1	0	0
0	0	1	0
0	1	0	1
1	0	0	0
1	0	0	0
0	1	0	0
1	0	0	0
0	0	1	0
1	0	0	0
0	0	1	0
1	0	0	0
1	0	0	0
1	0	0	0
1	0	0	0
0	0	1	0
0	0	1	0
0	0	1	0
1	0	0	0
1	0	0	0
1	0	0	0
0	0	1	0
0	1	0	0
0	1	0	0
1	0	0	0
1	0	0	0
1	0	0	0
0	0	1	0
1	0	0	0
0	0	1	0
0	1	0	0
1	0	0	0
0	1	0	0
1	0	0	0
1	0	0	0
1	0	0	0
1	0	0	0
0	0	1	0
0	1	0	0
0	0	1	0
0	0	1	0
0	0	1	0
1	0	0	0
1	0	0	0
0	1	0	0
0	1	0	0
1	0	0	0
1	0	0	0
0	1	0	0
1	0	0	0
0	1	0	0
0	1	0	0
0	1	0	0
0	0	1	0
0	1	0	0
0	1	0	0
0	0	1	0
0	1	0	0
1	0	0	0
1	0	0	0
1	0	0	0
0	0	1	0
0	1	0	0
0	1	0	0
1	0	0	0
1	0	0	0
0	0	1	0
0	0	1	0
1	0	0	0
0	0	1	0
1	0	0	0
1	0	0	0
0	1	0	0
0	1	0	0
0	0	1	0
0	0	1	0
0	0	1	0
0	0	1	0
1	0	0	0
0	0	1	0
1	0	0	0
1	0	0	0
0	0	1	0
1	0	0	0
0	1	0	0
0	1	0	0
1	0	0	0
1	0	0	0
0	1	0	0
0	1	0	0
1	0	0	0
0	1	0	0
0	1	0	0
0	1	0	0
1	0	0	0
1	0	0	0
0	0	1	0
0	1	0	0
1	0	0	0
1	0	0	0
1	0	0	0
1	0	0	0
1	0	0	0
0	1	0	0
1	0	0	0
0	1	0	0
0	1	0	0
0	1	0	0
1	0	0	0
1	0	0	0
1	0	0	0
0	0	1	0
0	1	0	0
0	1	0	0
0	0	1	0
0	1	0	0
0	1	0	0
0	1	0	0
0	1	0	0
0	1	0	0
1	0	0	0
0	1	0	0
0	1	0	0
0	0	1	0
0	1	0	0
1	0	0	0
0	1	0	0
0	1	0	0
1	0	0	0
0	1	0	0
0	1	0	0
1	0	0	0
0	1	0	0
0	1	0	0
0	1	0	0
0	0	1	0
0	1	0	0
1	0	0	0
0	1	0	0
0	1	0	0
1	0	0	0
1	0	0	0
1	0	0	0
0	0	1	0
0	0	1	0
0	0	1	0
0	1	0	0
1	0	0	0
1	0	0	0
0	0	1	0
0	1	0	0
1	0	0	0
0	1	0	0
0	0	1	0
0	1	0	0
0	1	0	0
0	1	0	0
0	1	0	0
0	1	0	0
0	1	0	0
0	1	0	0
0	1	0	0
0	1	0	0
0	1	0	0
0	0	1	0
0	0	1	0
0	0	1	0
1	0	0	0
0	1	0	0
0	1	0	0
0	0	1	0
0	0	1	0
0	1	0	0
0	1	0	0
0	1	0	0
0	1	0	0
0	1	0	0
0	1	0	0
0	1	0	0
0	1	0	0
0	1	0	0
0	0	1	0
1	0	0	0
0	1	0	0
0	1	0	0
0	1	0	0
0	1	0	0
0	1	0	0
1	0	0	0
0	1	0	0
0	1	0	0
0	1	0	0
1	0	0	0
0	1	0	0
0	1	0	0
1	0	0	0
1	0	0	0
1	0	0	0
1	0	0	0
1	0	0	0
1	0	0	0
1	0	0	0
0	0	1	0
1	0	0	0
1	0	0	0
1	0	0	0
0	0	1	0
1	0	0	0
1	0	0	0
1	0	0	0
1	0	0	0
1	0	0	0
1	0	0	0
0	0	1	0
0	0	1	0
0	1	0	0
0	1	0	0
0	1	0	0
1	0	0	0
1	0	0	0
1	0	0	0
1	0	0	0
1	0	0	0
0	0	1	0
1	0	0	0
1	0	0	0
1	0	0	0
1	0	0	0
0	0	1	0
0	0	1	0
0	0	1	0
1	0	0	0
1	0	0	0
1	0	0	0
1	0	0	0
1	0	0	0
1	0	0	0
1	0	0	0
1	0	0	0
1	0	0	0
0	0	1	0
1	0	0	0
1	0	0	0
1	0	0	0
0	1	0	0
1	0	0	0
1	0	0	0
0	0	1	0
1	0	0	0
1	0	0	0
0	0	1	0
1	0	0	0
0	1	0	0
1	0	0	0
0	0	1	0
0	1	0	0
0	1	0	0
1	0	0	0
1	0	0	0
0	0	1	0
0	0	1	0
0	0	1	0
0	1	0	0
0	1	0	0
0	1	0	0
0	1	0	0
0	1	0	0
0	1	0	0
0	1	0	0
1	0	0	0
0	1	0	0
0	1	0	0
0	1	0	0
0	1	0	0
0	1	0	0
0	0	1	0
0	0	1	0
1	0	0	0
0	0	1	0
0	0	1	0
1	0	0	0
1	0	0	0
1	0	0	0
0	0	1	0
0	0	1	0
1	0	0	0
1	0	0	0
1	0	0	0
1	0	0	0
1	0	0	0
0	1	0	0
0	1	0	0
0	1	0	0
0	1	0	0
0	1	0	0
0	0	1	0
0	0	1	0
1	0	0	0
0	1	0	0
1	0	0	0
0	1	0	0
0	1	0	0
0	1	0	0
0	0	1	0
0	0	1	0
1	0	0	0
0	0	1	0
0	0	1	0
1	0	0	0
1	0	0	0
1	0	0	0
0	0	1	0
0	0	1	0
0	0	1	0
0	0	1	0
0	0	1	0
0	1	0	0
0	1	0	0
0	1	0	0
0	0	1	0
0	1	0	0
1	0	0	0
1	0	0	0
0	0	1	0
0	1	0	0
1	0	0	0
0	1	0	0
1	0	0	0
0	1	0	0
1	0	0	0
1	0	0	0
0	0	1	0
1	0	0	0
1	0	0	0
0	0	1	0
1	0	0	0
1	0	0	0
1	0	0	0
0	0	1	0
1	0	0	0
1	0	0	0
1	0	0	0
0	0	1	0
0	0	1	0
0	0	1	0
0	0	1	0
1	0	0	0
0	0	1	0
0	0	1	0
0	0	1	0
0	0	1	0
0	0	1	0
0	0	1	0
0	0	1	0
1	0	0	0
0	0	1	0
1	0	0	0
1	0	0	0
1	0	0	0
0	0	1	0
0	0	1	0
0	0	1	0
0	0	1	0
0	0	1	0
0	1	0	0
0	1	0	0
1	0	0	0
0	0	1	0
0	0	1	0
0	0	1	0
0	0	1	0
0	0	1	0
0	0	1	0
0	0	1	0
0	0	1	0
1	0	0	0
1	0	0	0
0	0	1	0
1	0	0	0
1	0	0	0
0	0	1	0
0	0	1	0
1	0	0	0
0	0	1	0
1	0	0	0
1	0	0	0
0	0	1	0
0	0	1	0
0	0	1	0
0	1	0	0
1	0	0	0
0	1	0	0
1	0	0	0
1	0	0	0
1	0	0	0
1	0	0	0
0	1	0	0
0	1	0	0
0	1	0	0
0	1	0	0
0	0	1	0
0	1	0	0
0	1	0	0
0	1	0	0
0	1	0	0
0	1	0	0
1	0	0	0
0	1	0	0
1	0	0	0
1	0	0	0
0	1	0	0
0	1	0	0
0	1	0	0
0	1	0	0
0	1	0	0
0	1	0	1
0	1	0	0
0	1	0	0
0	1	0	0
1	0	0	0
1	0	0	0
1	0	0	0
1	0	0	0
0	0	1	0
0	0	1	0
1	0	0	0
1	0	0	0
1	0	0	0
0	0	1	0
0	0	1	0
1	0	0	0
0	0	1	0
1	0	0	0
1	0	0	0
0	1	0	0
0	1	0	0
0	1	0	0
0	1	0	0
0	0	1	0
0	0	1	0
0	0	1	0
0	0	1	0
0	0	1	0
0	0	1	0
0	0	1	0
1	0	0	0
0	1	0	0
0	1	0	0
1	0	0	0
1	0	0	0
0	0	1	0
1	0	0	0
1	0	0	0
1	0	0	0
1	0	0	0
1	0	0	0
0	0	1	0
1	0	0	0
0	0	1	0
0	0	1	0
0	0	1	0
1	0	0	0
0	0	1	0
1	0	0	0
1	0	0	0
1	0	0	0
0	0	1	0
0	1	0	0
0	1	0	0
0	1	0	0
0	1	0	0
0	1	0	0
0	1	0	0
0	0	1	0
1	0	0	0
0	0	1	0
0	0	1	0
1	0	0	0
1	0	0	0
1	0	0	0
0	0	1	0
1	0	0	0
1	0	0	0
1	0	0	0
1	0	0	0
0	0	1	0
0	0	1	0
0	0	1	0
0	0	1	0
1	0	0	0
0	1	0	0
0	0	1	0
0	1	0	0
1	0	0	0
0	0	1	0
1	0	0	0
0	1	0	0
0	0	1	0
1	0	0	0
1	0	0	0
1	0	0	0
1	0	0	0
0	0	1	0
1	0	0	0
0	1	0	0
0	1	0	0
0	0	1	0
1	0	0	0
1	0	0	0
0	1	0	0
1	0	0	0
0	0	1	0
1	0	0	0
1	0	0	0
1	0	0	0
0	0	1	0
1	0	0	0
1	0	0	0
1	0	0	0
0	0	1	0
1	0	0	0
0	1	0	0
1	0	0	0
0	1	0	0
0	1	0	0
1	0	0	0
0	1	0	0
0	1	0	0
1	0	0	0
0	0	1	0
1	0	0	0
1	0	0	0
0	0	1	0
1	0	0	0
1	0	0	0
0	1	0	0
1	0	0	0
0	1	0	0
0	1	0	0
1	0	0	0
0	1	0	0
1	0	0	0
1	0	0	0
0	1	0	0
0	1	0	0
0	1	0	0
0	0	1	0
0	1	0	0
0	1	0	0
0	1	0	0
0	1	0	0
0	1	0	0
0	1	0	0
1	0	0	0
0	1	0	0
0	1	0	0
0	0	1	0
0	1	0	0
1	0	0	0
0	0	1	0
1	0	0	0
1	0	0	0
1	0	0	0
0	1	0	0
1	0	0	0
1	0	0	0
0	0	1	0
1	0	0	0
1	0	0	0
0	1	0	0
0	1	0	0
0	1	0	0
0	1	0	0
0	1	0	0
0	0	1	0
1	0	0	0
0	0	1	0
0	1	0	0
1	0	0	0
1	0	0	0
0	1	0	0
0	1	0	0
0	1	0	0
0	1	0	0
0	1	0	0
0	1	0	0
0	1	0	0
0	1	0	0
0	1	0	0
1	0	0	0
0	0	1	0
1	0	0	0
1	0	0	0
1	0	0	0
1	0	0	0
0	1	0	0
0	1	0	0
0	1	0	0
0	0	1	0
1	0	0	0
1	0	0	0
0	0	1	0
1	0	0	0
0	1	0	0
0	1	0	0
0	1	0	0
0	1	0	0
0	1	0	0
0	1	0	0
0	1	0	0
0	1	0	0
0	1	0	0
0	1	0	0
0	1	0	0
0	1	0	0
0	1	0	0
1	0	0	0
0	1	0	0
1	0	0	0
0	1	0	0
0	0	1	0
1	0	0	0
1	0	0	0
0	0	1	0
1	0	0	0
0	0	1	0
0	0	1	0
0	0	1	0
0	0	1	0
0	0	1	0
0	1	0	0
0	1	0	0
0	1	0	0
1	0	0	0
0	1	0	0
0	1	0	0
0	1	0	0
0	1	0	0
0	0	1	0
0	1	0	0
1	0	0	0
1	0	0	0
1	0	0	0
1	0	0	0
0	1	0	0
0	0	1	0
1	0	0	0
0	1	0	0
0	0	1	0
0	1	0	0
0	1	0	0
0	1	0	0
0	1	0	0
0	1	0	0
1	0	0	0
0	0	1	0
0	1	0	0
1	0	0	0
1	0	0	0
1	0	0	0
0	1	0	0
0	1	0	0
0	1	0	0
0	1	0	0
0	1	0	0
0	1	0	0
0	1	0	0
0	1	0	0
0	1	0	0
0	1	0	0
0	1	0	0
0	0	1	0
0	0	1	0
1	0	0	0
1	0	0	0
0	1	0	0
0	1	0	0
1	0	0	0
0	1	0	0
0	1	0	0
0	0	1	0
1	0	0	0
0	1	0	0
1	0	0	0
0	0	1	0
1	0	0	0
1	0	0	0
0	0	1	0
0	1	0	0
1	0	0	0
0	1	0	0
1	0	0	0
1	0	0	0
1	0	0	0
0	0	1	0
1	0	0	0
1	0	0	0
0	1	0	0
0	1	0	0
0	1	0	0
0	1	0	0
0	1	0	0
1	0	0	0
1	0	0	0
0	0	1	0
0	0	1	0
1	0	0	0
1	0	0	0
0	1	0	0
1	0	0	0
0	1	0	0
0	1	0	0
0	1	0	0
0	1	0	0
1	0	0	0
0	1	0	0
0	1	0	0
0	0	1	0
0	1	0	0
0	1	0	0
0	1	0	0
0	1	0	0
1	0	0	0
1	0	0	0
1	0	0	0
1	0	0	0
1	0	0	0
1	0	0	0
1	0	0	0
0	0	1	0
1	0	0	0
1	0	0	0
0	0	1	0
0	0	1	0
0	1	0	0
1	0	0	0
1	0	0	0
1	0	0	0
1	0	0	0
0	0	1	0
1	0	0	0
0	0	1	0
1	0	0	0
1	0	0	0
1	0	0	0
0	0	1	0
1	0	0	0
1	0	0	0
1	0	0	0
1	0	0	0
0	1	0	0
0	0	1	0
0	1	0	0
0	1	0	0
0	1	0	0
0	1	0	0
0	1	0	0
1	0	0	0
1	0	0	0
1	0	0	0
1	0	0	0
0	0	1	0
1	0	0	0
0	1	0	0
0	1	0	0
1	0	0	0
0	0	1	0
1	0	0	0
1	0	0	0
0	1	0	0
0	1	0	0
1	0	0	0
0	1	0	0
0	1	0	0
1	0	0	0
0	1	0	0
0	0	1	0
0	1	0	0
0	1	0	0
1	0	0	0
0	0	1	0
1	0	0	0
0	0	1	0
1	0	0	0
0	1	0	0
0	0	1	0
0	1	0	0
1	0	0	0
0	1	0	0
0	0	1	0
1	0	0	0
0	1	0	0
0	1	0	0
1	0	0	0
0	0	1	0
0	0	1	0
0	0	1	0
1	0	0	0
1	0	0	0
1	0	0	0
0	0	1	0
1	0	0	0
1	0	0	0
0	0	1	0
0	0	1	0
1	0	0	0
0	0	1	0
0	0	1	0
1	0	0	0
1	0	0	0
0	1	0	1
0	1	0	0
1	0	0	0
0	1	0	1
0	0	1	0
0	1	0	0
0	1	0	0
0	0	1	0
1	0	0	0
0	0	1	0
0	0	1	0
0	1	0	0
0	0	1	0
0	1	0	1
0	1	0	1
0	1	0	0
0	1	0	0
0	1	0	0
0	1	0	0
0	1	0	0
0	1	0	0
0	0	1	0
0	0	1	0
0	0	1	0
0	1	0	0
0	0	1	0
0	1	0	1
0	1	0	1
0	1	0	1
0	1	0	1
0	1	0	0
0	1	0	1
0	1	0	1
0	1	0	1
0	1	0	0
1	0	0	0
1	0	0	0
0	1	0	0
0	1	0	0
0	1	0	0
0	1	0	0
0	1	0	0
0	1	0	0
0	1	0	0
0	1	0	0
0	1	0	0
0	1	0	0
0	1	0	0
0	1	0	0
0	1	0	0
0	1	0	0
0	1	0	0
0	1	0	0
0	1	0	0
0	1	0	0
0	1	0	0
0	1	0	0
1	0	0	0
0	1	0	0
0	1	0	1
0	0	1	0
1	0	0	0
0	0	1	0
1	0	0	0
0	0	1	0
1	0	0	0
0	1	0	0
1	0	0	0
1	0	0	0
0	0	1	0
0	0	1	0
0	1	0	1
0	1	0	1
0	1	0	1
1	0	0	0
0	1	0	1
1	0	0	0
1	0	0	0
1	0	0	0
1	0	0	0
1	0	0	0
1	0	0	0
1	0	0	0
1	0	0	0
1	0	0	0
1	0	0	0
1	0	0	0
1	0	0	0
1	0	0	0
1	0	0	0
1	0	0	0
1	0	0	0
1	0	0	0
0	0	1	0
0	0	1	0
0	1	0	0
0	1	0	0
1	0	0	0
0	1	0	0
0	1	0	0
0	1	0	0
0	1	0	0
0	1	0	0
0	0	1	0
0	1	0	0
0	1	0	0
0	1	0	0
0	0	1	0
1	0	0	0
0	0	1	0
1	0	0	0
1	0	0	0
1	0	0	0
0	1	0	0
1	0	0	0
0	1	0	0
0	1	0	0
0	1	0	0
0	1	0	0
0	1	0	0
1	0	0	0
0	1	0	0
0	1	0	0
0	1	0	0
0	1	0	0
0	1	0	0
0	1	0	0
0	0	1	0
1	0	0	0
1	0	0	0
0	0	1	0
0	0	1	0
0	1	0	0
1	0	0	0
0	1	0	0
0	1	0	0
0	1	0	0
0	1	0	0
1	0	0	0
0	1	0	0
0	0	1	0
0	1	0	0
0	0	1	0
0	0	1	0
1	0	0	0
1	0	0	0
0	0	1	0
1	0	0	0
1	0	0	0
0	0	1	0
0	0	1	0
1	0	0	0
0	0	1	0
0	1	0	0
0	0	1	0
0	1	0	0
0	1	0	0
0	1	0	0
0	1	0	0
0	1	0	0
1	0	0	0
0	1	0	0
0	1	0	0
1	0	0	0
0	1	0	0
0	1	0	0
1	0	0	0
0	1	0	0
0	0	1	0
0	1	0	0
0	0	1	0
0	1	0	0
1	0	0	0
1	0	0	0
0	0	1	0
0	0	1	0
0	1	0	0
0	0	1	0
0	0	1	0
1	0	0	0
0	0	1	0
1	0	0	0
1	0	0	0
0	1	0	0
0	0	1	0
0	1	0	0
1	0	0	0
1	0	0	0
1	0	0	0
0	0	1	0
0	1	0	1
0	0	1	0
0	0	1	0
0	1	0	0
0	1	0	0
0	1	0	0
0	1	0	0
0	1	0	0
1	0	0	0
1	0	0	0
0	1	0	0
1	0	0	0
0	1	0	0
0	1	0	0
1	0	0	0
0	1	0	0
0	1	0	0
0	1	0	0
0	1	0	0
0	1	0	0
0	1	0	0
0	1	0	0
0	0	1	0
0	1	0	0
1	0	0	0
0	1	0	0
0	1	0	0
1	0	0	0
1	0	0	0
0	1	0	0
0	1	0	0
1	0	0	0
0	1	0	0
0	1	0	0
1	0	0	0
1	0	0	0
1	0	0	0
0	1	0	0
0	1	0	0
0	1	0	0
0	1	0	0
0	1	0	0
1	0	0	0
0	1	0	0
0	1	0	0
0	1	0	0
0	1	0	0
1	0	0	0
1	0	0	0
0	0	1	0
0	1	0	0
1	0	0	0
1	0	0	0
0	1	0	0
0	1	0	0
0	1	0	0
0	0	1	0
0	1	0	0
0	1	0	0
0	1	0	0
0	1	0	0
0	0	1	0
1	0	0	0
0	1	0	0
1	0	0	0
1	0	0	0
1	0	0	0
1	0	0	0
1	0	0	0
1	0	0	0
1	0	0	0
0	0	1	0
1	0	0	0
0	1	0	0
0	1	0	0
0	0	1	0
1	0	0	0
1	0	0	0
1	0	0	0
0	0	1	0
0	0	1	0
0	0	1	0
0	0	1	0
0	0	1	0
0	0	1	0
0	0	1	0
0	0	1	0
0	0	1	0
1	0	0	0
0	0	1	0
0	0	1	0
0	0	1	0
0	0	1	0
0	0	1	0
0	0	1	0
0	0	1	0
0	0	1	0
0	0	1	0
0	0	1	0
0	0	1	0
0	0	1	0
0	0	1	0
0	0	1	0
1	0	0	0
0	0	1	0
1	0	0	0
0	0	1	0
0	0	1	0
1	0	0	0
0	0	1	0
0	0	1	0
0	0	1	0
1	0	0	0
1	0	0	0
1	0	0	0
0	0	1	0
0	0	1	0
0	0	1	0
0	0	1	0
0	0	1	0
0	0	1	0
0	0	1	0
0	0	1	0
0	0	1	0
0	0	1	0
0	0	1	0
0	0	1	0
0	0	1	0
0	0	1	0
0	0	1	0
0	0	1	0
1	0	0	0
0	0	1	0
0	0	1	0
0	0	1	0
1	0	0	0
0	0	1	0
1	0	0	0
1	0	0	0
0	0	1	0
0	0	1	0
1	0	0	0
0	0	1	0
1	0	0	0
1	0	0	0
0	1	0	0
0	0	1	0
0	0	1	0
0	0	1	0
1	0	0	0
0	0	1	0
1	0	0	0
0	0	1	0
0	0	1	0
0	0	1	0
0	0	1	0
0	0	1	0
0	0	1	0
0	0	1	0
0	0	1	0
0	0	1	0
0	0	1	0
0	0	1	0
0	0	1	0
0	0	1	0
0	0	1	0
0	0	1	0
0	0	1	0
1	0	0	0
0	0	1	0
1	0	0	0
0	0	1	0
0	0	1	0
0	0	1	0
0	0	1	0
0	0	1	0
0	0	1	0
0	0	1	0
0	0	1	0
0	0	1	0
0	0	1	0
1	0	0	0
0	0	1	0
1	0	0	0
1	0	0	0
1	0	0	0
1	0	0	0
0	0	1	0
0	0	1	0
0	0	1	0
0	0	1	0
0	0	1	0
0	0	1	0
1	0	0	0
1	0	0	0
0	0	1	0
0	0	1	0
0	0	1	0
0	0	1	0
1	0	0	0
1	0	0	0
0	0	1	0
1	0	0	0
0	0	1	0
0	0	1	0
0	0	1	0
1	0	0	0
0	0	1	0
0	0	1	0
0	0	1	0
0	0	1	0
0	0	1	0
1	0	0	0
0	0	1	0
0	0	1	0
1	0	0	0
0	0	1	0
0	0	1	0
0	0	1	0
0	0	1	0
0	0	1	0
0	0	1	0
0	0	1	0
0	0	1	0
1	0	0	0
0	0	1	0
0	0	1	0
0	0	1	0
0	0	1	0
0	0	1	0
1	0	0	0
0	0	1	0
0	0	1	0
0	0	1	0
0	0	1	0
0	0	1	0
0	0	1	0
1	0	0	0
0	0	1	0
0	0	1	0
0	0	1	0
0	0	1	0
1	0	0	0
0	0	1	0
1	0	0	0
1	0	0	0
0	0	1	0
0	0	1	0
0	0	1	0
1	0	0	0
0	0	1	0
0	1	0	0
0	1	0	0
0	1	0	0
0	1	0	0
0	1	0	0
1	0	0	0
0	1	0	0
0	1	0	0
1	0	0	0
0	1	0	0
0	1	0	0
0	1	0	0
0	1	0	0
0	1	0	0
0	1	0	0
0	1	0	0
0	1	0	0
0	1	0	0
0	1	0	0
0	0	1	0
0	1	0	0
0	0	1	0
0	0	1	0
0	0	1	0
0	1	0	0
0	1	0	0
0	1	0	0
0	1	0	0
0	0	1	0
0	0	1	0
0	0	1	0
1	0	0	0
0	1	0	0
0	0	1	0
1	0	0	0
0	1	0	0
1	0	0	0
0	1	0	0
0	0	1	0
0	1	0	0
0	1	0	0
0	1	0	0
0	1	0	0
0	1	0	0
0	1	0	0
1	0	0	0
0	1	0	0
0	0	1	0
0	1	0	0
1	0	0	0
0	1	0	0
0	0	1	0
0	0	1	0
0	0	1	0
0	0	1	0
0	0	1	0
0	0	1	0
0	1	0	0
0	1	0	0
1	0	0	0
0	1	0	0
0	0	1	0
0	0	1	0
0	1	0	0
0	0	1	0
0	1	0	0
0	0	1	0
0	0	1	0
0	0	1	0
1	0	0	0
1	0	0	0
1	0	0	0
0	1	0	0
0	0	1	0
0	0	1	0
0	0	1	0
0	1	0	0
0	0	1	0
0	0	1	0
1	0	0	0
1	0	0	0
0	0	1	0
0	0	1	0
0	0	1	0
0	0	1	0
1	0	0	0
0	1	0	0
1	0	0	0
0	0	1	0
0	0	1	0
0	1	0	0
0	0	1	0
0	0	1	0
0	1	0	0
0	1	0	0
0	0	1	0
0	0	1	0
1	0	0	0
0	0	1	0
0	1	0	0
1	0	0	0
0	0	1	0
0	0	1	0
1	0	0	0
1	0	0	0
0	0	1	0
1	0	0	0
0	0	1	0
0	0	1	0
0	0	1	0
0	0	1	0
1	0	0	0
1	0	0	0
1	0	0	0
1	0	0	0
0	0	1	0
0	0	1	0
0	0	1	0
1	0	0	0
0	0	1	0
1	0	0	0
0	0	1	0
1	0	0	0
0	0	1	0
1	0	0	0
0	0	1	0
1	0	0	0
0	0	1	0
1	0	0	0
0	0	1	0
0	0	1	0
1	0	0	0
1	0	0	0
0	0	1	0
0	0	1	0
0	0	1	0
0	0	1	0
0	0	1	0
0	0	1	0
0	0	1	0
0	0	1	0
0	0	1	0
0	0	1	0
1	0	0	0
0	0	1	0
0	0	1	0
0	0	1	0
0	0	1	0
0	0	1	0
0	1	0	0
0	0	1	0
0	0	1	0
0	0	1	0
0	0	1	0
0	0	1	0
0	0	1	0
0	0	1	0
0	0	1	0
0	0	1	0
0	0	1	0
0	0	1	0
1	0	0	0
0	0	1	0
0	0	1	0
0	0	1	0
0	0	1	0
0	0	1	0
1	0	0	0
1	0	0	0
1	0	0	0
1	0	0	0
0	0	1	0
1	0	0	0
0	0	1	0
1	0	0	0
0	0	1	0
0	0	1	0
0	0	1	0
0	0	1	0
0	0	1	0
0	0	1	0
0	0	1	0
1	0	0	0
0	1	0	0
0	1	0	0
0	0	1	0
0	0	1	0
0	0	1	0
0	0	1	0
1	0	0	0
0	0	1	0
1	0	0	0
0	0	1	0
0	0	1	0
0	0	1	0
0	0	1	0
0	0	1	0
1	0	0	0
0	0	1	0
0	0	1	0
0	0	1	0
1	0	0	0
1	0	0	0
0	0	1	0
1	0	0	0
0	0	1	0
0	0	1	0
1	0	0	0
0	0	1	0
1	0	0	0
1	0	0	0
0	0	1	0
1	0	0	0
1	0	0	0
1	0	0	0
1	0	0	0
1	0	0	0
1	0	0	0
0	0	1	0
1	0	0	0
1	0	0	0
1	0	0	0
0	0	1	0
0	0	1	0
0	0	1	0
0	0	1	0
0	0	1	0
0	0	1	0
0	0	1	0
1	0	0	0
1	0	0	0
1	0	0	0
0	0	1	0
1	0	0	0
1	0	0	0
1	0	0	0
1	0	0	0
1	0	0	0
1	0	0	0
0	1	0	0
1	0	0	0
1	0	0	0
1	0	0	0
0	1	0	0
1	0	0	0
0	0	1	0
0	0	1	0
0	0	1	0
0	0	1	0
0	0	1	0
0	0	1	0
0	0	1	0
0	0	1	0
0	0	1	0
0	0	1	0
0	0	1	0
0	0	1	0
1	0	0	0
0	0	1	0
1	0	0	0
1	0	0	0
0	0	1	0
1	0	0	0
1	0	0	0
0	0	1	0
0	0	1	0
0	0	1	0
0	0	1	0
1	0	0	0
1	0	0	0
0	0	1	0
1	0	0	0
1	0	0	0
1	0	0	0
1	0	0	0
0	0	1	0
0	0	1	0
0	0	1	0
0	0	1	0
0	0	1	0
0	0	1	0
0	0	1	0
0	0	1	0
0	0	1	0
1	0	0	0
0	0	1	0
0	0	1	0
0	0	1	0
0	0	1	0
0	0	1	0
0	0	1	0
0	0	1	0
0	0	1	0
0	0	1	0
0	0	1	0
0	0	1	0
0	0	1	0
0	0	1	0
1	0	0	0
1	0	0	0
0	0	1	0
1	0	0	0
1	0	0	0
0	0	1	0
1	0	0	0
1	0	0	0
1	0	0	0
0	0	1	0
0	0	1	0
1	0	0	0
0	0	1	0
0	0	1	0
1	0	0	0
1	0	0	0
1	0	0	0
1	0	0	0
1	0	0	0
1	0	0	0
0	1	0	0
0	0	1	0
1	0	0	0
0	1	0	0
0	0	1	0
0	0	1	0
0	0	1	0
0	1	0	0
1	0	0	0
1	0	0	0
1	0	0	0
1	0	0	0
1	0	0	0
0	0	1	0
1	0	0	0
0	1	0	0
0	1	0	0
0	1	0	0
0	1	0	0
1	0	0	0
1	0	0	0
1	0	0	0
0	1	0	0
1	0	0	0
0	1	0	0
1	0	0	0
0	1	0	0
1	0	0	0
1	0	0	0
1	0	0	0
1	0	0	0
1	0	0	0
1	0	0	0
0	1	0	0
1	0	0	0
0	1	0	0
1	0	0	0
1	0	0	0
1	0	0	0
0	1	0	0
0	1	0	0
0	1	0	0
1	0	0	0
0	1	0	0
0	0	1	0
0	0	1	0
0	1	0	0
0	1	0	0
1	0	0	0
1	0	0	0
1	0	0	0
1	0	0	0
0	1	0	0
0	1	0	0
0	1	0	0
1	0	0	0
1	0	0	0
0	0	1	0
0	1	0	0
0	0	1	0
1	0	0	0
1	0	0	0
1	0	0	0
1	0	0	0
0	1	0	0
0	1	0	0
0	1	0	0
0	1	0	0
0	1	0	0
0	1	0	0
0	1	0	0
1	0	0	0
1	0	0	0
1	0	0	0
0	0	1	0
1	0	0	0
0	0	1	0
1	0	0	0
1	0	0	0
1	0	0	0
1	0	0	0
0	1	0	0
0	1	0	0
0	1	0	0
0	0	1	0
1	0	0	0
1	0	0	0
0	1	0	0
0	1	0	0
1	0	0	0
0	1	0	0
1	0	0	0
0	1	0	0
1	0	0	0
1	0	0	0
1	0	0	0
1	0	0	0
1	0	0	0
1	0	0	0
1	0	0	0
1	0	0	0
1	0	0	0
1	0	0	0
1	0	0	0
0	1	0	0
0	0	1	0
1	0	0	0
0	1	0	0
0	1	0	0
0	1	0	0
0	1	0	0
0	1	0	0
0	1	0	0
0	1	0	0
1	0	0	0
0	0	1	0
1	0	0	0
1	0	0	0
1	0	0	0
0	1	0	0
0	0	1	0
0	1	0	0
0	1	0	0
0	1	0	0
0	1	0	0
0	1	0	0
0	1	0	0
0	1	0	0
1	0	0	0
1	0	0	0
0	0	1	0
1	0	0	0
0	1	0	0
0	1	0	0
0	1	0	0
0	1	0	0
0	1	0	0
1	0	0	0
0	1	0	0
1	0	0	0
0	1	0	0
0	1	0	0
0	1	0	0
0	0	1	0
0	1	0	0
1	0	0	0
0	1	0	0
0	1	0	0
1	0	0	0
0	1	0	0
1	0	0	0
1	0	0	0
0	0	1	0
0	1	0	0
0	1	0	0
0	1	0	0
1	0	0	0
1	0	0	0
1	0	0	0
1	0	0	0
0	1	0	0
0	1	0	0
0	1	0	0
0	1	0	0
0	1	0	0
0	1	0	0
0	0	1	0
0	1	0	0
1	0	0	0
0	1	0	0
1	0	0	0
1	0	0	0
0	1	0	0
1	0	0	0
0	0	1	0
0	1	0	0
1	0	0	0
1	0	0	0
1	0	0	0
1	0	0	0
1	0	0	0
1	0	0	0
0	1	0	0
1	0	0	0
0	1	0	0
1	0	0	0
0	1	0	0
0	1	0	0
0	1	0	0
0	1	0	0
1	0	0	0
1	0	0	0
1	0	0	0
1	0	0	0
1	0	0	0
1	0	0	0
0	1	0	0
1	0	0	0
0	1	0	0
1	0	0	0
0	1	0	0
0	1	0	0
0	1	0	0
0	1	0	0
0	1	0	0
1	0	0	0
1	0	0	0
0	1	0	0
0	1	0	0
1	0	0	0
1	0	0	0
1	0	0	0
1	0	0	0
1	0	0	0
1	0	0	0
1	0	0	0
0	0	1	0
0	1	0	0
0	1	0	0
0	0	1	0
1	0	0	0
0	1	0	0
0	1	0	0
0	1	0	0
0	1	0	0
0	1	0	0
0	1	0	0
0	1	0	0
0	1	0	0
1	0	0	0
1	0	0	0
0	0	1	0
0	1	0	0
0	1	0	0
1	0	0	0
1	0	0	0
1	0	0	0
1	0	0	0
0	1	0	0
0	1	0	0
0	1	0	0
0	1	0	0
0	1	0	0
0	1	0	0
0	1	0	0
1	0	0	0
0	0	1	0
0	1	0	0
1	0	0	0
1	0	0	0
0	1	0	0
1	0	0	0
1	0	0	0
1	0	0	0
0	0	1	0
1	0	0	0
0	0	1	0
0	0	1	0
[truncated: 101,065 more rows]

## Sheet: 1km
Is_it_Urban_Cluster	Is_it_Urban_Centre	Is_it_Rural	school_attacked_updated
1	0	0	0
0	1	0	0
1	0	0	0
0	0	1	0
1	0	0	0
1	0	0	0
0	1	0	0
0	0	1	0
0	1	0	0
0	1	0	0
0	1	0	0
0	1	0	0
0	1	0	0
0	1	0	0
0	1	0	0
0	1	0	0
0	1	0	0
0	1	0	0
1	0	0	0
1	0	0	0
1	0	0	0
0	1	0	0
0	1	0	0
1	0	0	0
0	1	0	0
0	1	0	0
1	0	0	0
0	1	0	0
0	1	0	0
0	1	0	0
1	0	0	0
1	0	0	0
0	1	0	0
0	0	1	0
1	0	0	0
0	0	1	0
0	1	0	0
0	0	1	0
0	0	1	0
1	0	0	0
1	0	0	0
1	0	0	0
0	0	1	0
0	0	1	0
1	0	0	0
0	1	0	0
1	0	0	0
0	1	0	0
0	1	0	0
1	0	0	0
0	1	0	0
1	0	0	0
0	0	1	0
1	0	0	0
0	0	1	0
0	1	0	0
1	0	0	0
0	1	0	0
1	0	0	0
1	0	0	0
0	0	1	0
1	0	0	0
0	0	1	0
0	0	1	0
0	0	1	0
0	1	0	0
1	0	0	0
0	1	0	0
0	1	0	0
0	0	1	0
0	1	0	0
0	1	0	0
0	1	0	0
0	1	0	0
0	1	0	0
1	0	0	0
0	1	0	0
1	0	0	0
1	0	0	0
1	0	0	0
1	0	0	0
0	1	0	0
1	0	0	0
0	1	0	0
0	1	0	0
0	1	0	0
0	1	0	0
0	1	0	0
1	0	0	0
1	0	0	0
0	1	0	0
0	1	0	0
1	0	0	0
1	0	0	0
0	1	0	0
0	1	0	0
0	1	0	0
0	1	0	0
0	1	0	0
0	1	0	0
0	1	0	0
0	1	0	0
0	1	0	0
0	1	0	0
1	0	0	0
0	1	0	0
0	1	0	0
0	1	0	0
0	1	0	0
0	0	1	0
0	1	0	0
0	1	0	0
0	1	0	0
0	1	0	0
0	1	0	0
0	1	0	0
0	1	0	0
0	1	0	0
0	1	0	0
0	1	0	0
0	1	0	0
0	1	0	0
0	1	0	0
0	1	0	0
0	1	0	0
0	0	1	0
0	0	1	0
1	0	0	0
1	0	0	0
1	0	0	0
1	0	0	0
1	0	0	0
1	0	0	0
0	0	1	0
1	0	0	0
0	0	1	0
1	0	0	0
0	0	1	0
0	1	0	0
1	0	0	0
0	0	1	0
0	0	1	0
1	0	0	0
1	0	0	0
1	0	0	0
0	0	1	0
1	0	0	0
0	0	1	0
1	0	0	0
0	1	0	0
1	0	0	0
1	0	0	0
0	1	0	0
1	0	0	0
1	0	0	0
1	0	0	0
0	1	0	0
0	1	0	0
1	0	0	0
0	1	0	0
0	1	0	0
0	1	0	0
0	1	0	0
0	1	0	0
0	0	1	0
0	1	0	0
0	1	0	0
0	0	1	0
0	1	0	0
1	0	0	0
1	0	0	0
0	1	0	0
1	0	0	0
0	1	0	0
0	0	1	0
0	1	0	0
1	0	0	0
1	0	0	0
0	1	0	0
1	0	0	0
0	0	1	0
1	0	0	0
0	0	1	0
1	0	0	0
1	0	0	0
1	0	0	0
1	0	0	0
0	0	1	0
0	0	1	0
0	0	1	0
1	0	0	0
1	0	0	0
1	0	0	0
0	0	1	0
0	1	0	0
0	1	0	0
1	0	0	0
1	0	0	0
1	0	0	0
0	0	1	0
1	0	0	0
0	0	1	0
0	1	0	0
1	0	0	0
0	1	0	0
1	0	0	0
1	0	0	0
1	0	0	0
1	0	0	0
0	0	1	0
0	1	0	0
0	0	1	0
0	0	1	0
0	0	1	0
1	0	0	0
1	0	0	0
0	1	0	0
0	1	0	0
1	0	0	0
1	0	0	0
0	1	0	0
1	0	0	0
0	1	0	0
0	1	0	0
0	1	0	0
0	0	1	0
0	1	0	0
0	1	0	0
0	0	1	0
0	1	0	0
1	0	0	0
1	0	0	0
1	0	0	0
0	0	1	0
0	1	0	0
0	1	0	0
1	0	0	0
1	0	0	0
0	0	1	0
0	0	1	0
1	0	0	0
0	0	1	0
1	0	0	0
1	0	0	0
0	1	0	0
0	1	0	0
0	0	1	0
0	0	1	0
0	0	1	0
0	0	1	0
1	0	0	0
0	0	1	0
1	0	0	0
1	0	0	0
0	0	1	0
1	0	0	0
0	1	0	0
0	1	0	0
1	0	0	0
1	0	0	0
0	1	0	0
0	1	0	0
1	0	0	0
0	1	0	0
0	1	0	0
0	1	0	0
1	0	0	0
1	0	0	0
0	0	1	0
0	1	0	0
1	0	0	0
1	0	0	0
1	0	0	0
1	0	0	0
1	0	0	0
0	1	0	0
1	0	0	0
0	1	0	0
0	1	0	0
0	1	0	0
1	0	0	0
1	0	0	0
1	0	0	0
0	0	1	0
0	1	0	0
0	1	0	0
0	0	1	0
0	1	0	0
0	1	0	0
0	1	0	0
0	1	0	0
0	1	0	0
1	0	0	0
0	1	0	0
0	1	0	0
0	0	1	0
0	1	0	0
1	0	0	0
0	1	0	0
0	1	0	0
1	0	0	0
0	1	0	0
0	1	0	0
1	0	0	0
0	1	0	0
0	1	0	0
0	1	0	0
0	0	1	0
0	1	0	0
1	0	0	0
0	1	0	0
0	1	0	0
1	0	0	0
1	0	0	0
1	0	0	0
0	0	1	0
0	0	1	0
0	0	1	0
0	1	0	0
1	0	0	0
1	0	0	0
0	0	1	0
0	1	0	0
1	0	0	0
0	1	0	0
0	0	1	0
0	1	0	0
0	1	0	0
0	1	0	0
0	1	0	0
0	1	0	0
0	1	0	0
0	1	0	0
0	1	0	0
0	1	0	0
0	1	0	0
0	0	1	0
0	0	1	0
0	0	1	0
1	0	0	0
0	1	0	0
0	1	0	0
0	0	1	0
0	0	1	0
0	1	0	0
0	1	0	0
0	1	0	0
0	1	0	0
0	1	0	0
0	1	0	0
0	1	0	0
0	1	0	0
0	1	0	0
0	0	1	0
1	0	0	0
0	1	0	0
0	1	0	0
0	1	0	0
0	1	0	0
0	1	0	0
1	0	0	0
0	1	0	0
0	1	0	0
0	1	0	0
1	0	0	0
0	1	0	0
0	1	0	0
1	0	0	0
1	0	0	0
1	0	0	0
1	0	0	0
1	0	0	0
1	0	0	0
1	0	0	0
0	0	1	0
1	0	0	0
1	0	0	0
1	0	0	0
0	0	1	0
1	0	0	0
1	0	0	0
1	0	0	0
1	0	0	0
1	0	0	0
1	0	0	0
0	0	1	0
0	0	1	0
0	1	0	0
0	1	0	0
0	1	0	0
1	0	0	0
1	0	0	0
1	0	0	0
1	0	0	0
1	0	0	0
0	0	1	0
1	0	0	0
1	0	0	0
1	0	0	0
1	0	0	0
0	0	1	0
0	0	1	0
0	0	1	0
1	0	0	0
1	0	0	0
1	0	0	0
1	0	0	0
1	0	0	0
1	0	0	0
1	0	0	0
1	0	0	0
1	0	0	0
0	0	1	0
1	0	0	0
1	0	0	0
1	0	0	0
0	1	0	0
1	0	0	0
1	0	0	0
0	0	1	0
1	0	0	0
1	0	0	0
0	0	1	0
1	0	0	0
0	1	0	0
1	0	0	0
0	0	1	0
0	1	0	0
0	1	0	0
1	0	0	0
1	0	0	0
0	0	1	0
0	0	1	0
0	0	1	0
0	1	0	0
0	1	0	0
0	1	0	0
0	1	0	0
0	1	0	0
0	1	0	0
0	1	0	0
1	0	0	0
0	1	0	0
0	1	0	0
0	1	0	0
0	1	0	0
0	1	0	0
0	0	1	0
0	0	1	0
1	0	0	0
0	0	1	0
0	0	1	0
1	0	0	0
1	0	0	0
1	0	0	0
0	0	1	0
0	0	1	0
1	0	0	0
1	0	0	0
1	0	0	0
1	0	0	0
1	0	0	0
0	1	0	0
0	1	0	0
0	1	0	0
0	1	0	0
0	1	0	0
0	0	1	0
0	0	1	0
1	0	0	0
0	1	0	0
1	0	0	0
0	1	0	0
0	1	0	0
0	1	0	0
0	0	1	0
0	0	1	0
1	0	0	0
0	0	1	0
0	0	1	0
1	0	0	0
1	0	0	0
1	0	0	0
0	0	1	0
0	0	1	0
0	0	1	0
0	0	1	0
0	0	1	0
0	1	0	0
0	1	0	0
0	1	0	0
0	0	1	0
0	1	0	0
1	0	0	0
1	0	0	0
0	0	1	0
0	1	0	0
1	0	0	0
0	1	0	0
1	0	0	0
0	1	0	0
1	0	0	0
1	0	0	0
0	0	1	0
1	0	0	0
1	0	0	0
0	0	1	0
1	0	0	0
1	0	0	0
1	0	0	0
0	0	1	0
1	0	0	0
1	0	0	0
1	0	0	0
0	0	1	0
0	0	1	0
0	0	1	0
0	0	1	0
1	0	0	0
0	0	1	0
0	0	1	0
0	0	1	0
0	0	1	0
0	0	1	0
0	0	1	0
0	0	1	0
1	0	0	0
0	0	1	0
1	0	0	0
1	0	0	0
1	0	0	0
0	0	1	0
0	0	1	0
0	0	1	0
0	0	1	0
0	0	1	0
0	1	0	0
0	1	0	0
1	0	0	0
0	0	1	0
0	0	1	0
0	0	1	0
0	0	1	0
0	0	1	0
0	0	1	0
0	0	1	0
0	0	1	0
1	0	0	0
1	0	0	0
0	0	1	0
1	0	0	0
1	0	0	0
0	0	1	0
0	0	1	0
1	0	0	0
0	0	1	0
1	0	0	0
1	0	0	0
0	0	1	0
0	0	1	0
0	0	1	0
0	1	0	0
1	0	0	0
0	1	0	0
1	0	0	0
1	0	0	0
1	0	0	0
1	0	0	0
0	1	0	0
0	1	0	0
0	1	0	0
0	1	0	0
0	0	1	0
0	1	0	0
0	1	0	0
0	1	0	0
0	1	0	0
0	1	0	0
1	0	0	0
0	1	0	0
1	0	0	0
1	0	0	0
0	1	0	0
0	1	0	0
0	1	0	0
0	1	0	0
0	1	0	0
0	1	0	0
0	1	0	0
0	1	0	0
0	1	0	0
1	0	0	0
1	0	0	0
1	0	0	0
1	0	0	0
0	0	1	0
0	0	1	0
1	0	0	0
1	0	0	0
1	0	0	0
0	0	1	0
0	0	1	0
1	0	0	0
0	0	1	0
1	0	0	0
1	0	0	0
0	1	0	0
0	1	0	0
0	1	0	0
0	1	0	0
0	0	1	0
0	0	1	0
0	0	1	0
0	0	1	0
0	0	1	0
0	0	1	0
0	0	1	0
1	0	0	0
0	1	0	0
0	1	0	0
1	0	0	0
1	0	0	0
0	0	1	0
1	0	0	0
1	0	0	0
1	0	0	0
1	0	0	0
1	0	0	0
0	0	1	0
1	0	0	0
0	0	1	0
0	0	1	0
0	0	1	0
1	0	0	0
0	0	1	0
1	0	0	0
1	0	0	0
1	0	0	0
0	0	1	0
0	1	0	0
0	1	0	0
0	1	0	0
0	1	0	0
0	1	0	0
0	1	0	0
0	0	1	0
1	0	0	0
0	0	1	0
0	0	1	0
1	0	0	0
1	0	0	0
1	0	0	0
0	0	1	0
1	0	0	0
1	0	0	0
1	0	0	0
1	0	0	0
0	0	1	0
0	0	1	0
0	0	1	0
0	0	1	0
1	0	0	0
0	1	0	0
0	0	1	0
0	1	0	0
1	0	0	0
0	0	1	0
1	0	0	0
0	1	0	0
0	0	1	0
1	0	0	0
1	0	0	0
1	0	0	0
1	0	0	0
0	0	1	0
1	0	0	0
0	1	0	0
0	1	0	0
0	0	1	0
1	0	0	0
1	0	0	0
0	1	0	0
1	0	0	0
0	0	1	0
1	0	0	0
1	0	0	0
1	0	0	0
0	0	1	0
1	0	0	0
1	0	0	0
1	0	0	0
0	0	1	0
1	0	0	0
0	1	0	0
1	0	0	0
0	1	0	0
0	1	0	0
1	0	0	0
0	1	0	0
0	1	0	0
1	0	0	0
0	0	1	0
1	0	0	0
1	0	0	0
0	0	1	0
1	0	0	0
1	0	0	0
0	1	0	0
1	0	0	0
0	1	0	0
0	1	0	0
1	0	0	0
0	1	0	0
1	0	0	0
1	0	0	0
0	1	0	0
0	1	0	0
0	1	0	0
0	0	1	0
0	1	0	0
0	1	0	0
0	1	0	0
0	1	0	0
0	1	0	0
0	1	0	0
1	0	0	0
0	1	0	0
0	1	0	0
0	0	1	0
0	1	0	0
1	0	0	0
0	0	1	0
1	0	0	0
1	0	0	0
1	0	0	0
0	1	0	0
1	0	0	0
1	0	0	0
0	0	1	0
1	0	0	0
1	0	0	0
0	1	0	0
0	1	0	0
0	1	0	0
0	1	0	0
0	1	0	0
0	0	1	0
1	0	0	0
0	0	1	0
0	1	0	0
1	0	0	0
1	0	0	0
0	1	0	0
0	1	0	0
0	1	0	0
0	1	0	0
0	1	0	0
0	1	0	0
0	1	0	0
0	1	0	0
0	1	0	0
1	0	0	0
0	0	1	0
1	0	0	0
1	0	0	0
1	0	0	0
1	0	0	0
0	1	0	0
0	1	0	0
0	1	0	0
0	0	1	0
1	0	0	0
1	0	0	0
0	0	1	0
1	0	0	0
0	1	0	0
0	1	0	0
0	1	0	0
0	1	0	0
0	1	0	0
0	1	0	0
0	1	0	0
0	1	0	0
0	1	0	0
0	1	0	0
0	1	0	0
0	1	0	0
0	1	0	0
1	0	0	0
0	1	0	0
1	0	0	0
0	1	0	0
0	0	1	0
1	0	0	0
1	0	0	0
0	0	1	0
1	0	0	0
0	0	1	0
0	0	1	0
0	0	1	0
0	0	1	0
0	0	1	0
0	1	0	0
0	1	0	0
0	1	0	0
1	0	0	0
0	1	0	0
0	1	0	0
0	1	0	0
0	1	0	0
0	0	1	0
0	1	0	0
1	0	0	0
1	0	0	0
1	0	0	0
1	0	0	0
0	1	0	0
0	0	1	0
1	0	0	0
0	1	0	0
0	0	1	0
0	1	0	0
0	1	0	0
0	1	0	0
0	1	0	0
0	1	0	0
1	0	0	0
0	0	1	0
0	1	0	0
1	0	0	0
1	0	0	0
1	0	0	0
0	1	0	0
0	1	0	0
0	1	0	0
0	1	0	0
0	1	0	0
0	1	0	0
0	1	0	0
0	1	0	0
0	1	0	0
0	1	0	0
0	1	0	0
0	0	1	0
0	0	1	0
1	0	0	0
1	0	0	0
0	1	0	0
0	1	0	0
1	0	0	0
0	1	0	0
0	1	0	0
0	0	1	0
1	0	0	0
0	1	0	0
1	0	0	0
0	0	1	0
1	0	0	0
1	0	0	0
0	0	1	0
0	1	0	0
1	0	0	0
0	1	0	0
1	0	0	0
1	0	0	0
1	0	0	0
0	0	1	0
1	0	0	0
1	0	0	0
0	1	0	0
0	1	0	0
0	1	0	0
0	1	0	0
0	1	0	0
1	0	0	0
1	0	0	0
0	0	1	0
0	0	1	0
1	0	0	0
1	0	0	0
0	1	0	0
1	0	0	0
0	1	0	0
0	1	0	0
0	1	0	0
0	1	0	0
1	0	0	0
0	1	0	0
0	1	0	0
0	0	1	0
0	1	0	0
0	1	0	0
0	1	0	0
0	1	0	0
1	0	0	0
1	0	0	0
1	0	0	0
1	0	0	0
1	0	0	0
1	0	0	0
1	0	0	0
0	0	1	0
1	0	0	0
1	0	0	0
0	0	1	0
0	0	1	0
0	1	0	0
1	0	0	0
1	0	0	0
1	0	0	0
1	0	0	0
0	0	1	0
1	0	0	0
0	0	1	0
1	0	0	0
1	0	0	0
1	0	0	0
0	0	1	0
1	0	0	0
1	0	0	0
1	0	0	0
1	0	0	0
0	1	0	0
0	0	1	0
0	1	0	0
0	1	0	0
0	1	0	0
0	1	0	0
0	1	0	0
1	0	0	0
1	0	0	0
1	0	0	0
1	0	0	0
0	0	1	0
1	0	0	0
0	1	0	0
0	1	0	0
1	0	0	0
0	0	1	0
1	0	0	0
1	0	0	0
0	1	0	0
0	1	0	0
1	0	0	0
0	1	0	0
0	1	0	0
1	0	0	0
0	1	0	0
0	0	1	0
0	1	0	0
0	1	0	0
1	0	0	0
0	0	1	0
1	0	0	0
0	0	1	0
1	0	0	0
0	1	0	0
0	0	1	0
0	1	0	0
1	0	0	0
0	1	0	0
0	0	1	0
1	0	0	0
0	1	0	0
0	1	0	0
1	0	0	0
0	0	1	0
0	0	1	0
0	0	1	0
1	0	0	0
1	0	0	0
1	0	0	0
0	0	1	0
1	0	0	0
1	0	0	0
0	0	1	0
0	0	1	0
1	0	0	0
0	0	1	0
0	0	1	0
1	0	0	0
1	0	0	0
0	1	0	0
0	1	0	0
1	0	0	0
0	1	0	0
0	0	1	0
0	1	0	0
0	1	0	0
0	0	1	0
1	0	0	0
0	0	1	0
0	0	1	0
0	1	0	0
0	0	1	0
0	1	0	0
0	1	0	1
0	1	0	0
0	1	0	0
0	1	0	0
0	1	0	0
0	1	0	0
0	1	0	0
0	0	1	0
0	0	1	0
0	0	1	0
0	1	0	0
0	0	1	0
0	1	0	1
0	1	0	1
0	1	0	1
0	1	0	1
0	1	0	0
0	1	0	1
0	1	0	0
0	1	0	0
0	1	0	0
1	0	0	0
1	0	0	0
0	1	0	0
0	1	0	0
0	1	0	0
0	1	0	0
0	1	0	0
0	1	0	0
0	1	0	0
0	1	0	0
0	1	0	0
0	1	0	0
0	1	0	0
0	1	0	0
0	1	0	0
0	1	0	0
0	1	0	0
0	1	0	0
0	1	0	0
0	1	0	0
0	1	0	0
0	1	0	0
1	0	0	0
0	1	0	0
0	1	0	1
0	0	1	0
1	0	0	0
0	0	1	0
1	0	0	0
0	0	1	0
1	0	0	0
0	1	0	0
1	0	0	0
1	0	0	0
0	0	1	0
0	0	1	0
0	1	0	0
0	1	0	1
0	1	0	1
1	0	0	0
0	1	0	1
1	0	0	0
1	0	0	0
1	0	0	0
1	0	0	0
1	0	0	0
1	0	0	0
1	0	0	0
1	0	0	0
1	0	0	0
1	0	0	0
1	0	0	0
1	0	0	0
1	0	0	0
1	0	0	0
1	0	0	0
1	0	0	0
1	0	0	0
0	0	1	0
0	0	1	0
0	1	0	0
0	1	0	0
1	0	0	0
0	1	0	0
0	1	0	0
0	1	0	0
0	1	0	0
0	1	0	0
0	0	1	0
0	1	0	0
0	1	0	0
0	1	0	0
0	0	1	0
1	0	0	0
0	0	1	0
1	0	0	0
1	0	0	0
1	0	0	0
0	1	0	0
1	0	0	0
0	1	0	0
0	1	0	0
0	1	0	0
0	1	0	0
0	1	0	0
1	0	0	0
0	1	0	0
0	1	0	0
0	1	0	0
0	1	0	0
0	1	0	0
0	1	0	0
0	0	1	0
1	0	0	0
1	0	0	0
0	0	1	0
0	0	1	0
0	1	0	0
1	0	0	0
0	1	0	0
0	1	0	0
0	1	0	0
0	1	0	0
1	0	0	0
0	1	0	0
0	0	1	0
0	1	0	0
0	0	1	0
0	0	1	0
1	0	0	0
1	0	0	0
0	0	1	0
1	0	0	0
1	0	0	0
0	0	1	0
0	0	1	0
1	0	0	0
0	0	1	0
0	1	0	0
0	0	1	0
0	1	0	0
0	1	0	0
0	1	0	0
0	1	0	0
0	1	0	0
1	0	0	0
0	1	0	0
0	1	0	0
1	0	0	0
0	1	0	0
0	1	0	0
1	0	0	0
0	1	0	0
0	0	1	0
0	1	0	0
0	0	1	0
0	1	0	0
1	0	0	0
1	0	0	0
0	0	1	0
0	0	1	0
0	1	0	0
0	0	1	0
0	0	1	0
1	0	0	0
0	0	1	0
1	0	0	0
1	0	0	0
0	1	0	0
0	0	1	0
0	1	0	0
1	0	0	0
1	0	0	0
1	0	0	0
0	0	1	0
0	1	0	0
0	0	1	0
0	0	1	0
0	1	0	0
0	1	0	0
0	1	0	0
0	1	0	0
0	1	0	0
1	0	0	0
1	0	0	0
0	1	0	0
1	0	0	0
0	1	0	0
0	1	0	0
1	0	0	0
0	1	0	0
0	1	0	0
0	1	0	0
0	1	0	0
0	1	0	0
0	1	0	0
0	1	0	0
0	0	1	0
0	1	0	0
1	0	0	0
0	1	0	0
0	1	0	0
1	0	0	0
1	0	0	0
0	1	0	0
0	1	0	0
1	0	0	0
0	1	0	0
0	1	0	0
1	0	0	0
1	0	0	0
1	0	0	0
0	1	0	0
0	1	0	0
0	1	0	0
0	1	0	0
0	1	0	0
1	0	0	0
0	1	0	0
0	1	0	0
0	1	0	0
0	1	0	0
1	0	0	0
1	0	0	0
0	0	1	0
0	1	0	0
1	0	0	0
1	0	0	0
0	1	0	0
0	1	0	0
0	1	0	0
0	0	1	0
0	1	0	0
0	1	0	0
0	1	0	0
0	1	0	0
0	0	1	0
1	0	0	0
0	1	0	0
1	0	0	0
1	0	0	0
1	0	0	0
1	0	0	0
1	0	0	0
1	0	0	0
1	0	0	0
0	0	1	0
1	0	0	0
0	1	0	0
0	1	0	0
0	0	1	0
1	0	0	0
1	0	0	0
1	0	0	0
0	0	1	0
0	0	1	0
0	0	1	0
0	0	1	0
0	0	1	0
0	0	1	0
0	0	1	0
0	0	1	0
0	0	1	0
1	0	0	0
0	0	1	0
0	0	1	0
0	0	1	0
0	0	1	0
0	0	1	0
0	0	1	0
0	0	1	0
0	0	1	0
0	0	1	0
0	0	1	0
0	0	1	0
0	0	1	0
0	0	1	0
0	0	1	0
1	0	0	0
0	0	1	0
1	0	0	0
0	0	1	0
0	0	1	0
1	0	0	0
0	0	1	0
0	0	1	0
0	0	1	0
1	0	0	0
1	0	0	0
1	0	0	0
0	0	1	0
0	0	1	0
0	0	1	0
0	0	1	0
0	0	1	0
0	0	1	0
0	0	1	0
0	0	1	0
0	0	1	0
0	0	1	0
0	0	1	0
0	0	1	0
0	0	1	0
0	0	1	0
0	0	1	0
0	0	1	0
1	0	0	0
0	0	1	0
0	0	1	0
0	0	1	0
1	0	0	0
0	0	1	0
1	0	0	0
1	0	0	0
0	0	1	0
0	0	1	0
1	0	0	0
0	0	1	0
1	0	0	0
1	0	0	0
0	1	0	0
0	0	1	0
0	0	1	0
0	0	1	0
1	0	0	0
0	0	1	0
1	0	0	0
0	0	1	0
0	0	1	0
0	0	1	0
0	0	1	0
0	0	1	0
0	0	1	0
0	0	1	0
0	0	1	0
0	0	1	0
0	0	1	0
0	0	1	0
0	0	1	0
0	0	1	0
0	0	1	0
0	0	1	0
0	0	1	0
1	0	0	0
0	0	1	0
1	0	0	0
0	0	1	0
0	0	1	0
0	0	1	0
0	0	1	0
0	0	1	0
0	0	1	0
0	0	1	0
0	0	1	0
0	0	1	0
0	0	1	0
1	0	0	0
0	0	1	0
1	0	0	0
1	0	0	0
1	0	0	0
1	0	0	0
0	0	1	0
0	0	1	0
0	0	1	0
0	0	1	0
0	0	1	0
0	0	1	0
1	0	0	0
1	0	0	0
0	0	1	0
0	0	1	0
0	0	1	0
0	0	1	0
1	0	0	0
1	0	0	0
0	0	1	0
1	0	0	0
0	0	1	0
0	0	1	0
0	0	1	0
1	0	0	0
0	0	1	0
0	0	1	0
0	0	1	0
0	0	1	0
0	0	1	0
1	0	0	0
0	0	1	0
0	0	1	0
1	0	0	0
0	0	1	0
0	0	1	0
0	0	1	0
0	0	1	0
0	0	1	0
0	0	1	0
0	0	1	0
0	0	1	0
1	0	0	0
0	0	1	0
0	0	1	0
0	0	1	0
0	0	1	0
0	0	1	0
1	0	0	0
0	0	1	0
0	0	1	0
0	0	1	0
0	0	1	0
0	0	1	0
0	0	1	0
1	0	0	0
0	0	1	0
0	0	1	0
0	0	1	0
0	0	1	0
1	0	0	0
0	0	1	0
1	0	0	0
1	0	0	0
0	0	1	0
0	0	1	0
0	0	1	0
1	0	0	0
0	0	1	0
0	1	0	0
0	1	0	0
0	1	0	0
0	1	0	0
0	1	0	0
1	0	0	0
0	1	0	0
0	1	0	0
1	0	0	0
0	1	0	0
0	1	0	0
0	1	0	0
0	1	0	0
0	1	0	0
0	1	0	0
0	1	0	0
0	1	0	0
0	1	0	0
0	1	0	0
0	0	1	0
0	1	0	0
0	0	1	0
0	0	1	0
0	0	1	0
0	1	0	0
0	1	0	0
0	1	0	0
0	1	0	0
0	0	1	0
0	0	1	0
0	0	1	0
1	0	0	0
0	1	0	0
0	0	1	0
1	0	0	0
0	1	0	0
1	0	0	0
0	1	0	0
0	0	1	0
0	1	0	0
0	1	0	0
0	1	0	0
0	1	0	0
0	1	0	0
0	1	0	0
1	0	0	0
0	1	0	0
0	0	1	0
0	1	0	0
1	0	0	0
0	1	0	0
0	0	1	0
0	0	1	0
0	0	1	0
0	0	1	0
0	0	1	0
0	0	1	0
0	1	0	0
0	1	0	0
1	0	0	0
0	1	0	0
0	0	1	0
0	0	1	0
0	1	0	0
0	0	1	0
0	1	0	0
0	0	1	0
0	0	1	0
0	0	1	0
1	0	0	0
1	0	0	0
1	0	0	0
0	1	0	0
0	0	1	0
0	0	1	0
0	0	1	0
0	1	0	0
0	0	1	0
0	0	1	0
1	0	0	0
1	0	0	0
0	0	1	0
0	0	1	0
0	0	1	0
0	0	1	0
1	0	0	0
0	1	0	0
1	0	0	0
0	0	1	0
0	0	1	0
0	1	0	0
0	0	1	0
0	0	1	0
0	1	0	0
0	1	0	0
0	0	1	0
0	0	1	0
1	0	0	0
0	0	1	0
0	1	0	0
1	0	0	0
0	0	1	0
0	0	1	0
1	0	0	0
1	0	0	0
0	0	1	0
1	0	0	0
0	0	1	0
0	0	1	0
0	0	1	0
0	0	1	0
1	0	0	0
1	0	0	0
1	0	0	0
1	0	0	0
0	0	1	0
0	0	1	0
0	0	1	0
1	0	0	0
0	0	1	0
1	0	0	0
0	0	1	0
1	0	0	0
0	0	1	0
1	0	0	0
0	0	1	0
1	0	0	0
0	0	1	0
1	0	0	0
0	0	1	0
0	0	1	0
1	0	0	0
1	0	0	0
0	0	1	0
0	0	1	0
0	0	1	0
0	0	1	0
0	0	1	0
0	0	1	0
0	0	1	0
0	0	1	0
0	0	1	0
0	0	1	0
1	0	0	0
0	0	1	0
0	0	1	0
0	0	1	0
0	0	1	0
0	0	1	0
0	1	0	0
0	0	1	0
0	0	1	0
0	0	1	0
0	0	1	0
0	0	1	0
0	0	1	0
0	0	1	0
0	0	1	0
0	0	1	0
0	0	1	0
0	0	1	0
1	0	0	0
0	0	1	0
0	0	1	0
0	0	1	0
0	0	1	0
0	0	1	0
1	0	0	0
1	0	0	0
1	0	0	0
1	0	0	0
0	0	1	0
1	0	0	0
0	0	1	0
1	0	0	0
0	0	1	0
0	0	1	0
0	0	1	0
0	0	1	0
0	0	1	0
0	0	1	0
0	0	1	0
1	0	0	0
0	1	0	0
0	1	0	0
0	0	1	0
0	0	1	0
0	0	1	0
0	0	1	0
1	0	0	0
0	0	1	0
1	0	0	0
0	0	1	0
0	0	1	0
0	0	1	0
0	0	1	0
0	0	1	0
1	0	0	0
0	0	1	0
0	0	1	0
0	0	1	0
1	0	0	0
1	0	0	0
0	0	1	0
1	0	0	0
0	0	1	0
0	0	1	0
1	0	0	0
0	0	1	0
1	0	0	0
1	0	0	0
0	0	1	0
1	0	0	0
1	0	0	0
1	0	0	0
1	0	0	0
1	0	0	0
1	0	0	0
0	0	1	0
1	0	0	0
1	0	0	0
1	0	0	0
0	0	1	0
0	0	1	0
0	0	1	0
0	0	1	0
0	0	1	0
0	0	1	0
0	0	1	0
1	0	0	0
1	0	0	0
1	0	0	0
0	0	1	0
1	0	0	0
1	0	0	0
1	0	0	0
1	0	0	0
1	0	0	0
1	0	0	0
0	1	0	0
1	0	0	0
1	0	0	0
1	0	0	0
0	1	0	0
1	0	0	0
0	0	1	0
0	0	1	0
0	0	1	0
0	0	1	0
0	0	1	0
0	0	1	0
0	0	1	0
0	0	1	0
0	0	1	0
0	0	1	0
0	0	1	0
0	0	1	0
1	0	0	0
0	0	1	0
1	0	0	0
1	0	0	0
0	0	1	0
1	0	0	0
1	0	0	0
0	0	1	0
0	0	1	0
0	0	1	0
0	0	1	0
1	0	0	0
1	0	0	0
0	0	1	0
1	0	0	0
1	0	0	0
1	0	0	0
1	0	0	0
0	0	1	0
0	0	1	0
0	0	1	0
0	0	1	0
0	0	1	0
0	0	1	0
0	0	1	0
0	0	1	0
0	0	1	0
1	0	0	0
0	0	1	0
0	0	1	0
0	0	1	0
0	0	1	0
0	0	1	0
0	0	1	0
0	0	1	0
0	0	1	0
0	0	1	0
0	0	1	0
0	0	1	0
0	0	1	0
0	0	1	0
1	0	0	0
1	0	0	0
0	0	1	0
1	0	0	0
1	0	0	0
0	0	1	0
1	0	0	0
1	0	0	0
1	0	0	0
0	0	1	0
0	0	1	0
1	0	0	0
0	0	1	0
0	0	1	0
1	0	0	0
1	0	0	0
1	0	0	0
1	0	0	0
1	0	0	0
1	0	0	0
0	1	0	0
0	0	1	0
1	0	0	0
0	1	0	0
0	0	1	0
0	0	1	0
0	0	1	0
0	1	0	0
1	0	0	0
1	0	0	0
1	0	0	0
1	0	0	0
1	0	0	0
0	0	1	0
1	0	0	0
0	1	0	0
0	1	0	0
0	1	0	0
0	1	0	0
1	0	0	0
1	0	0	0
1	0	0	0
0	1	0	0
1	0	0	0
0	1	0	0
1	0	0	0
0	1	0	0
1	0	0	0
1	0	0	0
1	0	0	0
1	0	0	0
1	0	0	0
1	0	0	0
0	1	0	0
1	0	0	0
0	1	0	0
1	0	0	0
1	0	0	0
1	0	0	0
0	1	0	0
0	1	0	0
0	1	0	0
1	0	0	0
0	1	0	0
0	0	1	0
0	0	1	0
0	1	0	0
0	1	0	0
1	0	0	0
1	0	0	0
1	0	0	0
1	0	0	0
0	1	0	0
0	1	0	0
0	1	0	0
1	0	0	0
1	0	0	0
0	0	1	0
0	1	0	0
0	0	1	0
1	0	0	0
1	0	0	0
1	0	0	0
1	0	0	0
0	1	0	0
0	1	0	0
0	1	0	0
0	1	0	0
0	1	0	0
0	1	0	0
0	1	0	0
1	0	0	0
1	0	0	0
1	0	0	0
0	0	1	0
1	0	0	0
0	0	1	0
1	0	0	0
1	0	0	0
1	0	0	0
1	0	0	0
0	1	0	0
0	1	0	0
0	1	0	0
0	0	1	0
1	0	0	0
1	0	0	0
0	1	0	0
0	1	0	0
1	0	0	0
0	1	0	0
1	0	0	0
0	1	0	0
1	0	0	0
1	0	0	0
1	0	0	0
1	0	0	0
1	0	0	0
1	0	0	0
1	0	0	0
1	0	0	0
1	0	0	0
1	0	0	0
1	0	0	0
0	1	0	0
0	0	1	0
1	0	0	0
0	1	0	0
0	1	0	0
0	1	0	0
0	1	0	0
0	1	0	0
0	1	0	0
0	1	0	0
1	0	0	0
0	0	1	0
1	0	0	0
1	0	0	0
1	0	0	0
0	1	0	0
0	0	1	0
0	1	0	0
0	1	0	0
0	1	0	0
0	1	0	0
0	1	0	0
0	1	0	0
0	1	0	0
1	0	0	0
1	0	0	0
0	0	1	0
1	0	0	0
0	1	0	0
0	1	0	0
0	1	0	0
0	1	0	0
0	1	0	0
1	0	0	0
0	1	0	0
1	0	0	0
0	1	0	0
0	1	0	0
0	1	0	0
0	0	1	0
0	1	0	0
1	0	0	0
0	1	0	0
0	1	0	0
1	0	0	0
0	1	0	0
1	0	0	0
1	0	0	0
0	0	1	0
0	1	0	0
0	1	0	0
0	1	0	0
1	0	0	0
1	0	0	0
1	0	0	0
1	0	0	0
0	1	0	0
0	1	0	0
0	1	0	0
0	1	0	0
0	1	0	0
0	1	0	0
0	0	1	0
0	1	0	0
1	0	0	0
0	1	0	0
1	0	0	0
1	0	0	0
0	1	0	0
1	0	0	0
0	0	1	0
0	1	0	0
1	0	0	0
1	0	0	0
1	0	0	0
1	0	0	0
1	0	0	0
1	0	0	0
0	1	0	0
1	0	0	0
0	1	0	0
1	0	0	0
0	1	0	0
0	1	0	0
0	1	0	0
0	1	0	0
1	0	0	0
1	0	0	0
1	0	0	0
1	0	0	0
1	0	0	0
1	0	0	0
0	1	0	0
1	0	0	0
0	1	0	0
1	0	0	0
0	1	0	0
0	1	0	0
0	1	0	0
0	1	0	0
0	1	0	0
1	0	0	0
1	0	0	0
0	1	0	0
0	1	0	0
1	0	0	0
1	0	0	0
1	0	0	0
1	0	0	0
1	0	0	0
1	0	0	0
1	0	0	0
0	0	1	0
0	1	0	0
0	1	0	0
0	0	1	0
1	0	0	0
0	1	0	0
0	1	0	0
0	1	0	0
0	1	0	0
0	1	0	0
0	1	0	0
0	1	0	0
0	1	0	0
1	0	0	0
1	0	0	0
0	0	1	0
0	1	0	0
0	1	0	0
1	0	0	0
1	0	0	0
1	0	0	0
1	0	0	0
0	1	0	0
0	1	0	0
0	1	0	0
0	1	0	0
0	1	0	0
0	1	0	0
0	1	0	0
1	0	0	0
0	0	1	0
0	1	0	0
1	0	0	0
1	0	0	0
0	1	0	0
1	0	0	0
1	0	0	0
1	0	0	0
0	0	1	0
1	0	0	0
0	0	1	0
0	0	1	0
[truncated: 101,065 more rows]
