# Supplementary material for: A quantitative geospatial analysis of the risk that Boko Haram will target a school
Source: PLoS One. 2025 Jun 17;20(6):e0320939. doi: 10.1371/journal.pone.0320939 (PMC12173403; doi:10.1371/journal.pone.0320939)
Supplement: S2 Data — (ZIP) [file pone.0320939.s013.zip]

Archive with 5 entries (5 files):
- ML/10km.xlsx
- ML/1km.xlsx
- ML/2km.xlsx
- ML/3km.xlsx
- ML/5km.xlsx
