# Supplementary material for: A quantitative geospatial analysis of the risk that Boko Haram will target a school
Source: PLoS One. 2025 Jun 17;20(6):e0320939. doi: 10.1371/journal.pone.0320939 (PMC12173403; doi:10.1371/journal.pone.0320939)
Supplement: S2 Data — (ZIP) [file pone.0320939.s013.zip › ML/2km.xlsx]

## Sheet: Sheet1
1st_closest_distance_km	2nd_closest_distance_km	3rd_closest_distance_km	4th_closest_distance_km	5th_closest_distance_km	5km_radius_total_attacks	10km_radius_total_attacks	25km_radius_total_attacks	50km_radius_total_attacks	dou_level1	nga_commun	nga_exposu	nga_socioe	school_attacked_updated
47.7425	63.47	72.3825	73.9925	81.9125	0	0	1	22	Urban Cluster	2.66286	3.88346	4.62226	0
3.42242	18.8114	40.3725	41.9066	41.9939	0	1	1	1	Urban Centre	1.00396	4.01875	1.70429	0
107.47	109.09	110.042	111.089	112.801	0	0	2	6	Urban Cluster	2.97648	3.78197	4.14944	0
34.6624	82.3156	106.572	111.958	113.262	0	0	0	3	Rural	4.83349	3.45624	4.96598	0
61.8033	61.9037	63.1289	78.0312	85.1258	0	0	3	4	Urban Cluster	2.09032	3.08468	4.00266	0
30.6404	45.1208	47.5037	48.5514	57.157	0	0	0	0	Urban Cluster	3.62435	4.08071	4.25123	0
3.89436	55.9162	57.5674	59.9204	64.7751	0	0	0	0	Urban Centre	1	4	1.40304	0
5.86383	54.0045	62.712	64.6701	64.9189	0	0	0	0	Rural	3.93036	3.35759	4.82918	0
21.9364	34.8825	37.0862	40.5831	43.1499	2	3	4	5	Urban Centre	1.00494	3.60104	2.08272	0
21.9521	34.4763	37.5129	40.4268	43.1199	2	3	4	5	Urban Centre	1.00494	3.60104	2.08272	0
18.5188	35.2517	36.9706	37.7943	39.6104	2	3	4	5	Urban Centre	1.00021	3.76519	1.72293	0
22.2429	31.7405	39.4341	40.4171	42.5464	2	3	4	7	Urban Centre	1	3.72479	1.52679	0
24.6007	32.6455	39.024	42.4896	45.4777	2	3	4	5	Urban Centre	1	3.3674	1.67195	0
23.2688	32.821	39.0111	41.1256	44.2755	2	2	4	7	Urban Centre	1	4	1.034	0
3.97085	207.124	235.221	237.311	237.435	2	2	3	3	Urban Centre	1.40955	4	2.84056	0
1.81974	209.838	237.971	240.059	240.183	2	2	3	3	Urban Centre	1.53218	3.99648	3.08744	0
67.7961	81.2886	83.7463	84.0293	84.0293	0	0	1	3	Urban Centre	1.57305	3.99237	3.33798	0
65.9441	80.2169	82.6598	82.9332	82.9332	0	0	1	3	Urban Centre	1.57305	3.99237	3.33798	0
72.2259	216.363	224.26	227.041	228.612	0	0	0	0	Urban Cluster	3.6342	3.94256	4.13042	0
54.3508	212.291	228.201	230.968	232.495	0	0	0	1	Urban Cluster	3.97437	3.71292	4.8845	0
88.6952	98.3444	100.857	101.192	101.192	0	0	0	3	Urban Cluster	2.25001	3.87118	4.32406	0
43.376	47.0692	64.2541	70.7212	80.0847	0	0	0	0	Urban Centre	1.09714	3.97969	2.07365	0
16.4971	34.4094	35.0715	37.3399	39.1134	1	3	4	7	Urban Centre	1.19667	3.78644	3.15024	0
15.1157	32.5615	35.1102	35.7082	39.4247	1	3	4	7	Urban Cluster	1.19667	3.78644	3.15024	0
9.38682	10.5432	22.5505	22.7126	26.3804	3	5	6	33	Urban Centre	1.03657	3.94342	1.22308	0
47.2906	48.6537	64.0897	67.6259	82.7825	0	0	0	0	Urban Centre	2.29858	3.81194	3.57415	0
4.82071	9.57421	11.6972	11.9829	15.9657	0	0	0	0	Urban Cluster	1.07113	3.92712	2.79121	0
1.62637	5.09552	5.91742	6.89333	7.33691	0	0	0	2	Urban Centre	1	3.98949	2	0
2.02738	4.70947	5.48549	6.37621	6.8347	0	0	0	2	Urban Centre	1	3.98949	2	0
1.58857	4.50281	5.47379	6.88637	7.22453	0	1	1	2	Urban Centre	1	3.99823	1.26225	0
2.91409	8.39891	9.48256	10.7654	11.1254	0	0	0	2	Urban Cluster	1	3.99665	2	0
2.32881	2.36582	10.1961	15.0159	15.6997	0	0	0	4	Urban Cluster	1	4	2.7008	0
0.415434	5.08849	7.4067	7.74659	7.95407	0	0	0	2	Urban Centre	1	3.99665	2	0
36.5455	53.0888	53.5352	84.9292	87.8483	0	0	0	0	Rural	4.13794	3.89434	4.25557	0
6.32822	13.0171	13.5179	14.8352	15.1174	0	0	0	1	Urban Cluster	1	3.98901	2.08184	0
2.97583	9.86327	18.6876	19.611	19.9833	0	0	2	4	Rural	1	3.95487	1.13767	0
23.2237	28.9047	38.955	40.1881	43.3753	2	2	4	9	Urban Centre	1.27169	3.08772	2.3736	0
4.9083	12.3172	13.5204	18.2662	25.5932	0	0	0	2	Rural	1	3.7611	1.2037	0
8.99225	9.04553	9.73638	14.6546	21.4935	0	0	0	2	Rural	1	3.7611	1.2037	0
0.70508	16.065	19.9161	24.0722	28.7869	0	0	0	1	Urban Cluster	1.27982	3.57009	1.48917	0
4.58296	8.2318	10.251	13.2216	16.2898	0	0	0	1	Urban Cluster	1.00012	3.96355	1.09331	0
1.68122	23.2252	40.9836	79.9665	80.1539	0	0	0	0	Urban Cluster	2.03349	3.95655	3.09624	0
18.8831	203.73	233.614	235.578	235.663	0	0	3	3	Rural	3.45474	3.95394	4.49256	0
26.8269	27.0535	27.1921	27.2672	27.2852	0	0	0	5	Rural	1	3.66844	2.3353	0
1.16608	7.42473	9.56221	10.633	12.1418	0	1	1	1	Urban Cluster	1	3.99826	1.35266	0
113.896	116.674	118.28	121.096	123.245	80	86	90	93	Urban Centre	1	4	2.27363	0
4.42207	6.95086	13.3326	22.8026	22.8113	0	0	0	1	Urban Cluster	1.65488	4.39559	2.94587	0
2.9651	9.72568	13.2142	14.3828	18.1257	4	7	28	34	Urban Centre	1	3.99932	1.08464	0
75.9816	81.1732	84.4265	86.8702	95.629	22	23	24	25	Urban Centre	1.00024	3.99851	2.18953	0
43.0457	43.373	48.788	49.6715	50.5996	0	0	0	1	Urban Cluster	1.68095	4.07567	3.1516	0
2.3066	8.90256	9.37037	15.8634	19.4898	0	0	0	0	Urban Centre	1	4.26421	3	0
0.513723	12.6771	13.3114	22.3065	26.8772	0	0	0	3	Urban Cluster	1.22618	4.45854	2.44712	0
3.47409	9.08356	11.1314	27.3635	27.4752	0	0	0	4	Rural	2.2612	4.54111	4.10546	0
2.02229	3.32477	3.63361	16.3711	17.3016	0	0	1	1	Urban Cluster	1	3.4509	1.76728	0
12.4751	27.2922	30.1675	31.8648	34.1796	0	0	0	0	Rural	1.999	4.56794	3.69435	0
2.17434	2.33838	2.56936	2.84511	2.86237	3	3	9	9	Urban Centre	1	4	1	0
16.6412	19.0281	23.6108	40.2143	57.7402	0	0	0	7	Urban Cluster	2.88902	4.32013	3.91232	0
0.973569	6.18362	7.67036	8.16662	13.0403	0	0	2	5	Urban Centre	1	4	1.56955	0
8.38281	14.5429	15.9819	19.5627	19.7186	0	0	1	1	Urban Cluster	1.2259	4.73226	3.77335	0
5.74602	9.71726	10.0402	10.8127	13.356	0	0	0	0	Urban Cluster	1	4.94379	2.27835	0
6.84453	7.01814	10.1099	15.3377	16.9237	0	1	1	2	Rural	1.42025	4.29593	3.77685	0
32.3984	37.3414	45.6584	45.8705	47.0316	0	0	0	1	Urban Cluster	2.51037	3.70716	4.58957	0
5.5095	6.03564	6.11475	9.5549	10.2909	0	0	1	1	Rural	1.0002	4.26394	2.27492	0
6.46024	12.3816	12.6368	13.4687	20.7434	0	0	0	2	Rural	1	3.8537	3.47158	0
31.6663	35.8131	37.3133	40.2501	40.3092	0	1	1	1	Rural	2.53763	3.86815	4	0
0.809015	1.46211	2.29392	5.74818	6.15078	1	1	1	1	Urban Centre	1	4	1	0
1.89793	9.01275	9.63452	12.1925	12.4466	0	0	2	2	Urban Cluster	1.28002	3.25986	3.05191	0
0.546777	1.46041	1.73273	1.82746	1.89856	3	5	9	9	Urban Centre	1	4	1	0
9.76664	11.538	16.2869	44.9544	49.2248	0	0	1	2	Urban Centre	1	3.85272	1	0
7.74471	14.5498	14.7776	30.9401	30.9568	0	0	1	6	Rural	2.66281	3.43857	3.98593	0
2.71913	3.04413	3.54891	4.07415	4.5963	1	1	1	2	Urban Centre	1	4	1	0
4.0662	8.58562	11.5114	11.5424	16.1753	0	0	0	1	Urban Centre	1	4.90702	2.67231	0
29.0086	87.7065	93.2686	96.4709	104.545	2	2	20	21	Urban Centre	1	3.41886	1.74995	0
0.663379	2.634	7.99342	15.6257	15.641	0	0	0	0	Urban Centre	1	3.98134	2.60757	0
105.137	105.231	105.584	106.301	106.927	2	2	2	6	Urban Centre	1	4	2.95818	0
16.0636	16.3535	27.0323	27.0323	28.3675	0	0	2	33	Urban Cluster	1.86951	3.30306	3.23202	0
1.97909	1.99822	2.97099	3.32973	3.59842	0	0	0	1	Urban Centre	1	3.99991	1.53404	0
8.12049	12.0134	14.3184	14.5397	15.1281	0	0	0	0	Urban Cluster	1.07166	3.97615	2.08732	0
1.83156	9.46986	10.7787	11.8806	15.1044	0	0	0	0	Urban Cluster	1	3.90184	2.17358	0
3.61066	11.8572	11.9752	12.2646	13.4233	0	0	1	1	Urban Cluster	1	3.98522	2	0
1.66505	4.14938	4.29884	4.51419	6.43613	0	0	0	0	Urban Cluster	1	3.99946	1.75989	0
3.16187	5.47313	5.93236	6.44211	6.51004	0	0	0	1	Urban Centre	1	3.99991	1.53404	0
3.89871	3.95997	9.98651	17.0402	19.0121	0	0	0	7	Urban Cluster	1	3.85087	2.72914	0
0.860965	0.935195	3.4591	4.31745	4.39874	0	0	0	1	Urban Centre	1	3.97597	1.28904	0
1.76923	2.16708	3.0869	3.54388	3.73358	0	0	0	1	Urban Centre	1	3.99991	1.53404	0
10.294	13.3423	13.7623	14.6282	16.2058	0	0	1	2	Urban Centre	1	4	2	0
1.48322	2.12434	3.27652	3.89836	5.35497	1	1	1	1	Urban Centre	1	4	1	0
2.49201	3.81961	4.25189	6.16773	7.58075	0	1	1	1	Urban Centre	1	3.9993	1.32999	0
1.21825	4.09848	8.86726	11.9325	11.9423	0	0	1	3	Urban Cluster	1	3.80579	2.22678	0
0.846621	10.5239	11.7008	13.7281	13.7856	0	0	1	4	Urban Cluster	1	3.96235	1.48551	0
0.968156	4.23856	4.29525	5.15608	6.18025	1	1	1	2	Urban Centre	1	3.99823	1.26225	0
1.65884	3.98347	4.09989	5.59399	5.88374	1	1	1	2	Urban Centre	1	4	1.0828	0
8.6997	8.90007	10.5279	14.1421	14.3686	0	0	0	1	Urban Cluster	1	3.80593	2	0
0.774404	13.4411	13.4885	17.9979	18.0004	0	0	1	1	Urban Cluster	1	3.85581	2.01942	0
1.6422	3.68387	3.89438	4.95926	7.45516	1	1	1	1	Urban Centre	1	3.9966	1.23223	0
1.35814	3.17103	4.79871	7.33594	8.36002	1	1	1	1	Urban Centre	1	3.9966	1.18409	0
0.52054	3.02551	3.56391	4.28753	4.80562	0	0	0	1	Urban Centre	1	3.99976	1.19447	0
1.29818	4.75618	5.70569	6.49495	6.49759	0	0	0	8	Urban Centre	1	3.99949	1.55313	0
1.39372	2.66863	2.80812	3.20583	3.40024	1	5	9	9	Urban Centre	1	4	1	0
4.54513	5.74616	7.54963	7.75813	8.11382	0	0	5	9	Urban Centre	1	3.71877	1	0
0.67747	5.0141	5.19863	5.22268	5.53439	0	3	9	9	Urban Centre	1	3.96941	1	0
2.14471	3.42572	3.9299	3.95768	6.66115	1	2	8	9	Urban Centre	1	3.99973	1	0
2.52463	2.90396	3.71543	4.08133	4.81577	0	2	8	9	Urban Centre	1	4	1	0
5.36136	5.68608	7.79508	8.38686	10.0042	0	1	8	9	Urban Centre	1	4	2.04597	0
4.94356	9.28738	10.9184	11.6149	13.1477	0	0	0	1	Urban Cluster	1.00305	3.79206	3.32807	0
4.63052	8.49603	9.10086	10.6556	10.6587	0	0	0	8	Urban Centre	1.00172	3.98138	2.41828	0
2.77738	7.42075	7.61756	9.27119	9.27271	0	0	0	8	Urban Centre	1	4.00219	2.07033	0
0.974386	10.918	31.7609	39.2039	44.1157	0	0	0	0	Urban Centre	1.57172	4.03003	2.75696	0
0.763496	2.46839	3.08732	3.13643	3.19133	0	5	9	9	Urban Centre	1	4	1	0
9.9052	17.4649	21.6313	24.0908	26.4464	0	0	0	0	Rural	2.34774	3.73529	3.41832	0
0.586137	1.34319	1.47705	1.70569	1.82513	0	6	9	9	Urban Centre	1	4	1	0
0.778092	4.20065	4.6436	4.94608	5.7435	0	3	9	9	Urban Centre	1	4	1	0
1.00843	2.10762	2.95369	3.16212	3.22965	1	3	9	9	Urban Centre	1	4	1	0
4.60226	6.01008	6.33299	6.71188	8.50562	0	1	7	9	Urban Centre	1	3.99865	1.95223	0
6.05971	6.24626	11.8337	14.5139	16.8496	0	0	0	5	Urban Centre	1.00405	3.99491	1.9881	0
1.3666	2.28785	2.72563	3.17445	3.18112	0	5	9	9	Urban Centre	1	4	1	0
1.3821	1.47565	1.92167	2.35674	2.63576	1	5	9	9	Urban Centre	1	4	1	0
0.51509	1.1189	1.41592	2.25411	2.37042	1	5	9	9	Urban Centre	1	4	1	0
1.11693	2.34195	2.57967	2.79725	3.00408	0	5	9	9	Urban Centre	1	4	1	0
5.09241	5.60365	10.8444	14.2033	16.2033	0	0	0	9	Urban Centre	1.00171	3.99727	2.00604	0
0.608536	10.2932	11.4327	11.881	16.2759	0	0	0	7	Urban Centre	1	3.99878	2.65784	0
1.25379	1.70895	1.78354	1.86349	2.17915	1	5	9	9	Urban Centre	1	4	1	0
2.16519	2.53467	2.857	2.87868	2.93309	1	4	9	9	Urban Centre	1	4	1	0
1.01548	1.06348	1.45286	1.66958	1.76996	1	5	9	9	Urban Centre	1	4	1	0
0.846796	1.56371	3.66676	3.96318	4.16135	0	3	9	9	Urban Centre	1	3.79848	1	0
23.6233	33.7683	35.3024	39.7703	45.9602	0	0	0	1	Rural	4.39628	3.75424	4.93087	0
13.1529	34.2795	34.2984	38.2853	41.0554	0	0	0	1	Rural	2.19729	3.90723	3.55281	0
2.54144	11.4176	17.3485	17.3572	17.399	0	0	0	0	Urban Cluster	1.37796	3.94847	3.00561	0
3.47183	12.6755	16.783	16.791	18.1799	0	0	0	0	Urban Cluster	1.37796	3.94847	3.00561	0
12.821	20.2243	21.413	21.721	24.229	0	0	0	0	Urban Cluster	2	4.13247	3.33836	0
0.182984	31.3379	32.9127	33.7537	36.1793	0	0	0	0	Urban Cluster	1.15656	3.90512	3.02526	0
5.32821	6.18902	8.81685	8.82666	11.1716	0	0	0	0	Urban Cluster	1.33005	3.86642	3.08728	0
1.81001	5.70759	12.3903	15.6785	15.6867	0	0	0	1	Urban Cluster	1.72328	3.69529	3	0
4.48597	5.04446	12.0115	13.6643	15.4554	0	0	2	2	Rural	1.90417	3.23999	3.72604	0
6.4602	8.23673	13.2781	18.4157	19.4869	0	0	0	0	Urban Cluster	1.00202	3.98884	2.01897	0
11.8206	12.4468	12.9215	16.0344	18.8117	0	0	0	2	Rural	1.60543	3.47217	3.75499	0
1.00414	6.49371	15.331	20.7378	20.7489	0	0	0	1	Urban Cluster	1.09927	3.98745	2.28837	0
13.8993	16.8241	24.6643	34.9399	41.4348	0	0	0	0	Rural	1.74637	3.29478	3.4774	0
9.0654	28.7077	33.5826	37.8508	39.9396	0	0	0	0	Urban Centre	1.05065	3.93884	2.09286	0
2.49185	2.49185	2.53319	7.10388	16.2868	0	0	0	2	Urban Cluster	1.16619	3.77062	2.61497	0
5.23328	24.4244	25.0082	31.0044	31.2181	0	0	0	0	Rural	1.87611	4.13389	4	0
7.2258	9.02789	17.0776	17.4588	17.7523	0	0	2	2	Rural	1.99881	3.23792	3.60791	0
3.02892	9.86742	18.3391	18.8874	20.3279	0	0	0	1	Urban Cluster	1.10367	3.11328	3.42276	0
1.92872	8.9872	9.6463	12.2068	12.4596	0	0	2	2	Urban Cluster	1.28002	3.25986	3.05191	0
2.94468	9.86001	18.3435	19.0018	20.4409	0	0	0	1	Urban Cluster	1.10367	3.11328	3.42276	0
3.19471	5.4874	14.2092	15.5307	22.0089	0	0	2	2	Rural	1.99175	3.89219	3.67082	0
7.16988	7.16988	7.40467	7.49549	8.52005	0	2	2	2	Urban Cluster	1.12096	3.94028	2.41731	0
4.67597	5.87469	11.7618	12.2942	13.0362	0	0	0	3	Rural	1.03598	4.93688	2.32948	0
4.9633	8.31971	11.0703	11.2588	14.2266	0	0	0	1	Urban Cluster	1	4.4185	2.32769	0
1.97984	2.46136	2.79411	5.47589	5.51336	0	0	0	3	Urban Centre	1.00013	4.425	1.96385	0
12.9823	14.8573	16.1084	18.0376	18.6888	0	0	0	0	Urban Cluster	1.40174	4.10094	3.00208	0
12.4783	20.3194	21.1147	22.3789	23.8491	0	0	0	0	Urban Cluster	1.00589	4.18684	2.65719	0
4.1678	4.62562	5.06674	9.51479	10.6225	0	0	0	2	Urban Centre	1	3.87817	2.00011	0
9.19107	13.7486	14.8564	14.9858	15.0602	0	1	3	3	Urban Cluster	1.00041	4.89702	2.93485	0
14.0072	23.2198	29.1566	29.5216	44.9922	0	0	0	0	Urban Cluster	4.97065	4.11654	4.75074	0
13.0369	30.6207	31.4621	34.9976	37.3885	0	0	1	1	Urban Cluster	3.62745	3.94723	4.01553	0
6.39414	6.59977	7.72664	8.52475	8.90186	0	1	1	1	Urban Centre	1	3.96768	2	0
3.57515	4.52307	5.23036	6.22785	6.83241	1	1	1	1	Urban Centre	1	4	1.18948	0
9.39468	9.3961	9.43396	10.1071	12.4515	0	0	0	0	Urban Cluster	1	3.97017	3.13673	0
3.32657	4.40796	4.75229	9.94104	14.3691	1	1	1	1	Urban Centre	1	4.03307	1.14873	0
3.92486	4.2576	8.86509	9.77155	10.827	0	0	0	2	Urban Centre	1	4	2	0
1.43718	9.00549	11.9536	12.3083	13.3137	0	0	0	6	Urban Centre	1	4	1.45948	0
3.40598	6.82095	7.44027	7.69446	7.72436	0	0	0	2	Urban Centre	1	4	2	0
2.75459	3.79066	5.4323	5.97614	12.1074	0	1	1	1	Urban Centre	1	3.99683	1.12584	0
5.49221	12.048	13.7353	13.8645	15.2665	0	0	0	2	Rural	1	3.57113	2.40725	0
6.40943	12.6885	13.7863	16.7208	17.3231	0	0	0	2	Urban Centre	1	3.99833	1.96409	0
1.54721	4.2871	12.0484	12.512	15.3004	0	0	0	2	Urban Centre	1	4	2	0
36.0088	104.186	107.793	121.49	134.493	0	0	0	14	Rural	3.69379	3.2828	4.89297	0
33.4976	82.8776	91.2776	91.6151	99.5755	0	2	20	21	Urban Centre	1.85204	3.91524	3.49576	0
86.3114	90.7959	138.514	150.29	157.785	7	10	34	106	Urban Cluster	2.89216	3.59599	3.90501	0
58.7817	58.7999	59.5907	65.0589	69.4136	0	0	0	25	Urban Cluster	2.55356	3.55697	4.76799	0
75.4958	81.23	81.258	83.6992	94.3854	0	23	24	25	Urban Centre	1.3095	3.95041	3.3368	0
126.695	126.742	127.163	127.908	128.547	0	0	5	5	Urban Cluster	2.72833	3.88684	4.27356	0
109.437	119.774	134.314	134.881	136.007	1	1	1	4	Urban Centre	2.03931	3.65577	3.28572	0
125.23	134.456	145.343	146.119	147.231	0	0	1	11	Rural	3.60006	3.85827	4.96937	0
134.234	155.368	168.839	185.188	185.797	4	4	4	7	Urban Centre	1.01495	4	3.01495	1
115.034	117.549	119.182	121.999	124.16	0	0	2	91	Urban Cluster	3.98481	3.97929	5	0
121.738	124.463	126.108	128.972	131.161	0	1	89	91	Urban Cluster	2.36573	3.99613	4.11375	0
2.52514	2.52514	2.69627	2.69627	3.71363	3	24	26	33	Urban Centre	1	3.99958	1	0
121.811	126.34	136.239	140.917	144.295	0	5	51	211	Urban Cluster	3.01656	3.27922	4.00559	0
17.1656	113.255	123.332	127.504	132.21	0	0	0	20	Rural	2.96812	3.52657	4.89468	0
106.884	205.726	216.848	281.388	300.137	0	0	0	0	Urban Cluster	4.55459	4.92941	5	0
46.5601	77.1049	111.659	133.802	157.549	0	0	0	0	Rural	4.46291	4.06744	5	0
9.69934	11.3235	20.1757	20.8159	21.4401	0	0	0	2	Urban Cluster	1	4.90964	3.13619	0
60.1723	62.5441	63.675	65.7746	67.3974	0	0	1	5	Urban Cluster	2.80173	3.88035	4.99326	0
77.2638	165.998	175.097	243.821	258.166	0	0	0	1	Urban Cluster	3.09884	4.4566	4.99318	0
13.3504	16.9699	17.1851	23.1552	23.9489	0	0	0	4	Urban Cluster	1.2547	4.51831	3.80496	0
84.5192	86.819	86.9258	86.9753	93.3208	0	0	0	1	Rural	2	3.4106	4	0
23.4055	59.1952	74.7787	77.2014	84.7267	0	0	1	1	Rural	2.24256	3.69247	3.97513	0
27.5909	34.5919	41.2746	41.5383	41.9849	0	0	1	2	Rural	2.84097	3.86535	4.7063	0
26.6267	33.6792	40.2004	45.3149	45.5923	1	1	1	1	Urban Cluster	2.74124	3.74956	3.97921	0
13.4908	14.8498	17.8198	22.2168	23.6872	0	0	5	29	Urban Cluster	2.53709	3.0346	3.77816	0
3.19301	3.38673	8.66023	11.1511	12.8073	0	0	0	1	Urban Cluster	1	3.32225	2.53654	0
31.9513	68.3475	81.2285	82.2936	90.1689	0	1	1	21	Rural	2.3712	3.35133	4.53972	0
54.1382	72.2984	82.8357	96.7636	101.523	0	0	0	5	Urban Centre	1.13498	4.19649	2.31736	0
43.8982	59.0428	73.07	75.7367	76.0314	1	1	1	1	Urban Centre	1.01908	3.27863	1.59982	0
63.5136	74.8212	92.8538	94.1803	100.778	0	0	3	5	Urban Cluster	2.47954	3.16559	4	0
11.4452	17.4202	23.7349	31.4089	31.4223	0	0	0	1	Urban Cluster	2.57157	4.20646	3.08205	0
3.07085	3.63666	13.1265	17.6084	17.6177	0	0	0	1	Urban Cluster	1.09927	3.98745	2.28837	0
6.15584	14.5974	17.3027	18.0041	18.8131	0	0	3	3	Rural	1.02799	3.03825	3.46917	0
1.54204	6.09604	8.02362	10.7658	10.8018	0	0	0	1	Urban Cluster	1	3.99758	2	0
18.2248	26.8646	43.2765	46.2145	49.5036	0	0	6	6	Rural	3.00425	4.02366	4	0
15.2672	16.8664	35.8725	36.5879	40.6484	0	0	3	34	Urban Centre	1.27499	3.00007	2.52915	0
19.4835	38.892	42.9534	52.6586	55.0784	0	0	0	2	Urban Cluster	3.3318	3.87988	3.98188	0
2.09511	2.98723	6.77713	7.03997	8.77347	0	0	1	3	Urban Centre	1	4.005	1.88976	0
4.0351	5.17382	5.44758	6.94609	16.8542	0	0	0	1	Urban Cluster	1.00291	3.98913	1.90118	0
5.22293	9.25135	10.0607	10.7166	13.6819	0	0	0	1	Urban Cluster	1.00305	3.79206	3.32807	0
17.6109	22.752	23.4735	29.8124	31.0756	0	0	0	3	Urban Cluster	1	3.9539	3	0
23.9261	28.6177	28.979	34.2202	34.8076	0	0	1	4	Urban Cluster	1	3.85991	1.77107	0
19.3704	20.8768	21.3929	22.042	22.6373	0	0	2	3	Rural	1.99499	3.8752	3.23451	0
1.43599	1.56626	4.10491	9.32674	12.709	0	0	0	2	Urban Centre	1	3.90042	2.92344	0
16.0287	47.4847	64.1156	72.4892	75.427	0	0	0	3	Rural	1.0291	3.95513	3.03368	0
93.9999	100.708	104.727	108.737	109.097	0	0	2	4	Rural	2.05847	3.235	3.82576	0
22.7039	39.8356	83.4183	84.4077	89.9419	0	2	2	5	Rural	1	3.98954	2.00133	0
51.3307	56.913	59.8779	65.0274	89.6291	0	0	0	1	Urban Cluster	1	3	3	0
60.1061	63.3783	65.39	65.7552	67.7246	0	0	0	0	Urban Cluster	1.14666	3.97323	2.11716	0
5.84379	45.6902	47.2636	50.7857	57.6254	0	0	0	1	Urban Centre	1	3.99739	1	0
6.87166	44.2788	45.8418	49.5345	56.7395	0	0	0	1	Urban Centre	1	3.89634	1	0
0.246302	12.5059	13.3337	13.8051	15.4079	0	0	0	3	Urban Cluster	1	4.56913	3.04794	0
4.34473	6.62495	9.55013	12.5209	12.5813	0	0	0	3	Urban Cluster	1	4.04808	3.62229	0
31.3944	57.7367	73.101	75.0116	80.3868	0	3	3	4	Urban Centre	1	4.00229	2	0
17.0499	18.7815	23.6448	28.8962	29.4087	0	0	0	0	Urban Cluster	1.4289	3.82082	3.00907	0
17.9538	26.3462	40.0631	40.1019	41.5993	2	2	2	5	Urban Centre	1	4.06692	1.14311	0
6.45885	6.72775	15.166	28.3726	28.4135	1	1	6	33	Urban Centre	1.08044	3.46179	2.02393	0
7.02662	7.95415	24.5245	24.6782	25.4762	3	5	6	35	Urban Centre	1	4	1	0
6.38216	7.73118	17.8705	20.9008	20.9237	0	0	0	8	Rural	2.6086	3.63613	4	0
2.25195	3.92724	4.93717	4.95275	7.5669	19	19	19	23	Urban Centre	1.4545	3.96548	3.17827	0
7.01972	14.9766	23.5143	25.8933	26.1897	0	0	0	24	Urban Centre	1.73112	3.3962	4.12415	0
8.65549	22.5486	27.7229	30.7962	32.0874	0	1	1	1	Rural	1.70334	2.95931	4.17685	0
140.072	166.355	175.487	176.348	178.007	0	0	0	2	Urban Centre	1	4	2.21223	0
103.25	211.239	224.079	227.05	229.539	0	1	1	2	Urban Cluster	3.78603	4.00325	4.80556	0
13.0027	18.8706	25.7136	29.8757	30.0167	0	0	1	39	Urban Cluster	3.00283	3.62131	5	0
11.2896	11.6168	12.7428	14.2986	18.7449	0	0	19	23	Urban Cluster	1.89987	3.94029	3.68129	0
27.4449	37.1187	40.2216	42.0645	42.1298	0	0	2	3	Rural	2.89629	3.71861	4	0
6.01	15.3146	22.4683	25.899	25.9113	0	0	0	23	Urban Centre	1.73112	3.3962	4.12415	0
114.884	123.039	133.538	147.326	150.604	3	3	36	205	Urban Centre	2.31239	3.93701	3.59526	0
136.989	139.239	140.799	143.472	145.532	0	0	0	1	Urban Cluster	3.26453	3.94429	4.994	0
93.8553	128.845	128.93	130.534	133.592	3	4	61	253	Urban Cluster	3.94701	3.62876	4.38544	0
65.353	68.3177	82.9523	118.01	189.562	4	11	20	399	Rural	5	3.95969	4.99901	0
31.8174	35.0107	36.3889	39.7409	40.9712	0	1	1	29	Rural	3.28289	3.758	4.00637	0
42.7582	47.0688	49.9486	50.1182	52.1563	0	0	0	0	Urban Cluster	2.73716	3.96063	3.94257	0
119.927	144.906	145.558	147.257	150.975	0	0	9	110	Rural	4.97751	3.79097	4.9913	0
49.8918	51.4622	52.0281	53.2286	53.7887	1	1	2	3	Urban Cluster	2.1473	3.97704	3.83197	0
6.87352	69.8318	72.6445	178.575	195.883	1	181	235	811	Urban Cluster	4.97825	4.25513	4.99785	0
1.27611	4.20156	4.73227	6.34264	6.55135	1	1	1	2	Urban Centre	1	4	1.42223	0
0.946344	4.64253	5.33093	6.88845	7.19181	1	1	1	2	Urban Centre	1	4	1	0
14.8639	16.7393	16.8216	19.2544	19.3673	0	0	2	3	Rural	1.7436	3.67466	3.00701	0
2.03214	6.30998	7.48985	10.3441	14.5254	0	0	0	3	Rural	1.85217	3.75331	3.96509	0
7.73965	7.83883	10.9328	14.9758	16.196	0	1	1	2	Rural	1.42025	4.29593	3.77685	0
6.14395	8.53584	10.081	12.2512	13.3192	0	0	0	0	Rural	1	4.98698	3	0
6.99671	11.7622	13.2347	20.4475	20.6523	0	0	1	2	Urban Cluster	1	3.95962	2	0
56.5506	74.8037	79.3585	82.1946	86.409	0	0	0	1	Rural	1.0971	3.16382	2.81839	0
18.2735	24.4786	25.7289	26.4481	26.5592	0	0	0	1	Urban Cluster	1.91765	3.91631	3.9689	0
19.6975	21.1658	23.8691	24.4217	24.6918	0	0	1	5	Urban Cluster	1	3.96929	2	0
24.4282	58.8572	65.0241	65.4549	66.4452	0	0	0	0	Rural	1	3.84325	1.94459	0
33.2373	45.4053	61.0825	70.8907	71.4193	0	0	0	4	Urban Cluster	3.94838	3.96289	4.68921	0
0.802738	1.13412	3.26974	4.33639	4.36672	0	0	0	1	Urban Centre	1	4	1.00038	0
9.97661	16.1714	17.5151	18.1299	19.7753	0	0	1	2	Urban Centre	1	4	2	0
1.25138	9.40943	14.993	19.6	19.6093	0	0	0	0	Urban Cluster	1.60137	3.77199	2.9489	0
13.2405	20.1256	20.7573	26.3863	33.8646	0	0	3	40	Urban Cluster	3.88969	3.37864	4.98922	0
38.2515	40.6653	41.8431	44.0389	45.7489	0	0	2	5	Urban Centre	2.08868	3.98708	3.52269	0
1.75354	4.39464	4.90293	6.71662	7.90281	0	1	1	5	Urban Centre	1.00351	3.96718	1.46804	0
37.2087	45.6298	62.678	82.5772	93.713	0	0	2	2	Urban Cluster	1.65862	3.95773	3.07593	0
1.13017	14.4822	14.7461	18.5126	20.8221	0	0	0	2	Urban Centre	1	3.94235	2.01382	0
3.23242	3.70727	4.63177	6.19159	6.63497	0	3	6	9	Urban Centre	1	3.85943	1	0
1.60089	1.91715	3.78267	4.3967	4.59592	0	0	2	9	Urban Centre	1	4	1.00994	0
33.6987	34.2607	38.6424	40.2958	40.6001	0	0	0	0	Urban Cluster	1.02376	3.78363	3.02446	0
10.5903	13.6071	15.8053	17.1711	18.541	0	0	1	3	Urban Cluster	1.07503	3.93219	2.14629	0
4.88966	13.1054	17.4154	22.5406	22.6795	0	0	0	3	Rural	3.96651	3.84375	4.04214	0
159.571	183.69	197.402	251.138	272.313	0	6	6	8	Urban Centre	2	3.99248	3.90236	0
140.315	248.214	278.863	279.843	283.382	0	0	0	0	Urban Cluster	3.40142	4.34885	5	0
131.969	242.711	270.299	271.055	275.468	0	0	0	0	Urban Cluster	4	3.99984	5	0
195.279	195.526	216.489	232.459	252.467	0	0	0	6	Urban Cluster	3.46022	4.19654	5	0
192.026	194.356	214.705	236.182	252.335	0	0	0	6	Urban Cluster	3.46022	4.19654	5	0
45.079	61.7693	75.3433	85.2928	88.3272	0	0	0	5	Urban Cluster	4.47644	3.65986	4.50877	0
1.2649	3.00562	3.94941	5.96758	5.97868	0	0	0	0	Urban Centre	1	3.9835	1.26305	0
18.7578	28.443	28.609	29.3978	38.2318	0	0	0	0	Urban Cluster	1	3.98624	2.8337	0
2.33337	2.48291	5.01539	6.3152	6.35711	0	0	0	5	Urban Centre	1	3.84702	1.05581	0
2.50078	2.74073	2.76074	2.99187	3.2788	1	1	1	1	Urban Centre	1	4	1	0
2.08596	3.75165	4.42136	11.5532	12.9298	0	0	3	10	Urban Centre	1	3.99969	1.05239	0
10.0152	11.2074	15.0995	20.7679	21.2437	0	0	3	7	Urban Cluster	1	3.8677	3	0
9.53631	13.1395	16.4315	20.5792	21.4535	0	0	3	7	Urban Cluster	1.12718	3.97676	2.84495	0
8.00919	10.4151	10.4236	13.0279	14.0179	0	1	3	3	Urban Cluster	1.02991	4.60991	2.67565	0
8.95237	9.24344	10.1942	13.1593	15.8057	0	0	3	3	Rural	1	4.14727	2.73751	0
9.81026	17.7251	17.7661	18.2938	18.4536	0	0	0	0	Urban Centre	1	3.53581	3.00685	0
8.37335	8.87567	9.33641	11.0639	11.4598	0	0	1	1	Urban Centre	1	3.99539	2	0
5.70842	13.5018	13.5187	16.3028	16.705	0	0	0	0	Rural	1	4.45944	2.68934	0
9.47434	11.9167	13.1612	13.5383	13.7904	0	0	0	3	Urban Centre	1	4	1.69874	0
4.84892	8.29316	10.3516	16.2741	16.5297	0	0	0	6	Urban Centre	1	4	2	0
13.543	15.0801	19.8784	25.6611	26.1196	0	0	0	0	Urban Centre	1.4289	3.82082	3.00907	0
7.70536	8.66489	23.7703	23.9114	26.1015	3	5	6	35	Urban Centre	1	4	1	0
10.6077	26.7824	35.497	37.8658	39.1281	0	0	0	0	Urban Centre	1.05065	3.93884	2.09286	0
0.164858	7.52614	11.1383	12.6147	14.0084	0	0	2	7	Urban Cluster	1	3.77084	2.5508	0
0.967113	1.02234	1.37357	1.70324	1.8722	1	5	9	9	Urban Centre	1	4	1	0
8.99633	51.8263	53.0454	57.7588	58.0433	0	0	0	1	Urban Centre	1	3.99893	1.02098	0
28.4815	34.0334	41.6234	45.9943	46.648	0	0	0	0	Rural	1.1083	3.50184	2.81886	0
3.93302	4.54671	8.74009	9.48716	9.91285	0	0	0	0	Urban Centre	1	4	2	0
9.59856	10.837	73.7883	160.941	170.423	19	46	737	924	Urban Cluster	2.31999	4.08127	3.31206	0
1.36248	1.52153	1.70058	1.77928	1.81876	2	2	3	3	Urban Centre	1	3.51093	1	0
7.02656	9.52306	10.0004	11.7368	13.4051	0	0	1	2	Urban Centre	1	4	2	0
21.784	25.6442	42.4659	46.398	48.8093	0	1	3	12	Urban Cluster	3.25474	3.24318	4.02967	0
2.02407	2.02828	8.2304	11.5924	12.0857	0	0	4	10	Urban Centre	1	3.99756	1.05873	0
1.79977	1.80094	8.99442	9.81886	11.0075	0	0	4	10	Urban Centre	1	3.99326	1.18043	0
13.8389	23.1464	37.8023	38.1576	39.1516	0	0	0	0	Urban Cluster	1.86375	3.49165	3.00127	0
1.10812	2.03626	2.11037	2.20617	2.20617	2	2	2	3	Urban Centre	1	3.99513	1.01957	0
0.580254	1.23431	2.31021	2.43126	2.78874	2	2	2	3	Urban Centre	1	4	1	0
3.30043	3.48049	3.61154	4.46626	4.63292	0	2	2	3	Urban Centre	1	4	1.26823	0
8.69511	9.08084	13.3465	13.3524	14.5801	0	0	0	0	Rural	1.60137	3.77199	2.9489	0
23.8375	23.9139	27.2082	27.5207	27.5416	0	0	1	27	Urban Centre	1.68254	3.71361	3.15508	0
21.3044	39.5928	63.9573	77.1168	80.3189	0	0	2	2	Urban Cluster	1.20735	3.50559	2.38525	0
3.94737	36.6205	76.4059	81.1276	82.0355	2	2	2	2	Urban Centre	1.09686	3.99899	2.00115	0
0.398657	0.398657	2.27305	2.46959	3.18877	2	2	2	3	Urban Centre	1	3.84637	1.01801	0
35.1765	44.4596	44.7927	47.1374	47.6899	0	0	0	1	Urban Cluster	2.46175	4.09672	3.72159	0
58.3063	63.1803	64.171	66.2163	66.3385	0	0	0	1	Urban Cluster	2	3.97476	3.4561	0
1.08826	1.98371	16.7776	16.909	30.8467	3	3	3	28	Urban Cluster	2.24641	3.81174	4.22234	0
54.1788	57.6869	59.8546	61.3994	62.1785	0	0	0	1	Rural	1.68095	4.07567	3.1516	0
1.39601	6.73077	10.9424	14.5259	24.6109	0	0	0	2	Rural	2	3.37388	3.14718	0
16.9778	20.991	21.5025	33.1253	36.3882	0	0	0	0	Rural	3.11316	3.98148	3.80163	0
4.27904	6.04363	7.25199	9.20487	12.7509	0	0	4	9	Urban Centre	1	4	1.26449	0
9.84872	13.1512	14.8756	16.8102	23.9385	0	0	0	0	Urban Cluster	3.80834	3.62819	3.94738	0
26.6167	32.7601	77.9188	82.1749	83.3897	0	0	2	2	Urban Cluster	1.26594	4.31978	2.8945	0
27.3082	40.2598	53.9003	55.1035	59.6109	0	0	0	0	Rural	4.4962	3.3575	4.46361	0
3.84378	5.43211	6.94626	9.10332	12.0305	0	0	4	9	Urban Centre	1	3.99754	1.04901	0
12.51	20.3997	20.8756	23.0906	30.4024	0	0	0	3	Urban Cluster	4.31351	3.93775	4.4741	0
1.07315	1.11044	5.06612	5.9074	6.14954	1	1	7	9	Urban Centre	1	4	1	0
23.0567	26.2539	27.1284	33.3661	41.7482	0	0	0	0	Rural	4.39628	3.75424	4.93087	0
0.468685	0.779099	1.48417	1.52574	1.97022	0	3	9	9	Urban Centre	1	4	1	0
4.76488	9.86324	10.2141	11.603	11.6041	0	0	0	8	Urban Centre	1	3.99949	1.55313	0
0.896533	2.1914	2.5928	3.97433	4.87246	0	4	9	9	Urban Centre	1	4	1	0
0.613724	0.642431	1.26725	1.39574	1.64755	3	4	9	9	Urban Centre	1	4	1	0
1.04904	1.05537	1.07782	1.63928	1.71527	0	5	9	9	Urban Centre	1	4	1	0
1.023	1.15693	1.17859	1.7379	1.75484	0	5	9	9	Urban Centre	1	4	1	0
0.471012	1.06778	1.24479	1.91031	2.4309	3	3	9	9	Urban Centre	1	4	1	0
3.33559	5.45399	6.80282	7.16865	7.76532	0	1	7	9	Urban Centre	1	3.99865	1.95223	0
4.8712	5.30144	5.89321	6.18418	6.80503	0	0	8	9	Urban Centre	1	4	1.02393	0
1.68344	1.96666	2.15816	2.40738	3.55787	2	3	9	9	Urban Centre	1	4	1	0
0.186992	5.4565	18.2293	22.5908	25.3086	0	0	0	0	Rural	3.11316	3.98148	3.80163	0
13.4603	15.6661	17.6409	36.156	39.2388	0	0	0	0	Rural	3.27295	3.9669	4	0
13.7423	15.7561	17.0222	20.7752	33.0893	0	0	0	0	Rural	3.70949	3.85632	4.00176	0
30.4662	31.4667	34.848	44.9421	64.3847	0	0	5	6	Urban Cluster	2.98912	4.60008	4	0
3.23217	3.74655	12.3737	13.8693	15.6501	2	2	2	2	Urban Centre	1.15342	4	2.85146	0
12.6125	19.185	23.8428	24.5049	24.6163	0	0	0	0	Urban Centre	2.1155	3.75913	3.32889	0
0.318875	5.53095	18.6846	22.1084	24.8157	0	0	0	0	Rural	3.11316	3.98148	3.80163	0
25.9108	40.9299	41.8894	45.3448	61.1887	0	0	0	0	Rural	4.4962	3.3575	4.46361	0
1.62883	4.42424	5.48114	5.67669	5.74926	0	1	3	9	Urban Centre	1	4	1.02049	0
2.44785	6.90299	6.92217	7.0737	7.25361	0	1	5	9	Urban Centre	1	3.91731	1	0
3.42658	4.53191	11.828	13.9357	19.0516	0	0	0	3	Urban Centre	1	3.99882	1.4474	0
1.37993	4.33035	5.67753	5.8159	5.83039	0	1	3	9	Urban Centre	1	4	1.02049	0
0.539059	1.75708	2.14823	3.35069	4.03652	0	1	8	9	Urban Centre	1	3.99623	1	0
1.79927	3.6367	5.64837	5.9509	6.56637	0	1	7	9	Urban Centre	1	3.9993	1.21094	0
1.89984	3.89043	5.38252	6.39684	6.65801	0	1	7	9	Urban Centre	1	3.9993	1.21094	0
2.33283	3.40239	3.95848	4.86285	5.0734	0	3	9	9	Urban Centre	1	4	1	0
1.86916	3.62973	3.63001	4.44861	4.67093	0	3	9	9	Urban Centre	1	4	1	0
5.94579	7.35098	8.97992	10.6955	15.4558	0	0	0	7	Rural	1.01215	3.57412	2.56692	0
1.09607	2.20763	11.6652	12.5319	15.3706	0	0	0	0	Urban Cluster	1.12137	3.96438	2.26937	0
3.19889	4.32315	5.16556	6.62736	7.17782	0	3	6	9	Urban Centre	1	3.85943	1	0
2.66756	3.28025	4.46547	4.66362	4.86961	1	1	7	9	Urban Centre	1	3.99666	1	0
0.558471	2.45141	4.49463	5.44254	7.06084	0	1	8	9	Urban Centre	1	4	1	0
2.28055	2.7379	3.30181	3.59384	4.35559	0	0	3	9	Urban Centre	1	4	1.01333	0
7.28861	11.1551	16.5066	16.7835	16.9005	0	0	0	0	Urban Centre	1	3.8897	1.40522	0
42.6155	45.2697	46.9777	47.3078	48.7129	0	0	0	0	Urban Cluster	2.91765	3.51346	4.05455	0
1.40447	2.55411	2.69061	2.70082	2.71194	3	3	9	9	Urban Centre	1	3.83929	1	0
4.77329	9.86829	10.2278	11.6085	11.6096	0	0	0	8	Urban Centre	1	3.99949	1.55313	0
2.22534	2.40634	2.41278	2.5604	2.69625	0	3	9	9	Urban Centre	1	4	1	0
0.227403	2.81491	3.01876	3.76895	3.90433	0	3	9	9	Urban Cluster	1	3.98	1.97946	0
3.98712	6.23166	7.10992	7.58827	8.03395	0	0	5	9	Urban Centre	1	3.71877	1	0
1.63389	3.39842	3.51226	4.20198	4.40819	0	6	9	9	Urban Centre	1	4	1	0
7.98507	8.71469	9.73182	10.5981	10.6959	0	0	0	2	Urban Cluster	1.65282	3.97958	3.00595	0
6.03474	7.91549	19.4248	19.6988	20.561	0	0	1	1	Urban Cluster	2	4.02404	4	0
9.21875	9.23514	9.52956	10.2893	12.5162	0	0	0	0	Urban Cluster	1	3.97017	3.13673	0
8.43185	9.99824	10.8691	12.3732	12.556	0	0	1	1	Urban Cluster	1.97638	4.02752	4	0
13.8707	54.8923	65.1273	76.5598	76.8306	0	0	0	1	Urban Cluster	2.34495	4.05768	4	0
6.16248	20.5058	21.8636	23.0437	25.3035	0	0	0	1	Urban Cluster	1.13294	3.01837	2.81104	0
48.99	190.422	213.883	216.19	216.394	0	0	0	3	Urban Cluster	2.36783	3.9963	3.91937	0
8.70122	17.0003	17.4844	21.6399	33.653	0	0	4	40	Rural	3.88969	3.37864	4.98922	0
17.3372	17.498	17.6887	28.9739	31.6007	0	0	4	27	Urban Cluster	2.44071	3.41528	5	0
6.81682	9.50082	16.4085	16.7629	17.433	0	0	23	24	Urban Cluster	2.34396	3.3316	4.63344	0
26.5689	28.842	29.2068	31.7968	35.282	0	0	1	17	Urban Cluster	2.89865	3.15663	4.99598	0
14.4688	14.8825	27.2341	30.0184	31.1102	0	0	4	29	Rural	2.44071	3.41528	5	0
20.6315	24.1488	24.9556	33.1745	37.9912	0	0	3	24	Urban Cluster	3.88969	3.37864	4.98922	0
19.7117	226.353	255.588	257.606	257.708	0	0	2	3	Urban Cluster	4.39749	3.94256	4.78588	0
10.2372	23.3809	23.7415	24.3347	25.6232	0	0	1	25	Urban Cluster	2.53269	3.56624	4.47108	0
7.70458	12.4762	17.4114	18.3473	19.2497	0	0	22	25	Urban Cluster	2.34396	3.3316	4.63344	0
10.5082	10.7241	16.8792	17.6656	18.5449	0	0	22	25	Urban Cluster	1.80701	3.76565	3.83171	0
18.7208	18.8698	19.7513	21.8461	21.9768	0	0	3	25	Urban Cluster	2.47927	3.70911	4.67548	0
9.81471	11.5424	11.6094	11.6094	15.7792	0	0	2	36	Rural	2.52693	3.72848	4.00434	0
10.6189	12.0766	12.5639	12.8797	14.7799	1	5	28	36	Rural	1.06064	3.99131	1.1715	0
6.17499	6.66752	7.79102	8.62854	10.1905	4	27	28	34	Urban Centre	1.06064	3.99131	1.1715	0
5.36799	6.89096	7.68088	8.29577	9.06744	4	27	28	34	Urban Centre	1.06064	3.99131	1.1715	0
3.59877	6.09172	6.5527	7.011	7.1956	2	24	28	35	Urban Centre	1.06064	3.99131	1.1715	0
37.9974	40.3257	42.5442	44.3939	45.7683	0	0	0	0	Urban Cluster	2.59548	3.82258	3.51893	0
23.411	23.4749	23.4749	23.933	26.2349	0	1	3	43	Urban Cluster	2.1852	3.88405	4.00491	0
13.4091	13.4091	13.8783	14.0783	16.0878	0	0	3	42	Urban Cluster	2.1852	3.88405	4.00491	0
4.8482	8.40974	8.64625	8.64625	9.29729	0	2	3	41	Urban Cluster	1.48631	3.95412	2.93823	0
2.29556	5.85184	6.05478	6.05478	7.0508	0	2	2	42	Urban Cluster	1.75753	3.96077	2.9684	0
18.4457	18.4457	18.9219	19.8489	20.8213	0	1	3	40	Rural	2.08492	3.93612	3.99883	0
14.3819	14.3819	14.856	16.1373	16.6781	0	1	3	41	Urban Cluster	2.08492	3.93612	3.99883	0
16.555	16.555	17.0241	18.5246	18.7075	0	1	3	37	Urban Cluster	2.08492	3.93612	3.99883	0
11.5759	11.5759	12.0462	13.6611	13.7944	0	0	3	41	Urban Cluster	2.08492	3.93612	3.99883	0
23.3511	27.4196	27.5038	27.7182	28.8844	0	0	0	32	Urban Cluster	2.5067	3.7203	3.8772	0
2.55644	4.18929	4.66321	4.66321	6.13514	0	2	2	42	Rural	2.5067	3.7203	3.8772	0
18.0894	18.0894	18.5328	19.8283	20.7152	0	1	3	35	Rural	2.08492	3.93612	3.99883	0
13.1067	13.1067	13.5357	14.7224	16.0704	0	0	3	37	Rural	2.08492	3.93612	3.99883	0
9.72932	9.72932	10.0211	10.2355	13.756	0	2	3	37	Urban Cluster	2.08492	3.93612	3.99883	0
11.036	11.036	11.2027	11.2868	15.1826	0	0	3	36	Urban Cluster	2.08492	3.93612	3.99883	0
12.0955	12.0955	12.3297	12.3596	16.1949	0	0	3	36	Urban Cluster	2.08492	3.93612	3.99883	0
15.3	15.3	15.6032	15.7645	19.2262	0	0	13	18	Urban Cluster	2.07661	3.93208	4	0
13.0277	13.0277	13.0744	13.2685	17.19	0	0	11	36	Urban Cluster	2.07661	3.93208	4	0
12.7805	12.7891	12.7891	13.0213	16.9749	0	0	11	36	Urban Cluster	2.07661	3.93208	4	0
14.2096	14.2096	14.2838	14.4576	18.3464	0	0	13	18	Urban Cluster	2.07661	3.93208	4	0
13.6642	13.9085	13.9085	14.1097	18.1578	0	0	13	18	Urban Cluster	2.07661	3.93208	4	0
15.1975	15.1975	15.2008	15.4377	19.352	0	0	13	16	Urban Cluster	2.07661	3.93208	4	0
11.8791	14.1164	14.3163	14.3163	18.0264	0	0	2	18	Rural	2.52693	3.72848	4.00434	0
16.0235	16.8361	16.8361	16.9562	19.162	0	0	14	16	Urban Cluster	2.07661	3.93208	4	0
4.12806	15.4066	16.9529	21.5279	30.4308	0	0	0	1	Urban Cluster	1.01596	5	2.76371	0
0.765689	8.17534	9.00399	9.32078	9.40308	0	0	0	2	Urban Cluster	1	3.86628	3.0066	0
6.09338	15.1305	19.5564	19.5821	26.4176	0	0	0	0	Urban Centre	1	3.47356	2	0
0.721517	43.4577	49.8097	49.8197	52.5513	0	0	1	2	Urban Cluster	2.31465	3.76755	3.23407	0
79.4168	96.5441	99.0448	100.276	102.518	0	0	0	2	Urban Cluster	2.35898	3.98629	3.86367	0
47.4158	47.4464	51.346	57.958	58.2863	0	0	1	2	Rural	2.0344	3.88203	4.13516	0
45.5819	46.1028	53.7949	57.7868	62.1072	0	0	0	2	Urban Cluster	2.00632	3.91469	3.92001	0
49.6852	50.3135	57.2108	62.0519	63.3819	0	0	0	24	Urban Cluster	2.00632	3.91469	3.92001	0
53.8713	54.8445	62.6991	63.0903	67.1656	0	0	0	25	Rural	2.63149	3.52237	4.56374	0
60.131	63.0499	71.6343	87.4034	87.8759	0	0	1	25	Urban Cluster	2.56963	3.47434	4.64118	0
66.0299	69.9361	72.2946	73.4114	75.4822	0	0	1	3	Urban Centre	2.508	3.92381	4.29066	0
6.62025	14.9036	17.609	19.253	20.806	0	0	0	2	Urban Cluster	1	4.5982	3.27966	0
26.7903	33.2766	33.4702	38.1824	44.0804	0	0	0	0	Rural	1.43431	3.62281	3.82901	0
8.35847	8.76766	9.42383	9.80011	10.9221	1	26	28	36	Urban Centre	1.06064	3.99131	1.1715	0
3.43397	5.40256	6.34442	7.57618	7.88366	21	27	28	35	Urban Centre	1.06064	3.99131	1.1715	0
16.5386	16.5386	17.0076	18.5123	18.6893	0	1	3	37	Urban Cluster	2.08492	3.93612	3.99883	0
14.4838	15.0048	15.0048	15.167	19.3117	0	0	13	16	Urban Cluster	2.07661	3.93208	4	0
23.8657	26.4527	51.7473	51.9125	52.1876	0	0	1	2	Rural	1.98482	3.86608	2.99111	0
14.5934	28.7733	92.3523	105.833	112.752	0	0	0	0	Rural	4.99108	3.69557	4.99345	0
15.5915	40.5881	50.407	54.9193	56.6056	0	0	1	2	Rural	3.16718	3.93526	4.04035	0
0.282764	3.26342	3.74076	4.46972	5.08195	0	0	0	1	Urban Centre	1	3.99976	1.19447	0
0.938609	2.4192	4.12593	4.15653	4.62735	0	3	8	9	Urban Centre	1	4	1	0
5.24722	6.58169	6.75728	9.05741	12.0724	0	0	4	9	Urban Centre	1	4	1.26449	0
0.268949	0.594322	0.907661	1.14381	1.49135	0	4	9	9	Urban Centre	1	4	1	0
16.9484	33.7636	44.7178	50.6909	52.3711	3	5	6	6	Urban Centre	1.33333	3.98054	2.65376	0
3.2483	7.03999	9.09739	9.7756	17.7659	0	2	2	2	Urban Centre	1.48553	3.97231	3.19697	0
3.97069	6.1007	7.06682	11.254	18.3035	0	2	2	2	Urban Centre	1.48553	3.97231	3.19697	0
10.8698	11.5483	13.6916	14.8371	29.8936	0	0	0	0	Urban Cluster	2.15712	3.99473	3.05306	0
2.84877	2.95638	4.50884	4.91582	5.01629	0	4	9	9	Urban Centre	1	4	1	0
0.843441	2.15013	8.05461	17.7997	18.6321	0	0	0	2	Urban Centre	1	3.99566	1.10908	0
2.30162	8.00571	13.6822	13.811	13.9834	0	0	0	9	Urban Centre	1.00171	3.99727	2.00604	0
0.155406	3.48416	5.91992	5.96529	6.9558	0	1	8	9	Urban Centre	1	4	1	0
0.884927	3.00436	4.62861	6.57029	7.66656	1	1	7	9	Urban Centre	1	3.9993	1.21094	0
7.84765	8.60343	8.98318	18.4469	19.0205	0	0	0	0	Rural	1.81414	3.95256	3.21043	0
16.6524	22.6927	24.5085	29.7764	39.6824	0	1	1	2	Rural	1.65071	3.39942	2.64334	0
1.04435	7.58406	73.492	88.3165	98.9902	0	0	0	0	Urban Cluster	4.80283	3.78648	4.97908	0
14.4123	19.2622	19.4417	19.9218	22.4144	0	0	0	0	Rural	1.067	3.90696	3.09294	0
5.59954	18.7384	24.1499	25.612	25.8126	0	0	0	0	Rural	1.41701	4.13334	3.932	0
7.96806	12.6919	15.5152	16.9962	17.3115	0	0	0	1	Urban Cluster	1.41842	3.98564	2.63095	0
0.628161	14.5561	20.1541	32.028	32.6401	0	0	0	0	Urban Cluster	2	4.55975	3.59694	0
1.89672	8.22539	13.7792	18.8216	24.2667	0	0	0	0	Urban Cluster	1.15716	3.98086	3.16967	0
10.9094	13.1768	27.4815	38.8779	42.9892	0	0	0	0	Rural	1.74637	3.29478	3.4774	0
14.2015	14.2172	15.4957	19.6235	21.7455	0	0	0	0	Rural	1.71534	3.09836	2.86321	0
21.2643	33.0533	40.5247	50.8635	54.7727	0	5	6	6	Urban Cluster	2.37941	3.94438	3.56321	0
14.7241	17.7662	37.8888	48.4206	50.5398	0	0	0	0	Urban Cluster	3.99392	3.80188	4.24813	0
1.02981	7.6897	13.3603	19.7934	24.9826	0	0	0	0	Urban Cluster	1.15716	3.98086	3.16967	0
10.57	18.8655	25.2177	35.236	43.7654	0	0	1	2	Urban Cluster	3.25508	4.18262	4.02574	0
9.91514	10.9169	12.2394	12.9055	14.9718	0	0	1	2	Urban Cluster	1.61017	4.47524	3.70908	0
6.12282	6.71235	9.36134	14.0483	17.1696	0	1	1	2	Urban Centre	1	4	2.08964	0
1.77712	1.87811	2.25186	6.78566	14.618	1	1	1	2	Urban Centre	1	4.00143	1.13908	0
4.08884	12.3902	28.7727	47.8526	61.5057	0	0	0	1	Urban Centre	1	3.99712	1.02798	0
1.13385	9.6932	30.4775	44.6961	58.6161	0	0	0	1	Urban Centre	1	3.99712	1.02798	0
0.888742	7.91512	32.4452	43.3016	56.9892	0	0	0	1	Urban Centre	1	3.98211	1.18648	0
16.4567	25.8755	34.7478	39.9566	41.8321	0	0	1	1	Rural	2.8879	4.00579	3.99886	0
93.2072	94.9878	95.8847	96.4595	96.8179	0	0	0	7	Rural	4.85767	3.5534	4.98833	0
47.168	55.4985	64.2897	71.5826	72.0458	0	0	0	26	Urban Cluster	2.22836	4.2308	4.41084	0
1.08012	1.75631	4.24948	9.78878	16.7546	1	1	1	1	Urban Centre	1.00066	4.09914	1.44062	0
0.153942	13.4139	15.0782	15.8262	21.3615	0	0	1	1	Urban Cluster	1.98695	4.33443	3.6809	0
4.14799	4.25633	11.3883	12.4577	14.6773	0	0	1	5	Urban Centre	1	3.99491	2.03896	0
3.82853	4.72463	5.34424	11.4367	11.5514	0	0	2	5	Urban Centre	1	3.9989	1.23699	0
0.573954	0.61493	0.61493	0.632126	0.831742	3	3	9	9	Urban Centre	1	4	1	0
32.6125	41.4191	54.0485	54.8081	58.336	0	1	1	2	Rural	3.93014	3.74328	4.99432	0
36.4072	60.2557	74.4352	83.8531	87.2398	0	0	1	21	Rural	3.89062	3.11489	4.8221	0
54.638	56.1899	65.1473	67.9247	75.4398	0	0	1	22	Urban Cluster	2.66286	3.88346	4.62226	0
44.3906	53.3276	60.0231	64.9669	66.5099	0	0	1	2	Rural	1.34219	3.89148	3.3531	0
33.203	38.9484	44.5018	46.2258	50.0687	0	0	0	1	Rural	3.05244	3.40967	4.99986	0
18.3147	32.0666	45.1493	49.719	52.0949	0	0	0	5	Urban Cluster	2.1503	3.61277	4.04401	0
44.4694	67.596	80.9652	82.9164	93.8684	0	0	0	4	Urban Cluster	4.47644	3.65986	4.50877	0
33.9569	97.0307	97.2703	110.669	123.654	0	0	0	13	Urban Cluster	2.09585	3.93202	3.88019	0
35.2403	84.6236	90.8167	98.2017	111.17	0	0	0	14	Rural	4.21463	3.34904	4.71563	0
35.9663	82.7674	89.8065	96.3268	109.289	0	0	0	14	Rural	4.21463	3.34904	4.71563	0
54.9176	75.2138	93.215	105.624	118.035	0	0	1	31	Rural	4.0385	3.54219	4.27389	0
27.7686	100.411	105.223	114.301	127.368	0	0	0	12	Rural	3.69379	3.2828	4.89297	0
45.8095	86.6386	97.6243	110.687	123.423	0	0	0	25	Rural	4.0385	3.54219	4.27389	0
36.0107	89.89	98.3885	102.502	105.046	18	18	20	21	Urban Centre	1.49851	3.95767	2.95418	0
36.9756	89.6027	98.0724	102.989	104.605	18	18	20	21	Urban Centre	1.49851	3.95767	2.95418	0
34.9797	91.0058	99.5218	102.828	106.246	18	20	20	21	Urban Centre	1	4	1.79669	0
39.6018	42.1972	43.9363	49.3496	60.2314	0	0	0	3	Rural	4.36579	3.79938	4.93955	0
35.9779	86.2608	94.8266	98.4419	101.838	18	20	20	21	Urban Centre	1.49851	3.95767	2.95418	0
204.428	231.208	246.561	264.197	294.489	0	0	0	6	Urban Cluster	3.05589	4.26343	5	0
103.251	104.953	105.878	106.869	107.29	0	0	2	6	Urban Cluster	4.08845	2.97189	4.94164	0
41.1932	41.2375	41.511	41.6196	41.6882	0	0	3	4	Rural	3.05088	3.82766	4.89254	0
171.125	187.22	203.413	251.482	259.609	0	5	6	7	Urban Centre	1.61198	3.99893	3.00331	0
216.547	269.349	273.357	296.012	323.474	0	0	0	0	Urban Cluster	3.92315	4.97289	5	0
168.821	187.288	202.822	252.376	262.976	5	5	6	7	Urban Centre	1.00122	4	3	0
144.955	198.448	204.575	272.747	286.589	0	0	1	8	Urban Cluster	3.61356	4.26922	5	0
169.002	190.022	205.004	255.644	265.612	5	5	6	7	Urban Centre	1	4	3	0
131.922	240.268	267.609	268.952	273.152	0	0	0	0	Urban Cluster	4	3.99984	5	0
208.91	226.075	243.851	248.895	286.227	0	0	0	5	Urban Cluster	3.04286	4.30739	4.68856	0
18.1164	19.8362	23.56	23.5746	26.8963	0	0	0	1	Rural	2.9702	3.79286	4	0
18.7185	23.2511	26.3672	26.3694	29.9958	0	0	1	1	Urban Cluster	2.49342	4.0482	4	0
19.0786	24.9301	27.6728	27.6762	31.5776	0	0	1	1	Urban Cluster	2.49342	4.0482	4	0
19.4296	19.9319	28.7438	31.434	31.5686	0	0	0	2	Rural	2.98835	3.83432	4.02816	0
26.2506	27.1376	30.9172	32.0563	34.0609	0	0	1	1	Urban Cluster	3	3.93548	4	0
25.7758	29.1494	34.4057	34.6618	34.665	0	0	1	1	Urban Cluster	3	4.02003	4	0
28.3305	29.0237	33.5929	34.2702	36.2907	0	0	1	1	Urban Cluster	3	3.93548	4	0
17.3155	19.5834	30.6852	35.3764	35.4459	0	0	1	1	Rural	2.8879	4.00579	3.99886	0
32.3465	34.0867	34.3834	35.5655	40.5368	0	0	1	1	Urban Cluster	2.7092	3.90871	4.00097	0
34.0328	35.3979	35.5111	37.2123	40.9466	0	0	1	1	Urban Cluster	2.7092	3.90871	4.00097	0
28.213	31.2864	37.6516	40.3077	40.3301	0	0	1	1	Urban Cluster	2.8026	3.98125	4	0
36.1959	37.7118	39.7682	41.2737	41.7087	0	1	1	1	Rural	2.53763	3.86815	4	0
30.9033	32.1953	43.4033	45.3606	45.3918	0	1	1	1	Rural	2.8026	3.98125	4	0
15.3399	30.2145	32.1424	33.5218	36.2565	0	0	0	30	Rural	3.22271	3.58588	4	0
32.2026	35.3143	46.6219	47.2502	48.3719	0	1	1	1	Rural	2.06367	3.98785	3.79683	0
39.0059	39.4248	45.0089	47.868	49.1019	1	1	1	1	Urban Cluster	2.06367	3.98785	3.79683	0
34.3957	37.2521	47.4182	47.9965	50.2344	0	1	1	1	Rural	2.06367	3.98785	3.79683	0
29.1443	36.307	41.6439	44.1979	45.1352	0	0	1	1	Rural	2.59196	4.01574	4.01724	0
33.5268	39.6266	43.368	45.4703	48.2414	0	0	1	1	Rural	2.59196	4.01574	4.01724	0
22.7137	29.4125	31.6448	32.7495	39.1247	0	0	0	24	Rural	3.22271	3.58588	4	0
44.6535	45.1741	45.9759	53.2009	53.9784	0	0	1	1	Rural	2.43874	3.62824	4	0
40.9851	45.649	52.6653	68.8482	73.9217	0	0	0	3	Rural	3.03156	3.47658	4.85285	0
39.25	44.9449	61.2179	64.859	67.8808	0	0	0	26	Rural	2.81948	3.55984	5	0
49.4838	58.1766	65.6422	72.8711	73.0046	0	0	0	26	Urban Cluster	2.22836	4.2308	4.41084	0
51.442	52.3482	60.4688	64.0795	64.6084	0	0	0	25	Rural	2	3.86751	4.09406	0
4.6002	8.28067	21.7364	23.1344	23.2343	1	1	2	27	Urban Cluster	2.04587	3.91916	3.24418	0
5.07016	10.2539	25.6906	26.5624	27.1038	0	1	2	27	Urban Cluster	2.16677	3.69879	3.82296	0
10.4057	14.3317	23.5337	23.6522	23.9899	0	1	2	27	Urban Cluster	2.54641	3.82065	3.91411	0
27.0995	30.6962	47.6053	50.2245	52.7731	0	0	0	6	Rural	2.31441	3.98321	4.00011	0
57.7638	60.2978	75.431	77.4596	77.5109	0	0	0	28	Rural	2.55356	3.55697	4.76799	0
56.577	59.2379	74.5886	77.4398	79.1276	0	0	0	28	Rural	2.62027	3.66969	4.54427	0
70.2115	71.7526	82.8981	94.3304	96.7603	0	1	2	25	Rural	2.52972	3.53797	4.56867	0
73.2591	77.2542	90.8664	93.0974	94.6099	0	24	25	25	Rural	1.48346	3.89056	3.35342	0
78.9616	82.0158	84.5859	84.6479	97.8351	0	22	24	27	Urban Centre	1.00024	3.99851	2.18953	0
83.542	87.7402	91.161	93.9257	104.193	0	22	24	25	Urban Centre	1.48346	3.89056	3.35342	0
80.8069	83.9986	84.5889	86.7069	87.4447	0	0	0	2	Urban Cluster	4.08398	3.7579	5	0
81.1263	82.831	83.0363	83.8802	84.7097	0	0	0	4	Rural	3.252	3.9358	5	0
95.3459	99.3371	111.582	116.305	116.476	0	0	0	26	Rural	3.09189	3.5241	5	0
131.59	132.641	133.066	135.287	136.239	0	0	2	5	Rural	3.98756	3.54842	4.9303	0
86.1664	87.2304	87.7304	88.3059	89.2837	1	1	2	7	Rural	4.47838	3.45463	5	0
38.9537	39.0179	39.0779	39.0807	39.7142	0	0	3	4	Rural	3.05088	3.82766	4.89254	0
129.849	129.977	130.271	130.933	131.508	0	0	5	5	Rural	2.72833	3.88684	4.27356	0
108.75	108.804	109.334	110.193	110.925	0	2	2	5	Rural	3.59916	3.70771	4.95709	0
122.977	123.097	123.661	124.572	125.337	0	0	5	5	Rural	3.08928	3.89569	4.59856	0
127.652	127.756	128.309	129.2	129.949	0	0	5	5	Urban Cluster	2	3.93335	4	0
119.821	120.025	120.635	121.629	122.457	0	0	5	5	Urban Cluster	3.08928	3.89569	4.59856	0
97.825	118.752	141.403	149.557	152.288	0	0	0	53	Rural	4.61123	3.89219	4.96022	0
143.186	163.902	164.811	165.787	167.408	2	2	3	10	Urban Cluster	1.23944	4	3	0
143.442	162.702	163.628	164.612	166.249	2	2	3	10	Urban Cluster	1.10084	3.9776	3.08718	0
105.889	126.427	134.596	157.042	158.814	0	0	0	53	Rural	4.02917	4.47212	4.99894	0
120.838	159.519	174.682	194.052	194.527	0	0	4	7	Rural	4.58615	3.92309	5	0
125.981	168.694	169.977	171.135	173.079	0	0	1	7	Urban Cluster	4.17504	3.89656	5	0
108.369	147.679	165.845	191.682	191.822	0	0	0	5	Rural	4.58615	3.92309	5	0
82.1982	159.848	180.922	211.54	212.166	1	1	1	1	Urban Cluster	2.69405	3.91563	4.28055	0
81.6265	160.383	181.474	212.098	212.739	1	1	1	1	Urban Cluster	2.69405	3.91563	4.28055	0
69.5708	168.365	190.521	221.554	223.834	0	0	1	1	Rural	4.79692	3.69592	5	0
52.7353	193.922	215.038	245.513	245.566	0	0	0	4	Rural	3.20363	3.93447	5	0
68.1032	70.8032	72.2354	74.7999	76.7615	0	0	1	10	Rural	2.34375	3.86197	4.47092	0
117.359	160.6	163.375	164.987	167.813	0	0	0	6	Urban Centre	2.24627	3.98888	3.75958	0
22.1633	105.546	136.007	165.265	188.493	0	0	0	0	Urban Cluster	3.74215	4.39387	5	0
95.2386	98.0187	99.6186	102.428	104.571	0	0	87	95	Urban Centre	2	3.9957	3.44294	0
15.5694	18.3057	19.8019	22.4934	24.5687	0	0	0	7	Urban Cluster	2.53105	4.08408	4.14742	0
123.583	126.264	127.914	130.78	132.972	0	1	5	91	Urban Cluster	2.10521	3.99927	4.09039	0
79.3977	95.5196	98.0253	99.2607	101.511	0	0	0	3	Urban Cluster	2.35898	3.98629	3.86367	0
125.421	128.183	129.81	132.656	134.829	0	1	89	91	Urban Cluster	2.40006	4.06085	4.37031	0
108.631	111.413	112.999	115.787	117.914	3	82	88	93	Urban Centre	1	3.94659	1.5468	0
107.17	109.942	111.56	114.393	116.556	2	86	89	93	Urban Centre	1	4	2	0
110.057	112.837	114.403	117.164	119.27	0	80	88	93	Urban Centre	1.083	3.99682	2.24941	0
119.843	122.625	124.21	126.997	129.123	1	80	88	91	Urban Centre	1.45383	3.99976	2.76329	0
107.662	161.464	164.246	164.647	165.829	0	0	0	4	Rural	3.00718	3.9929	4.19499	0
20.9371	53.3792	58.5264	61.9397	77.5231	0	0	0	2	Urban Centre	1	3.73495	2.04242	0
0.837296	10.1105	30.9136	38.2614	43.4973	0	0	0	0	Urban Centre	1.57172	4.03003	2.75696	0
0.21824	9.83773	30.7112	38.5085	42.9291	0	0	0	0	Urban Centre	1.36738	4.27566	3.08997	0
1.61465	7.05849	8.61339	13.7659	18.2408	2	2	2	2	Urban Centre	1.04988	3.99926	2.33888	0
12.36	19.2269	24.5629	24.7978	25.8332	0	0	0	0	Urban Centre	2.1155	3.75913	3.32889	0
15.8624	19.9658	23.1334	39.2897	56.8023	0	0	0	7	Urban Cluster	2.88902	4.32013	3.91232	0
3.2179	5.65893	34.8242	41.3027	54.7788	0	0	0	1	Urban Centre	1	3.98211	1.18648	0
34.1731	45.8852	47.1128	47.143	49.1456	0	0	0	1	Urban Cluster	2.6703	4.1231	3.81122	0
17.2453	17.4074	31.6097	31.6097	32.9819	0	2	2	33	Urban Cluster	1.86951	3.30306	3.23202	0
18.2915	18.2915	18.9241	18.9241	19.0603	1	1	30	34	Urban Centre	1	3.5409	1	0
19.3011	19.3011	19.9812	19.9812	20.2677	1	1	30	34	Urban Centre	1	3.5409	1	0
18.198	18.198	18.8872	18.8872	19.2995	1	1	30	34	Urban Centre	1	3.5409	1	0
17.5361	17.5361	18.2042	18.2042	18.5701	1	1	30	34	Urban Centre	1	3.5409	1	0
13.8541	13.8541	14.3821	14.3821	14.5043	1	1	30	34	Urban Centre	1.00081	3.61325	1.07555	0
2.91183	2.91183	3.13847	3.13847	3.75677	3	24	26	33	Urban Centre	1	3.99958	1	1
2.53475	4.96432	5.0534	5.56191	5.96529	1	1	24	30	Urban Centre	1.16962	2.98597	2.01928	0
1.42734	3.82008	4.67068	5.81365	6.93777	0	1	24	30	Urban Centre	1	3	1.0473	0
0.693935	1.26509	1.4553	1.75235	2.37687	22	23	23	31	Urban Centre	1	3.61643	1.99899	0
5.77775	16.4267	31.5648	32.7852	43.1453	0	0	0	2	Urban Cluster	2.96866	3.86828	4.1143	0
101.579	124.233	159.822	169.186	176.683	0	1	36	60	Urban Cluster	2.98956	3.4003	4	0
106.457	128.66	132.098	133.512	151.562	21	23	92	270	Urban Cluster	2	3.96963	3.32592	0
107.153	129.105	132.54	132.989	150.819	21	28	91	257	Urban Cluster	2	3.96963	3.32592	0
66.713	67.507	71.2228	74.6304	84.1817	0	0	0	2	Rural	2.35119	4.47336	4.27015	0
56.9379	62.895	63.1711	69.9481	81.1979	0	0	0	3	Rural	4.84084	4.03782	4.9745	0
95.3862	95.9788	99.8382	103.854	103.858	0	0	0	2	Urban Cluster	4.99728	3.51178	4.73527	0
108.616	131.652	134.759	135.094	150.113	21	25	81	252	Urban Cluster	2.78087	3.1184	4	0
105.428	128.661	132.11	135.432	153.006	20	24	85	264	Urban Cluster	2.0206	3.75124	3.89193	0
15.6422	80.5214	94.767	99.1405	107.687	0	0	0	21	Rural	3.22499	2.99378	4.6998	0
85.6735	93.2212	93.9826	94.6138	100.709	0	0	2	2	Rural	3.88482	3.12317	4.09088	0
16.4615	98.6344	101.201	110.046	112.639	0	0	20	21	Urban Cluster	1.83301	3.95599	3.21039	0
30.4822	68.6679	82.6946	83.2977	92.2315	0	0	1	21	Rural	2.81634	3.36302	4.54338	0
16.4572	100.12	102.554	111.389	114.135	0	0	20	21	Urban Cluster	1.68768	3.87235	3.56326	0
15.4721	99.4708	102.68	111.53	113.506	0	0	20	21	Urban Cluster	1.68768	3.87235	3.56326	0
110.604	121.625	148.883	165.457	168.752	21	22	35	104	Urban Centre	1.21482	3.98732	2.96211	0
110.092	124.413	150.551	168.172	171.482	20	22	35	99	Urban Centre	1.21482	3.98732	2.96211	0
24.6967	95.7882	99.4624	104.528	112.37	2	2	20	21	Urban Centre	1.38012	3.93864	3.1854	0
24.2206	93.9355	96.8058	102.712	110.555	2	2	20	21	Urban Centre	1.38012	3.93864	3.1854	0
63.6939	140.283	151.398	165.325	174.356	0	0	0	4	Rural	4.55033	3.54294	4.9608	0
86.8642	95.053	97.2923	97.5066	100.355	0	0	2	2	Rural	4.0438	2.84145	4.00709	0
73.6903	111.58	118.463	119.671	126.357	0	0	0	18	Rural	4.78034	3.04266	4.78013	0
56.8978	57.049	60.7915	64.7865	74.7808	0	0	0	2	Rural	4.99545	4.02478	4.97075	0
70.4001	73.4801	76.4316	78.5437	87.3066	0	0	2	2	Rural	5	3.36262	4.69496	0
7.39972	103.188	117.448	117.533	126.478	0	0	0	21	Rural	2.96812	3.52657	4.89468	0
38.3401	42.9498	44.748	67.9993	76.2345	0	0	1	1	Rural	1.00148	3.31578	2.56369	0
12.0343	16.1885	34.5948	51.0673	62.9115	0	0	0	1	Urban Cluster	1	3.55215	1.96153	0
6.44931	14.4773	27.7518	50.0998	63.5775	0	0	0	1	Urban Centre	1	3.99712	1.02798	0
24.8461	93.2626	96.5472	102.035	110.106	2	2	20	21	Urban Centre	1.38012	3.93864	3.1854	0
44.8948	67.0469	83.9238	85.3614	85.8747	0	0	0	1	Urban Cluster	1.6765	4.17102	2.66064	0
43.3125	65.5665	84.2799	85.1332	85.1972	0	0	0	1	Urban Cluster	1.6765	4.17102	2.66064	0
50.0244	52.0785	54.2044	55.0458	57.3806	0	0	0	1	Rural	3.23937	4.08097	4.07708	0
25.7579	29.8793	31.3689	32.9384	33.161	0	0	0	1	Urban Cluster	1.65356	4.40081	3.16558	0
53.732	59.9117	62.0901	62.5744	72.044	0	0	0	0	Urban Cluster	1.22981	3.61766	2.2861	0
53.9157	59.6407	62.227	63.3148	71.8872	0	0	0	0	Urban Cluster	1.22981	3.61766	2.2861	0
73.2358	78.9706	81.0437	81.4867	92.4185	0	0	0	2	Urban Cluster	1.7246	3.78587	2.99432	0
75.8263	80.6829	83.9611	84.0175	95.0381	0	0	0	2	Urban Cluster	1.7246	3.78587	2.99432	0
69.9706	73.3779	77.821	78.7677	89.0555	0	0	0	2	Rural	1.7246	3.78587	2.99432	0
75.8536	82.2731	83.2801	84.1755	94.9176	0	0	0	2	Urban Cluster	1.7246	3.78587	2.99432	0
68.6235	72.6522	76.5979	77.2101	87.7843	0	0	0	2	Rural	1.7246	3.78587	2.99432	0
63.9937	67.4678	71.8399	72.8177	83.0746	0	0	0	2	Rural	1.7246	3.78587	2.99432	0
51.787	61.1484	62.0433	63.1468	67.7816	0	0	0	0	Rural	2.45307	2.93445	4	0
73.1219	76.7034	81.0179	81.8351	92.2381	0	0	0	2	Urban Cluster	2	3.58133	3.20119	0
83.1302	88.3941	91.0808	91.3349	102.334	0	0	0	2	Rural	2	3.81016	3.37002	0
83.756	90.3835	90.9948	92.0988	95.2416	0	0	0	2	Urban Cluster	1.61457	3.71615	2.61337	0
82.426	89.0915	89.6544	90.7706	95.6256	0	0	0	2	Urban Cluster	1.61457	3.71615	2.61337	0
84.2712	90.8252	91.5475	92.6093	95.4967	0	0	0	2	Urban Cluster	1.61457	3.71615	2.61337	0
48.0565	53.6332	56.3387	57.7918	65.8988	0	0	0	0	Rural	1.9702	3.74508	2.97833	0
60.1123	66.9198	67.9003	68.4908	78.8445	0	0	0	0	Urban Centre	1.05984	3.58745	2.1023	0
61.4159	68.3309	69.0051	69.7911	80.2117	0	0	0	0	Urban Centre	1.05984	3.58745	2.1023	0
15.196	16.1698	16.1922	16.2572	29.4927	1	4	7	33	Urban Centre	1.17498	3.81386	1.44833	0
14.6122	15.6757	16.7566	16.7748	29.7829	1	4	6	33	Urban Centre	1.17498	3.81386	1.44833	0
15.3611	15.9881	16.0382	16.4134	29.6311	1	4	7	33	Urban Centre	1.17498	3.81386	1.44833	0
15.0691	15.0903	16.2986	17.3587	28.8903	1	4	7	33	Urban Centre	1	4	1	0
23.618	64.6011	80.4806	113.702	121.787	0	0	0	0	Rural	3.26304	3.68724	4.43007	0
35.6416	61.9781	76.0919	100.988	119.787	0	0	0	0	Urban Cluster	4.41705	3.64264	4.98772	0
33.9217	65.8613	74.8939	104.295	121.378	0	0	0	0	Rural	4.41705	3.64264	4.98772	0
48.6299	146.513	161.551	221.088	245.666	0	0	0	1	Rural	2.72194	4.09713	4.38009	0
43.3654	128.113	141.035	204.919	225.051	0	0	0	1	Urban Cluster	3.52202	3.97578	4.74862	0
47.7717	65.3322	96.82	130.625	156.657	0	0	0	0	Urban Cluster	4.85612	4.20711	5	0
72.8379	84.3234	125.451	127.047	162.837	0	0	0	0	Urban Cluster	5	3.80078	5	0
39.8442	71.6708	81.2475	112.753	130.612	0	0	0	0	Rural	4.88491	3.72221	4.96243	0
66.8195	77.1339	118.076	120.194	154.887	0	0	0	0	Urban Cluster	5	3.80078	5	0
3.02807	113.216	138.459	179.891	204.779	0	0	0	0	Urban Cluster	3.54071	4.03945	4.58672	0
33.5629	128.036	144.34	202.516	228.499	0	0	0	1	Urban Cluster	3.00343	4.33607	4.50514	0
52.7224	78.7664	92.6628	100.312	124.504	0	0	0	0	Urban Cluster	3.70412	4.12642	4.73354	0
35.9953	142.464	161.994	213.326	238.998	0	0	0	0	Rural	3.05448	3.98925	5	0
60.3551	75.2621	113.856	115.718	149.682	0	0	0	0	Rural	2.97741	3.79406	4.08864	0
135.868	229.539	236.705	307.297	318.542	0	0	0	0	Rural	4.98156	4.96385	4.94477	0
75.1575	180.43	196.792	252.59	278.312	0	0	0	0	Rural	5	4.7471	5	0
40.6384	63.7675	91.7272	101.385	127.667	0	0	0	0	Urban Cluster	4.36046	3.70713	4.89171	0
60.1277	155.547	168.558	231.249	252.461	0	0	0	1	Urban Centre	2.08377	4.00967	3.17993	0
73.1736	183.272	204.205	250.562	274.511	0	0	0	0	Rural	4.96753	4.75898	5	0
1.99664	3.1349	10.2228	15.482	15.5917	0	0	0	0	Urban Centre	1	3.99443	2.18483	0
7.59002	14.2479	14.8763	16.8298	18.1266	0	0	0	0	Urban Cluster	1	4.45944	2.68934	0
48.2457	48.2965	49.652	62.8604	63.5889	0	0	1	1	Rural	1.69662	4.51682	3.66664	0
14.9297	55.9908	66.1115	76.5392	77.2035	0	0	0	1	Urban Cluster	2.34495	4.05768	4	0
54.617	73.9788	80.7037	94.6171	99.3521	0	0	0	5	Urban Centre	1.13498	4.19649	2.31736	0
43.7644	48.3473	52.8277	53.58	53.724	0	0	0	1	Rural	1.46287	4.01035	3.18125	0
21.412	26.35	33.003	48.8141	52.9793	0	0	0	1	Urban Cluster	2.66666	3.86865	4	0
30.974	31.1545	37.129	37.2118	41.4994	0	0	1	1	Urban Cluster	2.87192	3.64038	3.89629	0
38.5725	43.9909	50.7581	50.9889	56.7609	0	0	0	1	Urban Cluster	2	4.16495	3.97692	0
21.8548	32.0638	36.0938	43.985	49.3882	0	0	0	4	Urban Cluster	1.78965	3.82291	3.57197	0
25.8298	37.5469	40.8206	45.1789	56.6922	0	0	0	1	Rural	1.99175	4.07232	4.02711	0
25.515	38.4358	42.4692	49.8495	54.8064	0	0	0	1	Urban Cluster	1.99175	4.07232	4.02711	0
48.7503	54.7957	68.8667	72.9182	74.154	1	1	1	1	Urban Centre	2.13612	3.54348	3.27154	0
43.8877	60.0073	74.0515	76.9826	77.3441	1	1	1	1	Urban Centre	1.00055	3.23675	1.38538	0
59.0822	69.6558	72.3655	76.3598	78.3114	0	0	0	2	Rural	2.0624	3.53779	4	0
64.7859	76.0277	76.8671	79.8226	83.2996	0	0	0	2	Urban Cluster	2	3.7358	4	0
57.6795	66.8092	71.1725	75.393	78.6733	0	0	1	1	Urban Cluster	2.0624	3.53779	4	0
40.9382	62.4659	75.6394	76.4754	78.3711	0	1	1	1	Urban Centre	1.00055	3.23675	1.38538	0
30.0505	64.9966	65.44	66.0564	70.0131	0	0	0	1	Urban Cluster	2.91548	3.78389	4	0
24.1226	53.168	73.7415	84.2168	89.7444	0	0	0	4	Rural	2.24256	3.69247	3.97513	0
50.5287	64.111	67.3415	68.468	73.196	0	0	1	1	Urban Cluster	2.00264	3.57574	3.94877	0
7.75087	21.5387	27.4823	33.6209	37.251	0	0	0	0	Urban Cluster	2.28462	4.01183	4	0
45.1049	66.3242	81.1448	93.4168	95.2179	0	0	0	4	Urban Cluster	2.17881	3.72756	3.99293	0
82.0436	82.0793	84.1862	89.2967	92.1352	0	0	0	0	Rural	2	3.92564	4	0
17.8796	33.2457	39.504	41.5039	42.7317	0	0	0	1	Urban Cluster	1.12153	4.78925	2.84916	0
35.8623	66.3521	72.9427	86.7243	86.9754	0	0	1	4	Urban Cluster	2.83804	3.3172	4	0
16.5603	22.2843	27.5328	36.5844	36.5978	0	0	0	1	Urban Cluster	2.49206	4.56463	3.58051	0
15.9081	16.0115	22.8558	22.8815	23.2543	0	0	0	1	Rural	3.84891	3.64275	4	0
15.9645	21.0608	26.2051	26.7905	27.4306	0	0	2	4	Urban Cluster	4.13865	4.52468	4.78467	0
1.90257	4.57185	6.06881	7.49659	7.70905	0	0	0	3	Urban Centre	1	3.96142	2.01877	0
4.59313	5.35077	6.46043	6.63039	8.11899	0	0	0	3	Urban Cluster	1	3.99353	2.07758	0
1.49987	3.81536	4.48935	4.91015	5.71165	0	0	0	0	Urban Centre	1	3.98009	1.07915	0
1.04292	9.96948	10.6503	11.7446	11.8459	0	0	0	0	Urban Centre	1	3.99254	2.00015	0
0.114213	7.42925	8.67691	9.31051	10.1182	0	0	0	2	Urban Cluster	1	3.87277	2.7076	0
3.72413	4.01957	7.74796	8.28402	8.99243	0	0	0	0	Urban Centre	1	3.97308	2.1155	0
2.76429	5.74252	6.48385	7.81777	11.9635	0	0	0	0	Urban Centre	1	3.94298	2.28879	0
6.25789	10.649	11.4597	13.3469	13.5228	5	5	6	29	Urban Cluster	2.12644	3.12848	3.18871	0
9.24332	14.722	15.8361	23.5521	24.9706	0	0	5	6	Rural	2.55487	3.14444	4	0
15.3347	20.0829	20.3668	20.9646	22.4155	0	0	0	30	Urban Cluster	2.73268	2.99192	3.95886	0
9.54223	11.8035	12.8564	15.2193	15.5464	0	0	5	29	Urban Cluster	2.60251	3.13787	3.79909	0
11.6631	13.4608	15.1027	16.363	20.0915	0	0	6	30	Rural	2.96621	2.87306	3.65355	0
1.01752	6.98408	8.7002	13.3354	13.3494	0	0	0	0	Urban Cluster	3.45184	3.93872	4	0
0.665698	17.6575	19.7463	25.1357	28.0082	1	1	1	3	Urban Cluster	2.33338	3.97276	3.84178	0
0.465952	1.82948	9.00241	9.46897	9.48806	0	0	0	0	Urban Centre	1.00044	3.96631	1.37344	0
0.422655	7.61032	8.29858	8.64785	8.71318	0	0	0	4	Urban Cluster	1	4.04189	3.0635	0
6.18108	6.82529	7.43325	7.57541	8.70264	0	0	0	0	Urban Centre	1	3.7969	3	0
8.89422	11.2929	13.1214	14.2668	14.6445	0	0	1	2	Urban Centre	1	3.99712	1.72593	0
1.05621	12.0239	14.8083	15.1228	15.5841	0	0	1	3	Urban Cluster	1	3.92547	2.03685	0
2.85859	5.25528	5.82837	6.19667	6.40016	0	0	0	1	Urban Centre	1	3.99405	1.49741	0
4.50254	6.24836	12.0437	15.182	16.0608	0	0	0	0	Urban Cluster	1	3.9081	2.18252	0
1.16164	7.71674	13.6365	19.3757	24.6148	0	0	0	0	Urban Cluster	1.15716	3.98086	3.16967	0
1.79949	1.88021	3.59741	5.66275	12.0919	0	1	1	1	Urban Centre	1	3.80713	1.00321	0
0.7638	5.85582	17.8902	18.3449	19.6505	0	0	1	2	Urban Centre	1	3.99711	2	0
0.318346	1.02209	5.01639	6.03501	19.6166	0	0	0	0	Urban Centre	1	3.53598	1.90428	0
13.518	16.5387	27.2608	28.42	29.5538	0	0	0	0	Rural	1.11861	3.2548	4.06043	0
1.92722	2.65237	4.7666	4.98358	5.62216	0	3	3	3	Urban Centre	1	4	1.01052	0
1.36799	1.94014	3.04392	3.89832	4.34874	0	3	3	3	Urban Centre	1	4	1.01052	0
0.979572	2.71132	14.0568	21.4315	24.3881	0	0	0	0	Urban Centre	1	3.16422	1	0
2.68027	4.70243	5.00483	5.80328	6.04423	0	0	3	3	Urban Centre	1	3.97953	1.1105	0
1.18334	2.68168	4.06388	4.91251	6.07184	0	3	3	3	Urban Centre	1	4	1.05737	0
1.31626	1.44681	3.67862	5.05149	5.41193	0	3	3	3	Urban Centre	1	4	1.05737	0
1.87635	6.3046	16.3138	18.5341	27.1224	0	0	0	0	Urban Cluster	1.39331	3.68012	3.81695	0
1.80552	2.23013	9.80851	15.3513	25.3858	0	0	0	1	Urban Centre	1.0026	3.89491	2.06557	0
3.26753	5.04173	16.4868	21.7418	23.1991	0	0	0	0	Urban Centre	1.02558	3.96708	1.66468	0
105.941	131.567	153.605	184.671	187.715	0	0	0	51	Rural	4.93442	3.76218	5	0
1.04231	5.67714	11.0004	14.4662	17.8514	2	2	2	2	Urban Centre	1	4	2	0
12.9395	44.8648	49.3486	63.0103	66.1533	0	0	0	1	Urban Cluster	1.13168	3.56089	2.22717	0
28.7679	42.5245	47.2462	55.1788	56.9627	0	0	0	1	Rural	1.99175	4.07232	4.02711	0
20.5013	96.1732	96.227	105.054	110.049	0	2	20	21	Urban Cluster	1.83301	3.95599	3.21039	0
10.3449	12.1815	16.2319	16.8363	17.0812	0	0	0	1	Urban Cluster	1.02109	4.54253	2.1551	0
4.18346	25.7894	26.0848	26.0976	26.4914	0	0	0	2	Urban Cluster	1	3.94969	2	0
2.25157	4.28681	4.30029	6.36491	6.70404	0	0	1	3	Urban Centre	1	4.17392	1.40736	0
4.1978	4.28814	6.57388	8.83501	11.3321	0	0	0	1	Urban Cluster	1.0286	3.90067	2.18129	0
2.14419	6.54432	10.4303	10.8458	10.9119	1	1	1	1	Urban Cluster	1	3.99551	2	0
7.83938	7.8566	10.2365	12.2678	12.7589	0	0	0	1	Rural	1	3.90065	2.45612	0
32.7513	40.2747	40.4999	42.796	43.0567	0	0	0	25	Urban Cluster	1.94429	3.72477	3.06081	0
20.938	41.4924	58.4194	58.6987	59.6607	0	0	0	1	Urban Cluster	2.89732	3.75863	3.29945	0
25.5279	25.6202	26.5911	28.8463	29.1566	0	0	1	27	Urban Centre	2.22061	3.58604	3.38984	0
1.36863	8.21541	8.39437	11.2768	12.9235	1	1	4	5	Urban Centre	1	4	1.60607	0
4.30191	4.38818	7.80502	9.60188	10.7005	0	0	1	5	Urban Centre	1	3.9927	1.19167	0
4.91351	10.6233	11.2276	11.2489	11.498	0	0	1	5	Urban Centre	1	3.99575	2	0
0.502387	2.73945	3.28831	9.27911	9.72231	3	3	4	5	Urban Centre	1	4	1	0
12.5985	12.9956	13.5448	13.8298	14.6968	0	0	4	7	Rural	1.0031	3.64187	2.93418	0
40.1874	45.8126	64.3918	77.1432	94.0479	0	0	0	2	Urban Cluster	2.6414	3.87079	3.12849	0
3.94692	47.7501	48.1493	48.1678	51.2702	0	0	1	2	Rural	2.47831	3.41459	3.61036	0
2.53229	3.6916	3.77872	7.67986	7.73246	0	0	0	5	Urban Centre	1	3.84702	1.05581	0
30.1718	33.5729	71.6151	79.6269	86.0233	0	0	0	0	Urban Cluster	4.48544	3.76375	4.48668	0
30.7841	34.044	72.5226	80.4427	86.752	0	0	0	0	Urban Cluster	4.48544	3.76375	4.48668	0
0.427932	1.22572	1.28297	1.51032	2.63039	1	1	1	1	Urban Centre	1	4	1	0
4.39887	6.15287	7.78725	9.61876	13.5148	0	0	3	10	Urban Centre	1.0003	3.99355	1.27608	0
0.424651	4.1043	7.80846	7.99058	10.0666	0	0	0	0	Urban Centre	1	3.95758	1.68904	0
2.74633	2.75223	3.15485	3.46378	5.63743	0	0	0	0	Urban Centre	1	3.99896	1.00104	0
0.478392	0.484062	0.824919	2.30027	3.91186	0	0	0	0	Urban Centre	1	4	1	0
0.930937	1.06887	1.15358	1.75395	1.76746	0	5	9	9	Urban Centre	1	4	1	0
0.723365	1.09524	2.07377	2.56574	3.38175	1	2	8	9	Urban Centre	1	3.9997	1	0
0.175299	1.75535	1.95634	2.13512	2.37492	3	5	9	9	Urban Centre	1	4	1.10339	0
1.75138	4.11832	5.5138	8.13376	9.09019	0	0	1	9	Urban Centre	1	3.99808	1.0052	0
27.6228	38.0644	38.2701	38.4287	38.5311	0	0	1	2	Urban Cluster	1	4.02595	2.59764	0
32.7787	32.8434	39.7852	41.5167	41.7511	0	0	0	3	Rural	1	3.9329	1.28552	0
33.8023	34.1959	39.3335	41.2528	41.5197	0	0	0	3	Urban Cluster	1	3.98264	2.20803	0
16.4797	18.5568	34.3989	45.4339	46.3439	0	0	3	3	Urban Cluster	1	3.97957	2.02546	0
26.7751	28.764	31.5064	32.0673	35.0862	0	1	1	4	Urban Cluster	1	3.68175	2	0
23.8916	25.7529	32.7107	33.2044	35.9882	0	1	2	4	Urban Cluster	1	3.54972	2	0
3.13307	4.66575	13.7241	25.595	34.7258	0	1	3	4	Urban Centre	1	4	1	0
5.67547	12.6742	18.5309	19.7886	21.7277	0	0	2	4	Urban Centre	1.02137	3.9959	1.03493	0
2.52757	14.2761	14.7415	15.9419	23.9513	0	0	2	4	Urban Centre	1	3.99957	1	0
11.3451	12.2576	22.9843	24.2395	25.0335	0	0	0	2	Rural	1.1731	3.8384	3	0
16.9474	22.5348	22.7889	24.7027	26.9413	0	0	1	4	Urban Cluster	1	3.99595	1.96901	0
7.96771	9.03825	15.0291	19.0138	20.7322	0	0	2	4	Urban Cluster	1	3.96018	1.32013	0
7.38204	18.3455	21.0155	22.55	24.7411	0	0	0	5	Rural	1.85976	3.93491	3.88932	0
8.5994	14.1041	16.4746	16.9084	16.9704	0	0	0	7	Urban Cluster	1.01314	3.92183	2.66643	0
3.85785	4.16741	5.33204	6.70408	6.9499	0	3	6	9	Urban Centre	1	3.06043	1	0
1.62491	2.74145	3.06096	3.1759	3.6016	1	3	9	9	Urban Centre	1	4	1	0
0.957245	1.40936	1.42971	2.37628	2.81318	0	7	9	9	Urban Centre	1	4	1	0
0.816149	1.61865	2.91343	3.46106	4.15999	0	3	9	9	Urban Centre	1	3.79848	1	0
2.5354	2.99723	4.39044	5.02588	5.02665	0	4	9	9	Urban Centre	1	4	1	0
1.87616	3.39537	4.48964	5.06529	5.32969	0	4	9	9	Urban Centre	1	4	1	0
1.70648	2.33076	3.14834	3.39458	3.83634	0	4	9	9	Urban Centre	1	4	1	0
2.80167	3.30378	4.52767	4.65756	4.87354	0	3	9	9	Urban Centre	1	4	1	0
1.10639	2.28693	7.78106	17.5064	18.9162	0	0	0	2	Urban Centre	1	3.99566	1.10908	0
0.508722	1.40532	1.94494	2.01391	2.66251	3	5	9	9	Urban Centre	1	4	1.23616	0
0.564196	1.61899	1.83735	1.89925	2.08725	3	5	9	9	Urban Centre	1	4	1	0
0.486698	1.94735	1.96325	2.84528	2.94149	0	4	9	9	Urban Centre	1	4	1	0
1.09112	1.21061	1.66904	1.95619	1.99646	3	5	9	9	Urban Centre	1	4	1	0
26.7901	35.2109	59.5009	71.4646	74.9166	0	0	0	2	Urban Cluster	1.02695	4.02562	2.59138	0
29.9922	37.5848	76.438	92.4714	97.1365	2	2	2	2	Urban Centre	1	4.00306	1.36167	0
18.3177	51.7508	62.2324	62.6769	64.4237	0	0	3	6	Urban Cluster	1.01731	3.95967	2.67556	0
8.30602	12.7643	46.5963	49.4067	49.4467	0	1	1	1	Urban Centre	1	3.98375	1	0
27.0897	32.3165	80.8367	81.9172	86.5558	0	0	2	2	Rural	1.26594	4.31978	2.8945	0
18.7569	51.1186	61.5989	62.06	63.9413	0	0	3	6	Urban Cluster	1.01731	3.95967	2.67556	0
17.7833	52.6505	63.1701	63.6027	65.198	0	0	3	6	Urban Cluster	1.01731	3.95967	2.67556	0
24.8871	34.814	61.1838	66.8204	66.8336	0	0	0	0	Rural	1.56645	4.16871	2.96963	0
21.9931	70.2786	72.2972	82.6277	83.3098	0	0	3	5	Urban Cluster	1.0174	4.17588	2.2386	0
29.3733	38.9251	63.0174	63.1314	64.709	0	0	0	0	Rural	1.5157	3.77464	2.94986	0
29.868	39.5189	62.8574	62.9811	64.5154	0	0	0	0	Rural	1.5157	3.77464	2.94986	0
30.4699	32.2738	56.6439	59.0907	59.1237	0	0	0	0	Rural	1.56645	4.16871	2.96963	0
41.9707	52.0602	52.8083	62.3422	65.1022	0	0	0	3	Rural	1.10444	4.04996	2.26465	0
27.6112	27.8544	28.8852	34.0271	34.2429	0	0	0	1	Rural	1.06759	3.95355	2.13956	0
25.5768	31.9608	40.8173	43.2521	43.7729	0	0	0	0	Urban Centre	1	3.98367	1.00174	0
24.6857	32.8343	40.0418	41.1299	41.7794	0	0	0	0	Urban Centre	1	3.98367	1.00174	0
9.43908	13.5711	15.5906	41.4872	51.9551	0	1	1	1	Urban Centre	1	3.99987	1	0
21.6586	39.4676	39.4853	41.809	50.0572	0	0	0	1	Urban Cluster	1	3.98156	2	0
28.2127	28.5279	28.6503	30.7086	34.4045	0	0	0	1	Urban Centre	1.00077	3.78195	1.58604	0
26.8779	27.2082	27.3143	29.5257	33.0807	0	0	0	1	Urban Centre	1.00077	3.78195	1.58604	0
26.8188	27.2019	27.4485	30.7013	33.2279	0	0	0	1	Urban Centre	1.00077	3.78195	1.58604	0
27.592	27.9962	28.1033	30.9414	33.9275	0	0	0	1	Urban Centre	1.00077	3.78195	1.58604	0
32.4579	33.4347	35.9769	37.1494	37.7572	0	0	0	1	Rural	1.13719	3.79443	2.84272	0
10.5484	13.9183	18.6916	39.1182	52.6559	1	1	1	1	Urban Centre	1	3.98836	1	0
39.2357	44.4399	46.5073	48.9579	50.1696	0	0	0	0	Urban Cluster	1	3.73709	1.93147	0
0.532469	17.9338	24.1956	28.0853	29.4171	0	0	0	2	Urban Cluster	4.86875	3.80317	4.95505	0
0.179023	16.1949	24.3395	37.183	39.8185	0	0	0	0	Urban Cluster	3.87438	3.99068	4.36929	0
0.920852	15.9679	23.2579	36.2655	39.2363	0	0	0	0	Urban Cluster	3.87438	3.99068	4.36929	0
13.2121	22.26	23.1808	34.2552	35.118	1	1	1	2	Urban Centre	1.20816	3.26727	2.17663	0
25.8747	36.7692	39.8261	40.618	42.0718	0	0	0	1	Rural	4.71572	3.66411	4.94679	0
21.6002	34.15	36.9834	36.9933	38.5997	0	0	0	2	Urban Cluster	4.99311	4.20172	4.96186	0
7.61563	13.4096	44.9411	47.7362	47.8123	0	1	1	1	Urban Centre	1	3.98807	1	0
28.7048	29.5182	55.4995	66.308	66.3741	0	0	0	0	Rural	1.07577	3.98102	2.21618	0
3.42572	10.656	44.8866	45.7479	46.0541	1	1	1	1	Urban Centre	1	4	1	0
9.34538	13.6629	13.8249	42.9377	50.6028	0	1	1	2	Urban Centre	1	3.99363	1	0
7.32533	7.42718	9.87036	13.5193	14.1203	0	1	1	5	Urban Centre	1	3.68643	1	0
5.65915	23.7689	45.3767	45.4608	45.9949	1	1	1	1	Urban Centre	1	4	1.89127	0
3.57946	21.7678	43.1586	43.2426	44.3219	0	1	1	1	Urban Centre	1	3.98579	1.66225	0
8.98537	26.1432	26.8699	26.9669	30.0599	0	0	0	2	Urban Cluster	1.2175	3.95071	2.19973	0
39.5416	58.691	59.6408	59.7728	61.9348	0	0	1	1	Rural	1.14169	3.92315	2.0994	0
83.2992	101.92	103.409	119.421	122.06	0	0	2	4	Urban Centre	1.06909	3.94396	2.2645	0
48.6957	87.9037	88.3746	104.437	106.276	0	0	0	5	Urban Cluster	1	3.96374	3.00669	0
54.9644	57.7012	62.3544	64.9599	65.689	0	0	0	0	Urban Cluster	2	3.81305	2.89664	0
59.5763	61.4066	66.669	70.1142	70.8058	0	0	0	0	Urban Cluster	1.83678	3.39809	2.87133	0
22.0692	40.1214	57.0974	57.2564	57.6749	0	0	1	1	Urban Centre	1.20504	4.73896	3.09225	0
6.6563	44.4844	46.0566	49.688	56.9331	0	0	0	1	Urban Centre	1	3.89634	1	0
8.89063	44.3627	45.6687	50.5368	54.5733	0	0	0	1	Urban Centre	1	3.9179	1	0
7.33123	44.9803	46.4284	50.5949	56.1345	0	0	0	1	Urban Centre	1	3.99739	1	0
7.97458	44.9556	46.3312	50.833	55.4919	0	0	0	1	Urban Centre	1	3.9179	1	0
6.69937	45.0477	46.5662	50.4003	56.7828	0	0	0	1	Urban Centre	1	3.99739	1	0
5.96585	45.6616	47.2228	50.8051	57.5015	0	0	0	1	Urban Centre	1	3.99739	1	0
4.57523	47.8462	49.4453	52.6713	59.1171	0	0	0	1	Urban Centre	1	4	1	0
5.5384	47.3562	48.8773	52.5101	58.129	0	0	0	1	Urban Centre	1	4	1	0
5.49713	43.7652	45.8033	47.2387	60.5281	0	0	0	1	Urban Centre	1	3.89634	1	0
63.4879	64.4284	68.4774	70.2153	72.4079	0	0	0	0	Urban Centre	1.17337	3.49918	2.00005	0
3.488	12.0517	23.9395	24.8363	32.3899	0	0	1	3	Rural	4.33029	3.82178	4.87912	0
19.6187	27.8636	28.9839	30.3275	36.6684	0	0	0	3	Rural	3.92488	3.8274	4.03469	0
14.1711	14.9979	16.0811	32.4461	41.5064	0	0	1	2	Urban Cluster	1.00203	3.82165	2.02082	0
41.6209	46.3275	70.9668	89.2575	96.5013	0	0	2	2	Urban Cluster	1	4.85896	3.03107	0
11.4919	15.796	20.8341	24.8678	35.4539	0	0	0	3	Urban Centre	1.48802	3.99394	3.42374	0
4.18331	13.7047	40.8208	41.1936	41.4951	1	1	1	1	Urban Centre	1	3.99527	1.18758	0
20.635	59.7742	72.2565	73.1528	75.5363	0	0	3	6	Urban Cluster	1	3.95939	3	0
93.0258	98.6073	112.08	112.417	117.784	0	2	2	4	Urban Centre	1.37758	3.65743	2.65726	0
90.1459	104.558	112.431	113.21	113.958	2	2	2	4	Urban Centre	1	3.88216	1.63148	0
40.6086	47.9389	48.1303	48.9506	59.66	0	0	0	0	Rural	2.0027	3.51391	3.07014	0
70.2445	84.4705	85.0012	91.2311	91.7793	0	0	0	2	Urban Cluster	1.6117	3.685	3.05331	0
61.3749	66.1546	67.9523	71.0653	74.8172	0	0	0	0	Urban Centre	1.30846	3.43246	2.60036	0
6.76419	14.3683	14.5182	16.575	25.5805	0	0	0	0	Urban Cluster	1.40817	3.95689	3.39262	0
47.7505	53.2659	53.7787	55.3595	55.7294	0	0	0	1	Rural	2	3.65426	3.59758	0
21.2778	26.9385	29.1912	30.3701	31.1125	0	0	0	0	Urban Cluster	1.61508	3.75912	3.05514	0
54.1334	96.2162	96.4983	98.4138	103.628	0	0	0	0	Urban Cluster	1.75365	3.94123	3.53944	0
17.0038	17.2811	17.6449	21.1212	24.1025	0	0	0	2	Rural	4.13368	3.3026	4.98729	0
5.13296	5.55546	6.45642	9.42516	10.9445	0	0	0	2	Urban Centre	1	3.87817	2.00011	0
31.7299	32.7105	41.1066	50.3807	50.5323	1	1	4	6	Urban Cluster	1.99891	3.26417	3.69218	0
11.5173	11.6529	13.2448	31.9432	31.9905	0	1	6	33	Urban Centre	1.1794	3.75441	2.37664	0
4.58526	4.60669	18.23	19.175	22.3309	0	0	4	8	Urban Cluster	1.07595	3.35682	2.15613	0
4.43699	4.4491	18.558	19.4823	22.3203	0	0	3	8	Urban Cluster	1.07595	3.35682	2.15613	0
3.68845	3.71436	19.0644	20.024	21.3929	0	0	3	8	Urban Cluster	1.07807	3.43002	2.11586	0
21.2945	39.8904	64.7055	74.8831	77.4948	0	0	1	1	Rural	3.70723	3.95473	4.68989	0
2.18916	23.3219	35.6718	49.3902	54.6636	1	1	4	17	Urban Cluster	2.11155	3.49652	3.7597	0
1.5695	23.9873	35.2576	48.7248	54.041	1	1	4	17	Urban Cluster	2.11155	3.49652	3.7597	0
10.5244	11.5861	20.827	20.8642	28.5068	3	5	6	33	Urban Centre	1	3.97823	1.21778	0
9.41367	10.432	21.9484	22.0477	27.6258	3	5	6	35	Urban Centre	1	4	1.24139	0
10.5344	11.5317	20.8705	21.0072	28.791	3	4	6	35	Urban Centre	1	3.97823	1.21778	0
7.20896	8.16888	24.2589	24.3929	25.6122	3	5	6	35	Urban Centre	1	4	1	0
7.34003	8.29423	24.1441	24.2842	25.7504	3	5	6	35	Urban Centre	1	4	1	0
38.4032	57.7782	59.8859	66.4889	73.7352	0	0	0	4	Urban Cluster	2.7866	3.73837	4.45841	0
50.9055	58.1196	62.6501	68.3953	72.2761	0	0	0	4	Urban Cluster	2.7866	3.73837	4.45841	0
24.0159	26.0382	26.1367	36.3847	36.4348	0	0	1	1	Rural	2.50225	3.31962	4.43573	0
9.74197	9.75604	11.0359	14.1453	27.1708	0	0	1	6	Rural	2.58866	3.08869	4.9744	0
35.3694	37.5748	38.2538	38.8056	41.4153	0	0	0	19	Urban Cluster	2.27059	3.75343	4.58867	0
16.4499	42.2611	73.5941	84.5772	88.9615	6	6	11	26	Urban Cluster	2.38535	3.95511	4.34881	0
6.81473	16.0068	23.1559	24.9976	25.1663	0	0	0	24	Urban Centre	1.47482	3.73851	3.43537	0
135.653	160.194	170.298	172.818	173.172	0	0	0	3	Urban Cluster	1.591	3.97816	2.73891	0
140.746	166.455	175.453	175.715	177.973	0	0	0	2	Urban Centre	1	4	2.21223	0
140.214	166.558	175.66	176.265	178.18	0	0	0	2	Urban Centre	1	4	2.21223	0
161.374	180.898	194.35	194.727	217.545	0	0	0	1	Urban Centre	2.31087	3.97796	3.65834	0
6.12955	16.8879	22.2173	24.3652	24.4977	0	0	0	24	Urban Centre	1.47482	3.73851	3.43537	0
3.67364	13.9669	19.7446	19.8027	25.7092	0	0	0	22	Urban Cluster	1.73112	3.3962	4.12415	0
3.56493	5.0981	5.44051	6.2308	7.06756	0	19	19	23	Urban Centre	1.4545	3.96548	3.17827	0
2.38362	3.51743	4.6127	4.75553	5.98179	19	19	19	23	Urban Centre	1.4545	3.96548	3.17827	0
4.46512	6.37724	6.75506	6.85125	13.2139	0	19	19	23	Rural	1.4545	3.96548	3.17827	0
3.47609	5.87121	6.38663	6.94122	13.6723	0	19	19	23	Urban Centre	1.4545	3.96548	3.17827	0
6.06266	16.785	22.182	24.4726	24.6083	0	0	0	24	Urban Centre	1.47482	3.73851	3.43537	0
6.05613	8.48282	8.96956	9.38673	16.2118	0	19	19	23	Urban Centre	1.4545	3.96548	3.17827	0
1.53939	3.24797	4.32532	4.68061	6.95609	19	19	19	23	Urban Centre	1.4545	3.96548	3.17827	0
24.4452	25.0147	29.8016	38.1743	38.6997	0	0	0	2	Urban Cluster	3.20372	2.86722	4.93598	0
13.5293	14.8429	21.5127	25.8715	36.0035	0	0	0	2	Urban Cluster	2.74226	3.04406	4.73466	0
23.4423	24.3807	28.0807	36.6767	38.5778	0	0	0	2	Urban Cluster	3.20372	2.86722	4.93598	0
6.99883	16.3689	28.2746	32.9635	40.1823	0	0	0	2	Urban Cluster	2.11406	3.57336	4.48056	0
16.4214	17.1675	20.1783	22.4838	23.9349	0	1	1	8	Urban Cluster	2.58866	3.08869	4.9744	0
9.13104	14.772	25.82	30.4538	38.6145	0	0	0	2	Urban Cluster	2.11406	3.57336	4.48056	0
20.7123	25.7441	36.1317	36.551	39.7163	0	0	2	13	Urban Cluster	3.1126	3.07896	4.84553	0
17.2783	18.427	22.671	32.5812	32.6913	0	0	1	2	Rural	3.20372	2.86722	4.93598	0
17.0884	17.2108	20.73	22.9159	24.6316	1	1	1	8	Urban Cluster	2.58866	3.08869	4.9744	0
66.4469	68.8532	70.4482	71.0774	72.1987	1	1	2	5	Urban Cluster	3.15637	3.69411	4.48136	0
67.6113	70.6359	82.4984	82.8837	84.0156	0	0	2	5	Rural	4.60178	3.57947	5	0
74.1841	76.484	85.2156	85.7796	86.9051	0	0	2	5	Rural	4.60178	3.57947	5	0
11.7917	18.0965	46.8896	59.2771	62.9512	4	8	8	27	Urban Centre	1.42887	3.96124	3.51224	0
10.9554	24.9523	52.6691	65.5078	68.2236	0	8	16	30	Urban Cluster	1.54065	3.94707	3.59094	0
10.7409	25.4896	53.2673	66.0993	68.8199	0	4	16	30	Urban Cluster	1.54065	3.94707	3.59094	0
30.0938	30.3416	31.4745	33.0772	36.7267	0	0	0	21	Urban Cluster	2.32819	3.81448	4.53392	0
8.36936	9.16381	9.44829	10.5816	11.6162	0	19	20	23	Urban Cluster	1.89987	3.94029	3.68129	0
30.6786	46.1428	76.5943	82.4785	83.3435	0	0	3	22	Rural	4.17504	3.89792	5	0
32.4022	43.8713	43.9481	44.5589	47.401	0	0	0	1	Urban Cluster	4.73232	3.76713	4.93736	0
8.66684	20.9873	24.9009	25.394	26.8966	1	1	1	2	Rural	2.0761	3.18817	4.17244	0
11.8344	14.4216	15.3808	18.1633	24.0385	0	0	3	25	Urban Cluster	2.47927	3.70911	4.67548	0
5.4729	12.5111	16.815	17.7155	19.4144	0	0	23	24	Urban Cluster	2.34396	3.3316	4.63344	0
11.9827	14.355	15.313	18.3437	24.1166	0	0	3	25	Urban Cluster	2.47927	3.70911	4.67548	0
0.0844745	14.5036	17.2326	17.2449	28.0286	0	0	4	39	Rural	3.35951	3.49065	5	0
26.4909	28.7256	29.0889	31.817	35.2544	0	0	1	17	Urban Cluster	2.89865	3.15663	4.99598	0
6.60692	9.46119	18.0284	18.5064	18.6595	0	0	23	23	Urban Cluster	3.35951	3.49065	5	0
35.1429	58.3602	60.4539	60.5849	60.5849	0	0	0	13	Urban Cluster	2.11286	3.94169	4	0
83.0673	115.403	117.069	117.076	117.076	0	0	0	2	Urban Cluster	2.1176	3.81952	4.58043	0
5.83785	206.704	234.585	236.688	236.817	2	2	3	3	Urban Centre	1.63678	3.99827	2.56204	0
37.5135	48.1078	61.0762	67.9188	76.9042	0	0	0	0	Rural	4.07021	3.52533	5	0
2.24147	55.2145	57.9703	58.3999	67.1441	0	0	0	0	Urban Centre	1.16305	3.97187	2.62652	0
3.32882	54.7618	57.0786	59.5447	66.3742	0	0	0	0	Urban Centre	1.16305	3.97187	2.62652	0
22.4756	33.2682	38.6881	40.458	43.5065	2	3	4	5	Urban Centre	1	4	1.034	0
22.4373	34.884	36.9868	41.1168	43.6666	2	3	4	5	Urban Centre	1.00494	3.60104	2.08272	0
19.8462	34.4539	38.0827	38.1567	40.9011	2	3	4	7	Urban Centre	1.00021	3.76519	1.72293	0
3.81458	12.682	20.6365	50.8114	79.8497	3	3	3	3	Urban Cluster	1.62172	4.0756	2.73936	0
2.51853	13.989	20.4476	51.698	80.5234	3	3	3	3	Urban Cluster	1.62172	4.0756	2.73936	0
17.917	18.6796	19.8836	29.2428	29.3105	0	0	0	8	Urban Cluster	1.54879	3.70935	3.2478	0
21.073	41.3407	71.0205	83.3622	84.8639	0	0	0	0	Urban Cluster	3.29067	3.92059	4.58964	0
48.6851	49.2596	56.5572	63.7318	71.379	0	0	0	0	Rural	4.72936	3.2774	5	0
37.7657	194.528	220.222	222.943	224.396	0	0	1	3	Urban Cluster	3.89018	3.97557	5	0
1.48848	209.371	237.765	239.836	239.955	2	2	3	3	Urban Centre	1.51154	4	2.91554	0
1.38079	209.34	237.715	239.788	239.907	2	2	3	3	Urban Centre	1.51154	4	2.91554	0
58.2237	87.0755	88.9965	89.0729	89.0729	0	0	0	4	Urban Cluster	2.14002	3.80243	4.2274	0
104.712	106.542	135.277	137.138	137.196	0	0	0	3	Rural	2.57786	3.75561	5	0
58.5939	76.2062	78.5684	78.7992	78.7992	1	1	1	3	Urban Cluster	2.36239	3.8599	4	0
48.742	190.632	214.116	216.422	216.626	0	0	0	3	Urban Cluster	2.36783	3.9963	3.91937	0
3.53197	206.885	235.195	237.271	237.391	2	2	3	3	Urban Centre	1.34904	4	2.75132	0
61.2681	152.869	179.132	181.305	181.458	0	0	0	1	Urban Centre	1.42265	3.98631	3.3332	0
85.9471	227.348	229.91	232.29	235.07	0	0	0	0	Urban Cluster	3.93851	3.89687	4.98666	0
3.30703	207.564	235.711	237.798	237.921	2	2	3	3	Urban Centre	1.40955	4	2.84056	0
77.4931	105.138	107.17	107.279	107.279	0	0	0	3	Urban Centre	1.33842	3.99935	3.12649	0
49.3743	189.424	212.883	215.19	215.393	0	0	0	3	Urban Cluster	2.36783	3.9963	3.91937	0
4.2508	206.173	234.504	236.579	236.699	2	2	3	3	Urban Centre	1.34904	4	2.75132	0
11.4382	15.1205	18.7905	22.2907	27.7769	0	1	1	2	Rural	2.03722	3.77828	4.16345	0
4.20854	16.0021	25.9683	29.4319	30.1221	0	0	1	20	Urban Centre	1.48804	3.65222	3.47722	0
12.3391	17.508	21.7294	25.1617	28.6103	1	1	1	2	Urban Centre	1.14418	3.97264	3.25618	0
10.0832	17.7143	19.3647	20.9369	23.9728	0	0	1	24	Urban Cluster	3.00742	3.09269	5	0
15.5324	16.7169	26.47	27.4588	29.2204	0	0	1	2	Rural	2.03722	3.77828	4.16345	0
7.63372	18.9475	20.2527	21.2304	25.8995	0	0	1	24	Urban Cluster	2.71321	3.04988	5	0
20.0395	23.7609	24.7218	24.9192	42.4048	0	0	1	1	Rural	2.70602	2.99396	4.51115	0
3.59027	16.0623	24.6012	24.613	29.3121	0	0	1	24	Urban Cluster	2.71321	3.04988	5	0
11.8167	18.1329	22.3758	25.5567	28.0971	1	1	1	2	Urban Centre	1.14418	3.97264	3.25618	0
10.6343	14.7748	17.4917	20.3261	27.7349	0	1	1	2	Rural	2.58619	2.94822	4.56696	0
12.3982	18.5517	22.7017	26.3668	28.6737	1	1	1	2	Urban Centre	1.14418	3.97264	3.25618	0
7.27592	7.45892	10.4977	21.5245	23.9548	0	0	1	5	Urban Cluster	3.78987	2.80053	5	0
2.0674	2.39878	3.8725	4.60355	6.92121	19	19	20	23	Urban Centre	1.01156	3.99907	2.59251	0
12.6301	13.9371	17.1921	19.316	29.3233	0	1	1	2	Rural	2.58619	2.94822	4.56696	0
4.70132	12.8628	23.8867	28.4016	30.8057	0	0	1	20	Urban Cluster	1.48804	3.65222	3.47722	0
14.6647	19.4168	23.25	28.3913	30.8507	1	1	1	2	Urban Centre	2.03722	3.77828	4.16345	0
1.81403	2.27677	3.83355	4.32682	7.21755	19	19	20	23	Urban Centre	1.01156	3.99907	2.59251	0
6.39192	7.81859	10.2344	20.346	25.7618	0	0	2	5	Urban Cluster	3.00742	3.09269	5	0
12.2297	15.8003	18.8232	22.005	23.3102	0	0	1	24	Rural	3.00742	3.09269	5	0
3.86489	4.53404	15.8343	18.3971	28.9385	0	0	1	2	Rural	3.15053	2.9058	4.99283	0
9.73397	9.73843	11.022	14.1662	27.1949	0	0	1	6	Rural	2.58866	3.08869	4.9744	0
9.78896	11.3525	11.7607	12.6328	25.5159	0	0	1	6	Urban Cluster	2.58866	3.08869	4.9744	0
11.6844	14.0248	17.2434	18.3015	19.2935	0	0	22	25	Urban Cluster	1.80701	3.76565	3.83171	0
18.6686	18.8437	19.7261	21.8005	22.0291	0	0	3	25	Urban Cluster	2.47927	3.70911	4.67548	0
51.5787	71.1935	80.2175	83.7818	94.7406	0	0	0	5	Rural	3.85902	3.23511	4.95589	0
106.936	108.479	109.762	111.938	113.642	0	0	1	2	Urban Cluster	2.91687	3.97231	4.39482	0
12.225	13.1836	20.208	26.6309	41.289	0	0	3	34	Urban Cluster	2.72866	3.58404	5	0
87.5137	122.071	125.01	125.921	135.437	4	32	110	230	Rural	4.75282	2.994	4.22525	0
78.4781	120.645	123.412	130.093	136.22	0	32	100	219	Rural	4.76099	3.61107	4.57949	0
85.8068	114.159	117.016	121.94	142.807	2	7	116	352	Urban Cluster	4.92885	3.4114	4.93519	0
71.2617	109.888	112.307	129.919	149.366	0	56	76	319	Rural	4.33475	3.88892	4.60726	0
70.3951	112.072	114.515	131.201	146.966	1	49	75	320	Rural	4.33475	3.88892	4.60726	0
25.5884	67.2195	68.1472	73.9815	75.8458	0	11	32	108	Urban Cluster	3.41919	3.25362	4.30176	0
18.4747	73.6943	74.6366	79.3162	83.5263	11	12	69	133	Urban Cluster	2.38037	3.81828	4.00021	0
3.01835	4.07183	68.3679	157.885	174.055	584	633	739	969	Urban Centre	1.50489	4	2.50489	1
1.6365	3.25526	67.6538	160.381	171.791	579	626	734	967	Urban Centre	2.0005	3.99506	3.10265	0
10.3603	13.2147	72.8856	149.526	181.481	25	58	737	980	Urban Cluster	4.95566	4.67948	4.99531	0
4.32349	7.38532	71.6207	155.485	175.771	584	662	736	987	Urban Centre	1.53282	4.01981	2.72991	1
89.097	89.2949	104.472	130.72	146.875	0	0	27	120	Rural	5	4.52519	5	0
10.345	12.3776	80.5571	164.119	166.131	9	614	745	1001	Urban Centre	3.33722	4.32046	4.1472	0
10.8705	12.9347	81.1168	164.179	166.027	10	614	745	1001	Urban Centre	3.33722	4.32046	4.1472	0
22.5099	46.9071	49.7979	171.573	183.587	5	14	336	630	Rural	4.83895	4.03624	4.72423	0
7.08209	62.388	65.1305	173.533	193.983	165	175	223	672	Urban Cluster	4.83895	4.03624	4.72423	0
88.3434	96.2454	118.267	118.677	284.899	1	1	115	297	Rural	4.32164	4.86361	5	0
68.3891	71.0518	92.9209	104.133	237.075	0	0	65	253	Rural	5	3.91655	5	0
2.50134	4.11516	70.1147	163.714	168.05	599	629	746	967	Urban Centre	2.31999	4.08127	3.31206	0
77.5097	88.1566	89.6675	95.5921	259.825	0	0	37	284	Rural	4.15813	4.92206	5	0
2.05091	5.28171	72.8592	159.716	171.407	587	624	747	988	Urban Centre	1	4	2.02637	1
1.45698	4.97108	71.8143	158.702	172.578	583	623	747	991	Urban Centre	1	4	2.02637	1
2.5892	3.91756	72.1229	162.029	169.285	606	637	747	987	Urban Centre	1.50929	4.01256	3.06782	0
4.14912	6.11156	74.3169	162.178	168.773	603	636	738	989	Urban Centre	1.50929	4.01256	3.06782	0
2.01048	2.43881	70.6157	161.703	169.884	603	629	746	961	Urban Centre	1.50929	4.01256	3.06782	0
6.46828	8.52031	76.7303	162.793	167.834	12	635	738	986	Urban Centre	1.50929	4.01256	3.06782	0
9.78225	11.5225	79.6095	164.849	165.499	9	627	745	1002	Urban Centre	1.85102	4	3.00388	0
8.50656	10.4991	78.6895	163.623	166.794	9	630	745	1001	Urban Centre	1.85102	4	3.00388	0
76.0573	78.7022	98.0751	102.899	175.602	2	4	152	274	Rural	4.88691	3.88487	4.30408	0
59.1094	62.3548	70.4342	130.384	200.257	0	8	18	353	Rural	5	3.95969	4.99901	0
75.3392	102.334	104.679	125.223	154.731	5	7	203	327	Rural	4.99943	3.94554	4.85648	0
83.1976	85.156	87.8597	116.822	154.341	127	129	142	290	Urban Centre	1.73011	3.98403	3.30055	0
114.286	131.724	159.901	160.461	314.528	0	0	37	146	Rural	4.51023	4.88695	5	0
1.33145	3.03192	69.5362	159.284	172.446	584	624	734	967	Urban Centre	1.64831	4	2.31232	1
0.838501	3.19593	70.0211	159.404	172.231	584	624	734	990	Urban Centre	1.64831	4	2.31232	1
1.45675	3.97672	70.0057	158.476	173.138	584	634	735	990	Urban Centre	1.01992	4	2.028	1
1.77387	4.42606	70.154	158.049	173.526	584	634	735	990	Urban Centre	1	4	2	1
6.35966	7.60797	67.3741	154.381	177.711	21	635	740	964	Urban Centre	1.51069	4	2.68838	0
2.59641	5.22958	70.1998	157.179	174.369	583	634	737	990	Urban Centre	1.51069	4	2.68838	1
3.37135	5.32977	69.1835	156.734	175.008	583	633	740	969	Urban Centre	1.51069	4	2.68838	1
3.42888	5.67463	69.6064	156.485	175.166	583	634	740	992	Urban Centre	1.51069	4	2.68838	1
4.14806	6.4743	69.7528	155.692	175.916	583	652	740	990	Urban Centre	1.51069	4	2.68838	0
47.4489	47.8271	47.8271	48.1408	48.1669	0	0	0	22	Urban Cluster	2.09034	3.58243	3.47046	0
29.7336	44.0761	57.6689	59.2788	59.5405	0	0	1	2	Urban Cluster	2.42381	3.74579	3.68951	0
48.8708	49.8243	50.9609	51.3222	51.6911	0	0	0	1	Urban Centre	1.13503	3.99235	2.382	0
12.9842	14.3978	15.6105	18.9833	20.3059	0	0	29	32	Urban Centre	1.15231	3.99838	2.20757	0
3.91474	10.8421	14.4519	15.1495	19.1612	1	7	28	34	Urban Centre	1.82799	3.93281	2.98106	0
2.76835	9.56131	13.0636	14.1977	17.96	4	7	28	34	Urban Centre	1	3.99932	1.08464	0
4.01379	8.14818	11.1172	13.1875	16.2586	1	24	28	34	Urban Centre	1	3.99656	1.15401	0
1.60501	8.0185	11.4845	12.7521	16.4181	4	25	28	34	Urban Centre	1	4	1.03289	0
1.41011	7.57037	11.0259	12.3305	15.9684	4	25	28	34	Urban Centre	1	4	1.03289	0
0.686855	6.70459	10.2369	11.3683	15.1012	5	25	28	34	Urban Centre	1	4	1	0
1.19782	6.7401	10.392	10.9069	14.9586	5	27	28	34	Urban Centre	1	4	1	0
2.00442	5.5139	8.94209	10.3692	13.9017	5	27	28	34	Urban Centre	1	4	1	0
1.72948	6.45633	10.1116	10.4672	14.5831	6	27	28	34	Urban Centre	1	4	1.00179	0
1.44333	5.59572	9.22713	10.0103	13.9144	6	27	28	34	Urban Centre	1	4	1	0
5.51474	5.78868	7.96707	8.97742	12.4564	5	27	28	34	Urban Centre	1	4	1	0
4.72527	5.74844	6.89084	7.83419	11.3488	24	28	28	34	Urban Centre	1	4	1	0
3.70952	5.44369	6.48916	6.63775	9.88504	23	28	28	34	Urban Centre	1	4	1	0
3.90466	5.39637	6.59069	6.82718	9.86806	23	28	28	34	Urban Centre	1	4	1	0
1.35132	2.31681	4.15735	7.10339	8.29066	22	27	28	35	Urban Centre	1	3.99757	1.00071	0
1.75076	2.7971	3.30818	5.61375	6.44218	22	27	28	35	Urban Centre	1	4	1	0
2.13791	4.26293	4.74645	6.68657	6.81604	22	27	28	35	Urban Centre	1	3.99894	1	0
68.24	81.8441	91.7373	93.2083	100.133	2	2	2	7	Urban Centre	2.18723	3.69357	3.42125	0
38.209	39.2376	39.4766	39.6144	40.1674	0	0	1	2	Urban Cluster	2.43072	3.79937	4.00069	0
2.93758	32.446	33.4327	33.4327	33.5402	10	11	12	15	Urban Centre	1	4	2.03279	0
0.679497	35.5028	36.4237	36.4237	36.5435	11	11	12	15	Urban Centre	1	4	2	1
122.386	206.649	212.94	215.821	233.191	1	2	2	23	Rural	5	4.79857	5	0
122.016	198.763	209.762	212.573	225.305	1	2	2	25	Urban Cluster	5	4.73956	5	0
132.296	207.611	210.586	213.291	239.806	0	0	2	24	Rural	5	4.79572	5	0
79.2474	105.538	136.64	147.878	151.123	3	3	7	65	Urban Cluster	2.07292	3.99464	4.13412	0
98.4644	124.645	148.459	153.441	166.358	0	0	2	98	Rural	5	3.98652	5	0
68.2532	168.645	192.524	224.059	229.78	0	0	0	5	Urban Cluster	3.24613	3.86419	5	0
3.54297	235.053	258.332	289.68	291.095	0	0	1	5	Urban Centre	2	4	3.99958	0
132.813	166.868	192.492	193.394	194.989	0	4	5	21	Urban Cluster	4.86633	4.39011	5	0
127.956	230.232	233.348	240.117	254.102	0	0	0	4	Urban Cluster	5	4.86216	5	0
22.403	25.5453	92.798	157.338	172.884	0	3	656	862	Rural	3.33722	4.32046	4.1472	0
65.0757	67.2214	91.8731	94.7425	236.326	1	1	2	357	Rural	5	4.18316	5	0
55.4257	104.384	106.558	121.987	275.251	99	101	124	313	Urban Centre	4.37055	4.51494	4.39063	1
55.7826	103.967	106.168	122.254	274.724	97	101	124	313	Urban Centre	4.37055	4.51494	4.39063	1
5.81465	64.9651	67.729	175.118	194.742	166	171	225	802	Urban Centre	2.86831	3.99931	3.25324	1
31.0604	33.9849	37.6722	167.133	177.571	128	130	185	1258	Urban Cluster	5	3.98817	4.86902	0
91.0741	115.342	145.225	146.97	155.446	45	45	53	58	Urban Centre	1.01228	3.99972	3.00544	1
7.67663	8.99742	9.40745	9.87077	14.9065	0	1	1	1	Urban Cluster	1.27978	4.36839	3.91738	0
11.5693	12.5432	14.3191	19.6018	24.9321	0	0	0	1	Urban Cluster	1.91162	4.37282	4	0
8.66889	12.1402	17.136	18.537	19.4163	0	0	0	2	Urban Cluster	1	4.6099	3.71726	0
3.53346	14.4678	15.644	21.5455	29.1225	0	0	0	1	Urban Cluster	1.83226	4.60308	3.97153	0
8.40426	14.6124	15.9471	19.6264	19.6999	0	0	1	1	Urban Cluster	1.2259	4.73226	3.77335	0
6.11473	18.9453	19.6733	21.9586	22.533	0	0	1	2	Urban Cluster	1.07055	4.69247	2.44574	0
6.52663	14.3485	15.1521	15.165	20.7057	0	0	0	2	Urban Cluster	1	4.7151	2.82687	0
13.2215	30.8434	34.9781	44.0254	53.4775	0	0	0	2	Urban Cluster	1.00717	3.85194	2.22367	0
3.69368	49.2004	53.2572	57.1381	61.0976	0	0	0	0	Urban Cluster	1	3.5448	1.44657	0
8.12119	50.6384	54.8873	58.266	58.5109	0	0	0	0	Urban Cluster	1.10894	3.21879	2.11194	0
8.14458	19.5275	20.444	20.7701	29.2562	0	0	0	1	Urban Cluster	1.59447	4.81368	3.34276	0
6.62494	13.4005	23.3058	26.592	29.2459	0	0	0	4	Urban Cluster	1.9377	4.75123	3.993	0
52.0887	68.3737	86.3336	98.6788	100.312	0	0	3	5	Urban Cluster	2	3.49903	4	0
25.0911	29.7577	32.2375	42.4954	45.2446	0	0	0	1	Urban Cluster	2.08918	4.9026	3.63114	0
10.2156	23.3187	29.5376	32.2073	37.7194	0	0	0	1	Urban Cluster	2.33269	4.5004	3.59992	0
26.9433	41.3839	42.6157	46.7991	52.0703	0	0	0	6	Urban Cluster	2.29036	4.17943	4	0
38.6542	38.8986	42.9125	46.166	51.2401	0	0	0	5	Urban Cluster	2.30655	4.01172	3.90703	0
17.5748	20.1289	22.3373	24.2387	33.1678	0	0	0	0	Rural	1.999	4.56794	3.69435	0
85.402	107.721	110.207	110.259	111.149	0	0	1	1	Rural	2.00604	3.37314	4	0
0.968646	2.71566	3.29262	3.65203	8.71646	1	1	1	1	Urban Centre	1	4	1	0
0.252983	2.347	8.227	8.84421	10.845	0	0	0	0	Urban Centre	1	3.99993	1.00007	0
0.998424	9.15759	24.9501	31.9385	32.7863	0	0	0	3	Urban Cluster	1.05868	3.63094	3.28932	0
1.27464	4.20153	4.75805	6.36957	6.57247	1	1	1	2	Urban Centre	1	4	1.42223	0
1.79117	5.37481	8.59161	12.1716	13.5939	0	0	1	6	Urban Centre	1	4	2	0
10.9217	13.1724	13.2947	14.7224	18.1028	0	0	0	2	Urban Centre	1.00039	3.99495	2.09936	0
11.0779	11.3407	11.5031	12.8986	14.029	0	0	0	2	Urban Centre	1	4	2	0
6.51019	14.6103	20.0789	20.1059	26.9361	0	0	0	0	Urban Centre	1	3.39188	1.92839	0
2.08415	24.4775	24.915	25.0182	25.0381	0	0	0	2	Rural	1	4.18596	2.00032	0
1.68511	38.4642	79.2837	81.477	83.0179	2	2	2	2	Urban Centre	1.09686	3.99899	2.00115	0
49.347	58.8581	62.0191	68.8198	71.2151	0	0	0	0	Urban Centre	1.501	2.88267	2.29373	0
25.1596	36.2194	57.9051	74.1647	76.4666	0	0	0	2	Urban Centre	1.20735	3.50559	2.38525	0
31.0225	51.8949	66.4382	75.7802	93.688	0	0	0	2	Rural	2.43575	3.22201	3.95685	0
58.581	66.7319	67.61	72.7489	83.3865	0	0	0	2	Urban Cluster	1.30982	3.87081	3.00387	0
29.4212	40.5964	45.8989	49.1924	51.2723	0	0	0	0	Rural	2.44032	3.19799	3.04373	0
3.49036	4.53971	9.65914	10.1084	10.4387	0	0	0	0	Urban Cluster	1	3.47455	2.8459	0
13.2831	20.6168	32.1665	50.7654	56.5948	0	2	10	18	Urban Cluster	2.48494	3.60423	4.07038	0
0.309902	25.6831	53.0375	69.5047	73.0218	0	0	10	20	Urban Cluster	2.84652	3.74189	4.88656	0
1.80841	2.37802	4.20755	5.34536	9.67886	1	1	1	5	Urban Centre	1	4	1	0
7.21832	18.9444	20.3013	21.5728	23.9792	0	0	0	1	Urban Cluster	1.03785	3.41279	2.03762	0
0.200036	2.46179	2.48784	3.021	3.47448	3	3	3	3	Urban Centre	1	4	1	0
0.368894	2.40169	2.67312	3.47158	3.7013	0	3	3	3	Urban Centre	1	3.99981	1	0
0.563828	1.21035	2.84047	2.88243	2.99733	3	3	3	3	Urban Centre	1	3.98788	1	0
0.560992	2.87719	2.97068	9.34293	9.72384	3	3	4	5	Urban Centre	1	4	1	0
5.9854	10.6893	12.1133	12.8042	21.811	0	0	0	2	Urban Centre	1	4	1	0
21.3377	22.2447	38.5947	50.7593	58.945	0	0	2	3	Urban Cluster	1	3.98861	1.00258	0
1.72272	3.5152	15.0493	26.9809	36.145	1	2	3	4	Urban Centre	1	4	1	0
2.32323	5.23607	18.1455	25.831	27.5493	0	0	0	0	Urban Centre	1.01657	3.95521	1.28904	0
1.68275	2.20367	15.7198	22.8335	25.8226	0	0	0	0	Urban Centre	1	3.64711	1.02776	0
2.59631	3.87704	16.6748	21.86	27.3095	0	0	0	0	Urban Centre	1	4	1	0
1.24539	3.3196	15.353	21.3344	25.9411	0	0	0	0	Urban Centre	1	3.64711	1.02776	0
0.768374	1.9736	3.1305	4.48118	4.99744	0	3	3	3	Urban Centre	1	4	1.05737	0
27.9023	28.1019	38.5059	42.5482	45.4547	0	1	1	2	Rural	4.18592	3.60759	4.03019	0
1.50675	7.6267	16.2311	21.6707	21.6824	0	0	0	1	Urban Cluster	1.09927	3.98745	2.28837	0
6.67683	8.20422	10.4052	10.4052	11.0536	0	0	0	2	Urban Cluster	1.65282	3.97958	3.00595	0
28.7089	32.0724	44.7618	45.2464	45.9804	0	0	1	1	Rural	2.8026	3.98125	4	0
65.4409	70.1161	87.5848	87.8758	88.2348	0	0	2	27	Rural	2.56387	3.73912	4.55783	0
111.117	113.899	115.492	118.291	120.427	81	86	88	93	Urban Centre	1.00551	3.99987	1.95271	0
33.7035	36.6353	40.4738	41.3718	44.3909	0	0	0	1	Urban Cluster	1.40418	3.35795	3.03659	0
8.82219	9.48865	11.9733	15.0777	16.2996	0	0	1	2	Urban Centre	1	4	2.08964	0
3.08233	4.00729	4.23776	4.3608	4.47282	0	3	9	9	Urban Centre	1	4	1	0
6.38559	44.0852	45.7418	49.0107	57.4355	0	0	0	1	Urban Centre	1	3.89634	1	0
82.5518	86.4542	92.7135	95.4045	103.62	0	22	24	25	Urban Centre	1.48346	3.89056	3.35342	0
32.2886	34.156	34.5323	35.322	35.9005	0	0	1	3	Urban Cluster	1.02409	4.80586	3	0
0.677341	9.51792	11.439	11.4506	11.7895	0	0	0	9	Urban Centre	1	3.99179	1.99212	0
95.9677	110.458	157.668	161.178	169.839	0	8	41	82	Rural	3.8168	3.27679	4.3127	0
33.1406	82.1685	89.6423	90.94	99.1186	0	2	21	21	Urban Centre	1.85204	3.91524	3.49576	0
58.9576	67.2347	67.9931	78.2764	90.0479	0	0	2	32	Rural	3.7233	3.48319	4.40698	0
16.1885	26.2097	38.4809	42.3679	42.6655	0	0	1	12	Rural	2.27269	3.41545	4.50062	0
24.0518	34.7998	47.0109	50.0034	51.134	0	0	1	12	Urban Cluster	2.11892	3.91973	4.03285	0
35.9703	96.3703	104.793	108.737	111.048	0	18	20	21	Urban Cluster	2.07197	3.8434	3.6835	0
51.5682	52.5794	65.0951	78.0747	82.5357	0	0	0	13	Rural	3.81604	3.25924	4.24299	0
34.3359	97.3298	97.6516	111.28	124.26	0	0	0	13	Urban Cluster	2.09585	3.93202	3.88019	0
19.6855	113.928	118.747	127.542	128.104	0	0	0	20	Urban Cluster	2.96812	3.52657	4.89468	0
72.7181	91.6461	98.3599	99.4217	106.109	0	0	0	20	Rural	4.62543	3.09573	4.86608	0
88.5772	109.786	152.306	164.716	168.639	0	0	24	72	Rural	3.8168	3.27679	4.3127	0
78.9212	95.921	136.596	148.842	159.369	2	3	30	71	Urban Cluster	3.51512	3.33946	4.16923	0
13.9387	24.8749	37.4562	41.7649	42.3326	0	0	0	12	Rural	2.27269	3.41545	4.50062	0
33.3766	91.6079	100.166	102.154	107.083	18	20	20	21	Urban Centre	1	4	2.00045	0
4.0584	6.64878	7.57604	9.41906	13.9183	0	0	0	3	Rural	1.09871	3.55602	2.60431	0
3.08475	4.31358	4.72576	5.56335	6.86283	0	0	1	2	Urban Centre	1	4	2	0
6.33509	6.60919	7.20655	9.78193	10.8479	0	0	0	2	Urban Centre	1	3.64132	1.9179	0
8.48909	8.63742	9.33959	9.52671	12.3527	0	0	0	2	Urban Centre	1	3.06931	1.56644	0
5.77802	6.55495	8.78965	8.93399	11.5762	0	0	0	2	Urban Centre	1	3.6092	2.67208	0
1.30985	1.58155	1.70905	1.805	2.21455	2	2	3	3	Urban Centre	1	3.00449	1	0
3.88725	11.3887	15.2278	15.2736	17.6871	0	0	0	7	Urban Cluster	1	4.02331	2.87019	0
10.1923	10.3539	13.6189	30.9884	31.0342	0	1	6	33	Urban Centre	1.00454	3.96066	2.04821	0
9.84757	10.0529	14.0401	30.9298	30.9748	0	1	6	33	Urban Centre	1.00454	3.96066	2.04821	0
13.2626	14.409	18.7556	19.0043	28.427	1	4	6	33	Urban Cluster	1.03657	3.94342	1.22308	0
3.53221	8.47131	10.1947	10.2219	16.3849	0	0	0	1	Urban Centre	1	4.30334	2.03103	0
29.0942	30.2273	41.5604	46.2332	46.7211	0	3	4	7	Urban Centre	1	3.3674	1.67195	0
5.71079	11.9784	17.7364	19.3581	19.6762	0	0	2	4	Urban Cluster	1	4.6104	1.66105	0
38.2359	43.3987	45.6698	45.9985	47.5932	0	0	2	5	Urban Centre	1.00313	4.20665	2.1268	0
19.7311	24.7475	31.5641	32.2207	33.1349	0	0	2	4	Rural	1.00089	4.17392	3.04645	0
1.59045	1.62419	2.219	2.50532	2.82653	0	4	9	9	Urban Centre	1	4	1	0
70.9707	82.7735	89.7202	95.5845	95.7659	0	0	0	0	Rural	1.00866	4.03357	3.12597	0
65.0301	75.1232	75.333	77.8734	77.9611	0	0	0	1	Urban Centre	1.00021	3.95206	2.39846	0
72.301	73.8801	78.8024	88.8495	89.1591	0	0	0	0	Urban Cluster	1.01965	3.95406	3.07086	0
73.8837	78.2436	82.8487	83.0602	86.8089	0	0	0	1	Urban Cluster	1.0226	3.99088	2.25035	0
15.3773	17.3828	18.0726	26.0706	49.1246	0	0	0	0	Rural	3.16295	3.71101	3.9416	0
67.9904	71.3427	75.5738	90.4416	92.7947	0	0	0	1	Rural	1.03113	4.35188	3.54266	0
20.3612	31.9002	38.7485	45.1556	51.2986	0	1	1	3	Urban Centre	1.00366	4.82504	2.1442	0
23.7016	23.8701	25.6441	34.2209	34.9379	0	0	1	2	Rural	2.66628	3.77831	4	0
26.1286	28.3177	31.5968	31.6171	40.6795	0	0	1	2	Rural	3	4.27565	4.15347	0
38.8816	41.0096	43.0389	45.2156	46.8035	1	1	1	1	Urban Cluster	2.06367	3.98785	3.79683	0
61.1856	61.529	77.5684	86.6328	86.7021	0	0	3	25	Rural	2.72414	3.28037	4.56315	0
101.216	105.437	120.533	122.625	124.201	0	0	0	28	Urban Cluster	2.41794	3.7453	4.48074	0
130.527	130.698	131.287	132.241	133.037	0	0	3	5	Urban Cluster	3	3.83681	4.18939	0
11.6998	42.5342	94.6384	110.992	116.896	0	0	0	0	Urban Centre	1.15386	3.97755	2.2913	0
19.9891	23.1759	23.7283	26.6028	39.0782	0	0	0	2	Rural	2.90937	3.0761	4.90044	0
18.0214	20.0536	20.3003	20.6605	21.1824	0	0	2	3	Urban Centre	1	3.9985	2.24353	0
18.7543	20.5243	21.4093	22.3729	28.6148	0	0	19	20	Urban Cluster	2.5662	3.82899	4.98484	0
13.9426	16.3162	17.544	18.3527	18.702	0	1	20	23	Urban Cluster	3.04425	3.79763	4.8149	0
11.7604	12.1691	21.4912	22.2741	28.6119	0	0	3	26	Urban Cluster	2.44071	3.41528	5	0
8.86762	34.3236	65.6726	76.6536	81.4322	0	3	11	26	Rural	2.31537	3.91814	4.37622	0
2.22716	3.91718	72.0819	161.62	169.688	606	638	747	987	Urban Centre	1.50929	4.01256	3.06782	1
21.0726	23.9595	24.3614	27.5037	30.1385	1	1	1	16	Rural	3.13694	3.50395	4.68607	0
32.9665	33.857	34.9501	36.365	41.1878	0	0	0	21	Rural	2.32819	3.81448	4.53392	0
8.39947	8.72116	9.85644	11.5921	11.6974	0	0	0	10	Urban Centre	1	3.99969	1.13511	0
1.36264	1.87832	3.23533	3.28893	4.09804	1	1	1	1	Urban Centre	1	3.99878	1.30118	0
3.05524	6.17865	7.77265	7.77672	10.5434	0	0	3	10	Urban Centre	1.00006	3.96317	1.08371	0
3.78255	12.6639	20.5769	20.8815	22.2779	0	0	0	5	Urban Centre	1	3.8517	2.14344	0
1.52173	16.1984	23.9253	25.3433	27.0796	0	0	0	0	Urban Centre	1	3.98535	2.14804	0
24.1929	39.7233	44.2516	93.2808	97.116	0	0	0	0	Urban Cluster	2.59356	4.19815	3.33574	0
24.9302	40.1077	45.0848	92.4644	96.3167	0	0	0	0	Urban Cluster	2.59356	4.19815	3.33574	0
36.9783	58.8582	75.5073	77.8707	81.868	0	3	3	4	Urban Centre	1.06909	3.94396	2.2645	0
21.3253	24.935	28.7398	32.0085	32.6533	0	0	0	0	Urban Cluster	1.61508	3.75912	3.05514	0
64.3025	65.6525	69.668	70.4456	73.617	0	0	0	0	Urban Centre	1	3.89436	2	0
58.8052	62.6261	67.9772	71.8296	72.5527	0	0	0	0	Urban Centre	1.37007	3.8158	3.10834	0
29.4058	33.8523	37.1422	38.9215	39.6582	0	0	0	0	Urban Cluster	1.18039	3.74955	3.03897	0
64.8585	65.4305	68.8293	70.9958	72.3427	0	0	0	0	Urban Centre	1	4	2	0
1.27232	1.97155	2.11294	2.3556	9.0681	19	19	19	23	Urban Centre	1.02487	3.99792	2.7941	0
9.4459	27.1347	48.565	49.3521	49.4369	1	1	1	1	Urban Centre	1	4.1726	1.99583	0
11.7841	27.663	47.4545	51.184	51.2498	0	1	1	1	Urban Centre	1	3.74277	1.79909	0
10.3696	27.4714	48.2903	50.2726	50.3584	0	1	1	1	Urban Centre	1	3.74277	1.79909	0
14.4633	32.6403	52.849	52.9289	54.5122	1	1	1	1	Urban Centre	1	3.74277	1.79909	0
13.6826	27.9644	41.6817	41.8683	43.0997	0	0	1	1	Urban Centre	1.03701	4.00427	2.04058	0
40.7888	45.8428	47.1306	47.647	48.4996	0	0	0	1	Rural	1.68095	4.07567	3.1516	0
4.70593	5.29399	7.80982	7.97687	8.43915	1	1	1	5	Urban Centre	1	3.99892	1.0584	0
18.7836	19.9947	21.6071	27.1381	27.7933	0	0	0	2	Urban Cluster	1	3.8676	2.02527	0
2.25857	2.43886	2.83879	4.20345	10.7768	1	1	1	5	Urban Centre	1	4	1	0
5.89263	6.47494	7.45518	9.00183	9.3445	1	1	1	5	Urban Centre	1	3.99892	1.0584	0
6.6539	10.9668	13.211	13.6973	13.716	0	0	0	1	Urban Cluster	1	3.96614	3.0349	0
24.8561	35.0092	37.0787	38.8554	52.5776	0	0	0	1	Urban Cluster	1	3.51738	2	0
44.6217	57.7078	71.7281	74.3781	74.7518	1	1	1	1	Urban Centre	1	3	1	0
44.7338	57.4706	71.489	74.1246	74.5072	1	1	1	1	Urban Centre	1	3	1	0
4.49263	26.4192	26.6981	26.7073	26.8738	0	0	0	2	Urban Cluster	1	4.18596	2.00032	0
52.684	53.5662	53.8001	54.5854	54.882	0	0	0	1	Urban Centre	1	3.99882	1	0
5.31312	11.219	11.4534	12.0812	21.0042	0	0	0	2	Urban Centre	1	3.99865	1	0
32.5247	42.5937	51.4372	53.0754	55.7213	0	0	0	0	Urban Cluster	4.54037	4.28237	4.94165	0
9.25625	9.72814	14.6115	15.273	15.5407	0	0	0	2	Urban Cluster	1.02867	4.13778	3.36323	0
14.0887	41.1111	44.1195	49.4145	61.047	0	0	0	1	Urban Cluster	1	3.63561	1.60762	0
5.76478	46.8829	48.3989	52.0931	57.8073	0	0	0	1	Urban Centre	1	3.99739	1	0
10.0997	10.2909	13.0468	13.3427	13.7456	0	1	25	29	Urban Centre	1.00008	3.31817	1.07698	0
19.9492	42.4468	42.5793	45.583	45.8831	0	0	0	26	Urban Centre	1	3.63785	1	0
18.6484	45.0361	45.1613	48.2043	48.5061	0	0	0	23	Urban Centre	1	4	2	0
20.2847	43.7119	43.8483	46.8274	47.1263	0	0	0	23	Urban Centre	1	3.65642	1.52382	0
21.5999	51.094	65.0336	76.5578	92.9934	0	0	2	2	Urban Cluster	2.03711	2.99717	3.30755	0
19.4782	44.2986	44.4295	47.4408	47.7412	0	0	0	23	Urban Centre	1	3.65642	1.52382	0
20.0156	44.363	44.4979	47.4856	47.7849	0	0	0	23	Urban Centre	1	3.65642	1.52382	0
19.5871	44.1662	44.2978	47.3051	47.6053	0	0	0	23	Urban Centre	1	3.65642	1.52382	0
42.367	47.9956	65.3163	70.1049	78.995	0	0	0	0	Urban Centre	1.33896	3.97284	2.99066	0
13.3918	58.9435	60.1343	62.3534	64.5722	0	0	0	1	Urban Cluster	1	3.92301	1.50408	0
27.1435	34.1976	36.0079	36.6861	51.0621	0	0	0	1	Urban Cluster	1	3.49921	2	0
8.18271	14.6986	15.6192	17.2616	19.2917	0	0	0	3	Rural	1.73831	3.89345	3.7572	0
3.09071	3.11289	3.1315	7.75011	9.14202	0	0	0	3	Urban Centre	1	3.79677	2.43971	0
27.248	40.6914	46.0892	72.6322	83.1108	0	0	0	0	Urban Cluster	2.40255	3.8469	3.96476	0
8.58201	8.64356	14.2525	14.7187	17.0395	0	0	0	1	Urban Cluster	1.00022	3.99978	3.00022	0
20.926	58.6355	69.0437	84.5898	98.0415	0	0	2	2	Urban Centre	2	4	1.94638	0
1.38679	2.68558	3.14288	3.6209	3.9979	0	2	2	3	Urban Centre	1.0055	3.87648	1.04761	0
48.2196	52.4908	66.4989	69.4072	70.2738	1	1	1	1	Urban Centre	1.09115	3.66877	1.86409	0
65.3209	69.9685	70.7063	73.2031	73.4509	0	0	0	1	Rural	2	3.97476	3.4561	0
6.0915	8.11012	11.6983	13.5993	16.5694	0	2	2	2	Urban Centre	1.04988	3.99926	2.33888	0
0.455989	5.8895	9.55233	13.5754	18.0708	2	2	2	2	Urban Centre	1.16498	3.99118	2.46072	0
1.05029	3.43298	4.35226	5.73457	6.13969	1	1	8	9	Urban Centre	1	4	1	0
5.28187	5.35709	6.28962	6.57456	8.22558	0	0	0	3	Urban Centre	1.00749	4.65526	2.66306	0
8.08989	9.78952	20.0493	21.6977	22.0528	0	0	0	1	Rural	1	4.94373	3.00499	0
7.84956	8.53989	12.5794	12.6645	12.9981	0	0	0	3	Urban Cluster	1	4.94168	2.17187	0
3.46479	9.33453	11.0559	17.0266	17.3782	2	2	2	2	Urban Centre	1.11265	4.0761	2.51588	0
6.52573	53.8183	59.0212	77.0225	79.3505	0	0	0	2	Urban Cluster	1.05183	3.95281	3.00639	0
0.428854	12.9995	34.6323	42.9213	51.6453	0	0	0	0	Urban Cluster	3.28577	3.74295	4.11302	0
1.84597	22.227	35.643	43.5972	58.583	0	0	0	0	Urban Cluster	3.54846	3.54859	3.84524	0
32.6275	35.0475	40.7408	42.3483	44.0643	0	0	0	0	Urban Cluster	3.64482	3.44616	4.01135	0
28.0403	30.2447	32.3184	33.5254	34.3919	0	0	0	0	Urban Cluster	3.96107	4.12187	4.10842	0
16.144	27.2914	29.6601	34.2736	52.8781	0	0	1	2	Urban Cluster	3.16718	3.93526	4.04035	0
15.8397	27.6027	29.9516	34.329	52.6044	0	0	1	2	Urban Cluster	3.16718	3.93526	4.04035	0
6.69	58.7575	64.6192	65.0714	72.3698	0	0	0	2	Rural	1	3.93688	2.87979	0
41.8872	43.1839	55.454	55.7232	57.8035	0	0	0	0	Urban Cluster	1	3.98398	2.33357	0
30.2319	33.8621	75.9077	90.3276	95.1996	2	2	2	2	Urban Centre	1	4	1.03662	0
0.614429	57.9437	59.1222	71.2105	78.8086	0	0	0	2	Urban Centre	1	3.97497	2.01379	0
7.91151	57.5054	65.0499	66.3487	72.1846	0	0	0	2	Rural	1	3.93688	2.87979	0
3.93936	8.53802	9.8164	11.371	14.1224	0	2	2	2	Urban Cluster	3.73287	3.50189	4.68663	0
27.5865	32.7986	35.1674	36.8701	41.6187	0	0	0	0	Urban Cluster	3.64482	3.44616	4.01135	0
37.492	37.7107	40.5538	42.9089	45.0733	0	0	0	0	Urban Cluster	3.52039	3.46483	4.03103	0
11.6179	26.5508	30.3963	34.9021	59.13	0	0	0	0	Rural	3.16295	3.71101	3.9416	0
8.20882	28.5526	28.5907	31.8011	41.0873	0	0	0	0	Rural	3.99392	3.80188	4.24813	0
11.0754	27.8295	29.8983	30.2693	40.3648	0	0	0	0	Rural	4.41146	3.67258	4.20288	0
4.79087	12.1983	18.9486	19.9711	22.2068	0	0	0	0	Rural	3.65586	3.38919	3.99483	0
30.918	42.4067	43.43	46.3662	46.5142	0	0	0	0	Rural	3.52039	3.46483	4.03103	0
37.8091	39.3941	43.0213	45.3936	47.3363	0	0	0	2	Rural	4.69217	3.57732	4.71799	0
45.8288	46.9763	48.5216	51.8766	55.5202	0	0	0	2	Rural	4.68523	3.82136	4.62851	0
11.2655	32.7978	34.0895	38.7189	46.6485	0	0	0	0	Rural	3.74268	3.50949	4.04542	0
12.9187	24.9731	28.4494	32.2573	39.4439	0	0	0	0	Rural	4.41146	3.67258	4.20288	0
19.5265	21.2587	33.035	46.9373	47.492	0	0	1	7	Urban Cluster	2.88902	4.32013	3.91232	0
28.7443	29.2922	36.4902	39.3417	42.6278	0	0	1	6	Rural	2.88902	4.32013	3.91232	0
9.45214	33.522	37.5071	38.9608	58.5485	0	0	4	6	Rural	2.88902	4.32013	3.91232	0
9.39724	31.4043	35.2428	41.1751	56.3753	0	0	4	6	Rural	2.88902	4.32013	3.91232	0
6.42059	38.4351	39.5783	39.6601	57.0916	0	0	6	6	Rural	2.88902	4.32013	3.91232	0
22.0364	25.9152	39.4547	40.3917	51.0769	0	0	1	6	Rural	2.88902	4.32013	3.91232	0
10.9809	42.0212	43.8247	48.2663	48.7053	0	3	6	6	Rural	2.88902	4.32013	3.91232	0
19.1109	22.8875	45.8212	63.3013	65.4852	0	0	0	6	Rural	2.80883	3.99641	4.02587	0
6.28152	21.0169	52.8236	55.4941	80.0072	0	0	0	6	Rural	3.25988	3.89761	4	0
16.4765	31.0528	36.3736	40.6728	52.6244	0	1	4	6	Rural	2.88902	4.32013	3.91232	0
62.1373	63.1276	63.6522	66.8701	72.9737	0	0	0	0	Rural	4.31714	3.41722	4.21075	0
13.9079	34.1805	34.7628	37.7154	50.9228	0	0	1	6	Rural	2.71536	3.98685	3.76673	0
44.4381	45.8263	48.1859	51.199	53.8479	0	0	0	2	Rural	4.68523	3.82136	4.62851	0
7.58511	25.9206	32.8817	34.0892	39.7145	0	0	0	0	Rural	4.41146	3.67258	4.20288	0
2.59146	35.3808	40.2714	44.8228	56.6226	0	0	6	6	Rural	2.88902	4.32013	3.91232	0
12.8858	26.6349	32.6109	44.0889	52.0979	0	0	4	7	Urban Cluster	2.88902	4.32013	3.91232	0
18.2608	37.6398	41.5066	51.4062	53.63	0	0	5	6	Rural	3.00864	3.87529	3.94799	0
24.5033	34.0471	36.8165	47.5483	57.6219	0	2	5	6	Urban Cluster	2.93514	3.62034	4	0
22.2784	31.233	38.7089	53.1307	56.7382	0	0	0	0	Rural	3.28577	3.74295	4.11302	0
6.08395	14.7079	15.2267	37.5175	40.3187	0	0	0	0	Rural	3.26732	3.61132	3.77765	0
10.1409	12.3766	13.0845	15.8616	30.7628	0	0	0	0	Urban Cluster	2.15712	3.99473	3.05306	0
38.0466	40.7103	51.8689	69.7017	86.9873	0	0	0	0	Rural	4.4962	3.3575	4.46361	0
20.4426	20.4869	49.6685	70.9797	73.6662	0	0	0	0	Rural	4.37687	3.55556	4.38821	0
11.2076	30.7293	34.4195	40.3548	47.1137	0	0	0	0	Rural	3.79471	3.60377	4.10094	0
11.0521	11.4663	13.8785	14.0772	29.2393	0	0	0	0	Urban Cluster	2.15712	3.99473	3.05306	0
8.44215	10.8463	14.4248	16.8947	26.3554	0	0	0	0	Urban Cluster	2.62105	3.85653	3.51328	0
10.3227	12.1049	13.1733	15.4057	30.4581	0	0	0	0	Urban Cluster	2.15712	3.99473	3.05306	0
37.13	38.2506	41.2573	51.3069	56.5504	0	0	0	0	Rural	3.79471	3.60377	4.10094	0
10.9914	12.3631	60.1866	69.1355	81.168	0	0	0	0	Rural	4.37687	3.55556	4.38821	0
50.3566	51.4994	55.972	76.0415	76.6366	0	0	0	0	Rural	4.37687	3.55556	4.38821	0
43.1182	44.5245	58.3079	79.6254	79.7596	0	0	0	0	Rural	4.37687	3.55556	4.38821	0
6.06181	25.2913	34.0354	37.3331	40.2272	0	0	0	1	Rural	4.30587	3.97074	4.21149	0
11.9598	21.1031	41.6946	44.7056	50.5547	0	0	0	0	Rural	4.4311	4.19165	4.40459	0
5.79969	10.3211	22.5796	28.3257	37.9874	0	0	0	0	Rural	4.02123	3.97767	4.06042	0
78.8089	186.66	204.779	256.906	281.869	0	0	0	0	Rural	3.2716	4.5122	4.58088	0
76.3513	179.616	194.724	252.901	278.779	0	0	0	0	Rural	5	4.7471	5	0
78.8058	181.575	196.273	255.14	280.284	0	0	0	0	Rural	4.21115	4.94507	4.83739	0
88.4105	193.455	209.046	265.882	291.595	0	0	0	0	Rural	4.54922	4.86709	5	0
110.112	199.757	206.536	278.159	288.514	0	0	0	0	Rural	4.55459	4.92941	5	0
136.254	221.327	224.683	301.039	304.863	0	0	0	0	Rural	4.98156	4.96385	4.94477	0
136.797	220.651	223.486	300.577	303.403	0	0	0	0	Rural	4.98156	4.96385	4.94477	0
103.346	162.047	163.786	240.65	245.436	0	0	0	3	Rural	2.91165	4.33073	3.97173	0
107.766	186.666	189.733	266.861	270.311	0	0	0	1	Rural	3.48221	4.40134	4.74882	0
135.309	200.569	203.3	277.435	284.914	0	0	1	2	Urban Cluster	4.26222	4.47143	5	0
73.7834	127.816	162.705	166.001	170.491	0	0	0	0	Rural	4.5898	4.85215	5	0
53.0308	88.5412	125.294	136.571	157.859	0	0	0	0	Rural	4.74836	4.7932	5	0
72.8604	134.104	170.663	171.681	178.392	0	0	0	0	Rural	4.5898	4.85215	5	0
47.8291	78.0842	113.125	133.395	156.809	0	0	0	0	Urban Cluster	4.46291	4.06744	5	0
47.6162	93.6627	129.466	143.43	164.793	0	0	0	0	Rural	3.43403	4.33771	4.62211	0
47.7153	103.28	139.001	151.384	171.174	0	0	0	0	Urban Cluster	3.43403	4.33771	4.62211	0
42.3783	84.3231	118.563	140.099	163.277	0	0	0	0	Urban Cluster	4.98152	4.21433	5	0
45.9937	69.322	101.755	132.119	157.478	0	0	0	0	Rural	4.46291	4.06744	5	0
67.2172	140.969	177.003	182.304	192.04	0	0	0	0	Rural	4.87892	4.91057	5	0
58.9666	159.567	174.593	233.629	258.682	0	0	0	0	Urban Cluster	2.76031	4.3872	4.15929	0
54.6215	126.385	161.834	171.535	185.793	0	0	0	0	Rural	4.24313	4.67229	5	0
55.0794	136.062	170.52	182.811	196.763	0	0	0	0	Urban Cluster	4.43788	4.65022	4.88919	0
61.988	143.743	178.48	188.782	200.615	0	0	0	0	Urban Cluster	4.43238	4.41929	5	0
57.4678	151.622	183.962	202.082	216.817	0	0	0	0	Urban Centre	3.29072	4.6828	4.7258	0
34.6803	139.189	167.848	198.265	220.345	0	0	0	0	Rural	3.75407	4.9005	4.68874	0
33.7135	61.7312	73.9531	99.6007	117.569	0	0	0	0	Rural	4.41705	3.64264	4.98772	0
14.6837	27.1802	94.6484	96.0017	108.743	0	0	0	0	Rural	4.99108	3.69557	4.99345	0
59.9839	61.1307	101.809	109.745	139.855	0	0	0	0	Urban Cluster	3.64	3.79563	4.64574	0
60.7085	70.7221	111.325	113.133	146.987	0	0	0	0	Rural	2.97741	3.79406	4.08864	0
25.6144	66.9968	73.0527	107.556	119.043	0	0	0	0	Urban Cluster	3.26304	3.68724	4.43007	0
62.3555	66.6231	103.529	116.251	144.926	0	0	0	0	Rural	3.64	3.79563	4.64574	0
39.5579	71.7076	80.9614	112.668	130.396	0	0	0	0	Rural	4.88491	3.72221	4.96243	0
26.9373	30.4163	105.344	106.935	113.377	0	0	0	0	Rural	4.97281	3.74755	5	0
58.297	77.8613	99.6491	124.999	148.33	0	0	0	0	Rural	3.64	3.79563	4.64574	0
23.5249	53.3445	101.448	124.114	126.1	0	0	0	0	Rural	4.39005	3.75963	4.84425	0
43.7489	83.9209	87.0663	127.658	141.4	0	0	0	0	Rural	4.88491	3.72221	4.96243	0
34.6246	50.8672	110.289	116.625	128.469	0	0	0	0	Rural	4.221	4.17642	4.97674	0
33.188	54.5716	113.201	115.882	130.287	0	0	0	0	Rural	4.70717	3.87547	4.8864	0
34.2433	64.5562	106.556	128.675	135.643	0	0	0	1	Rural	4.81939	3.04618	5	0
38.8454	52.3271	106.454	121.062	131.12	0	0	0	0	Rural	4.221	4.17642	4.97674	0
38.6237	72.7579	103.203	137.337	137.74	0	0	0	1	Rural	4.81939	3.04618	5	0
22.2836	53.6991	88.673	100.54	130.4	0	0	0	0	Rural	4.79819	3.69623	5	0
55.4313	56.6324	87.1584	122.84	149.699	0	0	0	0	Rural	5	4.08658	5	0
33.0196	44.8802	90.7305	115.089	128.094	0	0	0	0	Rural	4.65039	3.81185	4.90714	0
37.6454	39.677	99.5631	120.438	121.804	0	0	0	0	Rural	4.69895	3.78631	4.99542	0
41.4556	46.7377	89.943	123.438	130.837	0	0	0	0	Rural	3.54519	3.93424	4.27084	0
76.425	155.83	162.354	235.139	244.798	0	0	0	1	Urban Cluster	3.25197	4.26163	4.36036	0
91.084	151.073	151.167	230.935	232.613	0	0	1	3	Rural	3.2656	4.16291	4.87722	0
53.4507	158.935	176.675	230.684	256.465	0	0	0	0	Urban Cluster	3.0832	4.42382	4.99888	0
51.2063	87.0771	92.169	92.4904	116.248	0	0	0	0	Rural	4.73996	4.16481	4.94099	0
62.9529	83.071	100.26	103.699	122.026	0	0	0	0	Rural	4.73996	4.16481	4.94099	0
63.1776	82.0796	101.179	103.831	123.004	0	0	0	0	Rural	4.73996	4.16481	4.94099	0
57.4303	82.8294	98.0815	98.1732	121.047	0	0	0	0	Rural	4.73996	4.16481	4.94099	0
48.3044	85.2169	88.9996	93.5529	118.042	0	0	0	0	Rural	4.73996	4.16481	4.94099	0
67.6311	79.571	105.406	108.069	126.663	0	0	0	0	Rural	4.73996	4.16481	4.94099	0
49.1424	84.0779	89.7217	94.7603	119.174	0	0	0	0	Rural	4.73996	4.16481	4.94099	0
70.6665	77.2735	108.843	110.878	129.816	0	0	0	0	Rural	4.73996	4.16481	4.94099	0
44.5714	81.9773	84.5527	96.174	121.672	0	0	0	0	Rural	4.64753	3.99818	5	0
44.9987	79.419	84.4564	98.6967	124.349	0	0	0	0	Rural	4.64753	3.99818	5	0
45.4077	74.7496	83.5575	103.413	129.494	0	0	0	0	Urban Cluster	4.64753	3.99818	5	0
49.6449	71.053	87.3595	107.054	132.716	0	0	0	0	Rural	4.64753	3.99818	5	0
31.6054	85.6902	116.756	147.497	171.952	0	0	0	0	Urban Cluster	4.55773	4.16907	5	0
22.3235	92.7221	114.461	165.265	192.231	0	0	0	0	Urban Cluster	3.45073	4.03735	4.39068	0
24.0006	99.4297	118.465	173.658	201.005	0	0	0	0	Urban Cluster	3.28867	4.18996	4.61135	0
21.111	103.571	122.923	177.21	204.315	0	0	0	0	Urban Cluster	3.2874	4.15411	5	0
32.9446	50.7965	64.521	69.6371	71.1211	0	0	0	0	Rural	3.40714	3.81094	4.85554	0
37.4281	48.5987	66.0458	78.806	88.5752	0	0	0	0	Rural	3.40714	3.81094	4.85554	0
39.4746	43.9757	69.4055	72.6817	87.9979	0	0	0	0	Rural	3.40714	3.81094	4.85554	0
39.909	43.7284	69.7495	72.7506	88.6058	0	0	0	0	Rural	3.40714	3.81094	4.85554	0
36.5525	47.9345	54.2081	75.7644	83.8177	0	0	0	0	Rural	3.81985	3.72216	4.96532	0
66.2481	69.0634	87.2512	91.0213	106.261	0	0	0	0	Rural	4.46111	3.84884	5	0
25.2284	59.1862	85.6054	100.101	129.406	0	0	0	0	Urban Cluster	4.07132	3.93445	5	0
47.6796	108.411	143.943	156.146	174.827	0	0	0	0	Urban Cluster	4.99082	4.75843	5	0
45.3258	105.992	141.208	155.056	174.919	0	0	0	0	Rural	4.99082	4.75843	5	0
27.3516	100.736	132.329	159.059	182.107	0	0	0	0	Rural	3.74215	4.39387	5	0
23.4346	97.9621	128.384	158.854	182.638	0	0	0	0	Rural	4.83881	4.50481	5	0
15.2781	110.319	139.083	172.286	195.954	0	0	0	0	Rural	3.74215	4.39387	5	0
26.4355	47.5673	66.1174	70.9035	84.9728	0	0	0	0	Urban Cluster	2.74476	3.94693	4.96871	0
32.1367	56.0871	62.4317	74.584	93.4977	0	0	0	0	Urban Cluster	2.63395	3.99416	4.62313	0
42.4368	48.9145	69.2159	82.2194	88.3505	0	0	0	0	Rural	1.82083	3.96694	3.27499	0
41.9495	47.2981	75.2613	75.9811	95.3081	0	0	0	0	Urban Cluster	1.82083	3.96694	3.27499	0
40.2623	54.792	77.3739	81.6988	99.0846	0	0	0	0	Rural	1.82083	3.96694	3.27499	0
4.08126	37.5086	85.2601	98.6824	104.043	0	0	0	0	Rural	4.99108	3.69557	4.99345	0
17.5752	48.8453	97.3732	118.176	122.417	0	0	0	0	Rural	4.56152	3.95937	4.67659	0
18.9837	45.2805	101.083	117.118	122.504	0	0	0	0	Urban Cluster	4.56152	3.95937	4.67659	0
6.29557	28.657	31.8122	48.4714	52.9112	0	0	4	7	Rural	2.88902	4.32013	3.91232	0
14.3731	15.0895	19.7514	19.9817	24.9701	0	0	2	2	Rural	4.58513	3.62105	4.67195	0
1.62329	20.2182	36.3766	39.6764	42.3795	0	0	1	2	Rural	4.00769	4.23133	4.03243	0
22.0381	25.2318	28.8277	34.3214	38.1283	0	1	1	1	Rural	4.70963	3.53997	4.30587	0
23.987	24.2358	24.8144	31.562	33.5051	0	0	0	1	Rural	3.54593	3.8096	4.0625	0
10.8093	29.4488	31.054	38.0745	40.6611	0	0	1	2	Urban Cluster	2.10105	3.94759	3.47136	0
12.5778	28.7185	28.8549	31.1095	40.9653	0	0	0	2	Rural	3.54593	3.8096	4.0625	0
3.885	22.4931	36.3086	37.4492	42.6955	0	0	1	2	Rural	4.00769	4.23133	4.03243	0
7.42079	16.6946	20.5388	25.7188	29.7537	0	0	0	1	Urban Cluster	3.72818	3.95852	4.00388	0
13.7387	23.4936	27.3796	27.5688	31.72	0	0	1	1	Rural	3.59026	4.5297	4.00416	0
29.4988	31.3832	42.3463	50.2982	52.9324	0	0	0	1	Rural	3.51808	3.65882	4.00054	0
17.5855	21.7598	24.8417	41.5485	41.6346	0	0	0	6	Rural	3.26324	4.14885	4.00874	0
26.5085	28.9621	35.9859	43.2886	43.9727	0	0	1	1	Rural	4.706	3.88058	4.89445	0
20.1729	40.136	41.5855	48.9565	50.3171	0	0	0	2	Rural	3.51808	3.65882	4.00054	0
20.0918	26.702	31.5552	38.9084	40.6744	0	0	0	0	Rural	4.88525	3.69557	4.94932	0
19.7874	40.5225	44.9835	48.9239	49.061	0	0	0	1	Rural	3.51808	3.65882	4.00054	0
23.2289	40.138	40.5711	48.0694	48.489	0	0	0	1	Rural	3.51808	3.65882	4.00054	0
15.4126	25.0808	46.3702	46.9443	47.5041	0	0	0	0	Urban Cluster	3.66241	4.15098	4.01713	0
18.6863	32.9235	41.8603	47.6676	49.0205	0	0	1	6	Rural	3.26324	4.14885	4.00874	0
18.9793	23.947	27.2619	34.891	52.6981	0	0	1	2	Rural	3.09329	4.10359	4.05011	0
14.3179	18.726	19.3522	32.674	44.9431	0	0	1	1	Rural	2.79758	4.45356	4.03642	0
11.6124	31.4354	32.0545	34.0878	46.7969	0	0	0	1	Rural	3.66241	4.15098	4.01713	0
9.8719	32.2803	36.2139	38.9581	50.2155	0	0	0	2	Rural	3.16718	3.93526	4.04035	0
16.1391	21.0497	22.5004	37.9784	56.3239	0	0	0	7	Urban Cluster	3.25508	4.18262	4.02574	0
6.77993	42.632	48.9308	49.0168	50.3208	0	0	0	2	Rural	3.16718	3.93526	4.04035	0
11.6848	27.088	30.2003	35.29	47.0687	0	0	0	2	Rural	4.34972	4.11553	4.02309	0
24.6247	39.0386	39.949	42.0031	45.9119	0	0	0	0	Rural	3.66241	4.15098	4.01713	0
11.9726	19.4918	25.5505	42.7976	45.6925	0	0	0	2	Rural	4.34972	4.11553	4.02309	0
12.0849	47.6987	50.095	55.0047	56.1587	0	0	0	2	Rural	3.16718	3.93526	4.04035	0
11.1371	18.6045	31.4606	37.917	47.6271	0	0	2	2	Rural	3.09329	4.10359	4.05011	0
18.4718	26.112	27.2615	32.1029	51.2126	0	0	1	2	Urban Cluster	3.09329	4.10359	4.05011	0
9.22132	21.1984	25.0203	26.6842	44.7211	0	1	1	2	Rural	2.79758	4.45356	4.03642	0
9.69098	43.3882	50.7538	51.0984	53.0778	0	0	0	2	Rural	3.16718	3.93526	4.04035	0
8.59096	12.1681	36.6041	38.0898	42.1675	0	0	1	2	Rural	3.09329	4.10359	4.05011	0
15.5156	17.9262	28.9712	33.4198	45.7552	0	0	1	2	Rural	3.09329	4.10359	4.05011	0
8.28439	22.6536	23.3204	36.9992	39.9282	0	0	1	2	Urban Cluster	2.79758	4.45356	4.03642	0
13.5036	18.5989	30.754	30.9329	42.7069	0	0	1	1	Rural	3.55343	3.96142	3.95456	0
11.9081	29.6008	30.5043	36.9715	39.2698	0	0	1	2	Urban Cluster	2.10991	3.93058	3.62609	0
1.2829	8.74764	12.6395	17.6059	24.2973	0	0	0	1	Urban Cluster	3.38004	3.80443	4	0
5.17265	7.0769	10.4142	15.3445	17.7439	0	0	0	1	Rural	3.94665	3.841	4.00951	0
16.58	20.6134	20.6397	20.6481	20.8194	0	0	0	1	Rural	4.15338	3.83582	4.04635	0
0.592437	4.38768	8.14568	14.2241	15.6354	0	0	0	1	Rural	3.94665	3.841	4.00951	0
6.19917	8.1807	8.18593	8.19124	17.4404	0	0	0	2	Urban Cluster	4.62627	3.81214	4.12179	0
8.29947	8.30152	8.31523	9.8703	12.2572	0	0	0	0	Rural	4.23401	3.9279	4.87437	0
3.30061	8.76967	8.7766	8.78579	12.0848	0	0	0	1	Urban Centre	1.46408	4.42788	3.23867	0
5.89232	6.17959	6.52527	6.75408	6.81084	0	22	23	31	Urban Centre	1.01485	3.31364	1.97151	0
0.599269	0.715732	0.925694	0.926254	1.12868	22	22	24	31	Urban Centre	1	4	1.24429	0
1.85841	2.79234	2.82763	2.94615	3.09131	21	22	24	31	Urban Centre	1.00003	3.64962	1.68942	0
1.15438	1.60491	2.59661	2.7244	2.81203	22	22	23	31	Urban Centre	1.00338	3.2142	1.90132	0
6.22977	6.25543	6.26196	7.94359	7.95945	0	0	0	0	Urban Cluster	4.73353	3.87722	4.53991	0
6.94618	9.27389	11.2852	12.1414	13.2709	0	0	24	30	Urban Centre	1.0123	2.99365	2.20045	0
4.85099	5.49532	10.3656	11.1427	11.1653	0	0	28	30	Urban Centre	1.00225	2.99714	1.45893	0
10.3571	13.584	13.7429	13.8061	14.3864	0	0	24	30	Urban Cluster	1.82143	2.92732	3.22786	0
2.0969	6.81845	7.58244	7.68665	7.86274	0	1	24	30	Urban Centre	1.00225	2.99714	1.45893	0
1.69225	6.60857	7.41243	7.81095	8.37479	0	1	24	30	Urban Centre	1.00225	2.99714	1.45893	0
1.59226	5.74596	6.44703	6.47196	7.42864	0	1	24	30	Urban Centre	1.16962	2.98597	2.01928	0
0.950191	1.76469	3.30689	3.98257	4.40775	1	1	23	30	Urban Centre	1	2.99903	1.00222	0
2.66283	3.30536	3.38799	4.1464	5.45033	1	22	23	31	Urban Centre	1.11344	2.98795	1.65494	0
0.281295	1.12906	2.67245	2.75322	2.86799	1	23	23	31	Urban Centre	1	3	1	0
0.779918	0.817106	1.11031	1.43421	1.76987	1	23	23	31	Urban Centre	1	2.99785	1.30538	0
0.276578	0.372267	1.26544	1.29794	1.81721	1	23	23	31	Urban Centre	1	2.99785	1.30538	0
2.25848	2.40629	3.10544	3.30278	3.6093	0	23	23	31	Urban Centre	1.29113	3.28284	2.42423	0
0.760888	1.9551	2.04493	2.15476	2.38162	22	23	23	31	Urban Centre	1	2.99785	1.30538	0
12.1448	12.1523	12.1601	13.03	15.1953	0	0	0	2	Rural	4.88338	3.7583	4.42057	0
5.64132	5.75734	6.55882	7.4727	7.68806	0	22	23	31	Urban Centre	1.01485	3.31364	1.97151	0
4.24299	6.70197	6.87252	7.34564	7.41889	0	1	24	26	Rural	1.07018	2.9917	2.04783	0
5.8141	5.82239	12.0896	13.3246	15.8573	1	1	6	29	Rural	2.00009	2.95047	3.45565	0
6.36194	9.37869	11.6851	11.6927	11.8344	0	1	7	29	Rural	2.00009	2.95047	3.45565	0
7.5944	7.5944	8.40147	8.40147	9.49258	0	4	27	33	Urban Centre	1	3.6118	1.03239	0
7.02706	7.02706	8.13438	8.13438	8.53234	0	0	27	33	Urban Centre	1.02026	3.27573	1.80728	0
7.94618	8.07426	10.2915	11.2981	11.2981	1	1	25	33	Urban Centre	1	3.00801	1.23436	0
6.15355	6.15355	6.80063	6.80063	6.84152	0	3	26	33	Urban Centre	1	3.62418	1.39703	0
36.7824	38.3679	49.9674	50.8805	50.9359	0	0	0	8	Rural	3.75994	3.48065	4.00093	0
32.417	32.4806	34.1514	40.4085	40.7472	0	0	2	9	Rural	3.36154	3.34264	3.95576	0
22.7852	23.4772	25.6617	25.6617	26.7012	0	0	2	33	Rural	1.86951	3.30306	3.23202	0
12.7437	13.1845	19.4142	20.5452	24.319	1	1	8	33	Urban Cluster	1.0101	3.04654	1.4243	0
8.22144	8.22144	9.71062	9.71062	10.5491	0	0	28	33	Urban Centre	1.02026	3.27573	1.80728	0
16.1067	17.0011	36.6004	36.6004	38.0736	0	2	2	33	Rural	1.06041	3.65134	2.26072	0
4.07783	5.59356	20.0723	20.0723	21.5736	0	0	10	33	Urban Cluster	1.0101	3.04654	1.4243	0
10.7394	11.2976	21.2481	22.2034	30.1642	0	1	8	35	Urban Centre	1.0779	3.00642	1.87003	0
14.4813	15.1802	33.8971	33.8971	35.3622	1	2	2	33	Urban Cluster	1.06041	3.65134	2.26072	0
4.94938	4.94938	5.32737	6.31865	6.32514	3	24	26	33	Urban Centre	1	3.6118	1.03239	0
14.6743	15.6009	35.6394	35.6394	37.124	1	2	2	33	Rural	1.06041	3.65134	2.26072	0
8.84515	8.84515	10.3707	10.3707	11.3277	0	0	29	33	Urban Centre	1	3.6118	1.03239	0
14.0197	14.6449	19.2779	20.4335	22.9976	0	1	10	33	Urban Centre	1.00166	3.05315	1.39475	0
22.5732	24.1758	39.192	39.7361	43.6396	0	0	2	10	Urban Centre	1.60422	3.01339	2.53708	0
12.2326	12.2326	13.0043	13.0043	14.0717	0	1	31	33	Urban Centre	1	3.6118	1.03239	0
14.9401	15.6737	19.4171	20.5817	22.0903	0	2	10	33	Urban Centre	1.00166	3.05315	1.39475	0
20.0781	21.6798	38.0022	38.6047	43.8384	0	0	2	13	Urban Centre	1.60422	3.01339	2.53708	0
4.24329	5.40815	21.3112	21.3112	22.7878	0	0	10	33	Urban Cluster	1.0101	3.04654	1.4243	0
12.5713	13.7198	35.2888	35.2888	36.799	1	2	2	33	Urban Centre	1.27499	3.00007	2.52915	0
19.063	19.1121	24.9058	25.1045	29.5705	0	0	3	10	Rural	3.36154	3.34264	3.95576	0
11.4722	12.5382	33.8518	33.8518	35.3608	2	2	2	33	Urban Centre	1.27499	3.00007	2.52915	0
10.8284	11.031	28.2339	28.2339	29.7035	2	2	2	33	Urban Cluster	1.86951	3.30306	3.23202	0
15.6047	15.8794	16.2488	17.3776	26.6899	1	4	7	33	Urban Centre	1	3.76799	1.10939	0
12.917	13.4104	13.7817	13.7851	26.4842	0	0	5	10	Rural	2.33906	3.21387	3.70515	0
10.3902	10.4559	26.4036	26.4036	27.8685	1	2	2	33	Rural	1.86951	3.30306	3.23202	0
37.0416	38.4915	42.1542	42.4025	42.4025	0	0	0	28	Rural	1.33641	3.68653	2.867	0
38.8296	39.2145	40.1665	41.0433	41.0433	0	0	0	28	Rural	1.33641	3.68653	2.867	0
35.0577	35.4615	37.7781	37.7781	38.5987	0	0	0	28	Rural	1.33641	3.68653	2.867	0
36.2318	36.7318	37.314	37.314	37.983	0	0	0	28	Rural	1.33641	3.68653	2.867	0
8.65191	9.83272	32.065	32.065	33.5864	2	2	3	33	Urban Centre	1.27499	3.00007	2.52915	0
7.77283	8.81885	30.7068	30.7068	32.2269	2	2	3	33	Urban Centre	1.06041	3.65134	2.26072	0
11.7447	12.7283	19.7441	19.7441	21.1567	0	0	5	33	Urban Cluster	1.86951	3.30306	3.23202	0
6.89147	7.39325	27.7277	27.7277	29.2411	2	2	3	33	Urban Centre	1.06041	3.65134	2.26072	0
23.4401	23.4401	23.6002	23.8793	23.8793	0	0	1	30	Rural	1.03228	3.03969	2.12849	0
14.244	15.4289	17.0406	17.0406	18.3797	0	0	6	33	Rural	1.86951	3.30306	3.23202	0
6.78751	7.95561	30.4278	30.4278	31.952	2	2	3	33	Urban Centre	1.27499	3.00007	2.52915	0
11.1059	11.1558	11.1558	12.4945	12.519	0	0	26	34	Rural	1.05135	3.1271	2.11748	0
19.2761	20.2818	22.523	22.523	22.7425	0	1	9	34	Urban Centre	1.01134	3.74441	1.207	0
52.624	53.5089	57.5322	69.8767	69.8767	0	0	0	2	Rural	2	3.66473	3.09561	0
51.3884	53.0684	54.3734	75.212	75.212	0	0	0	2	Rural	2.00201	3.8842	3.06825	0
52.6046	53.5212	58.7992	69.3713	70.2391	0	0	0	2	Rural	2	3.66473	3.09561	0
53.9572	55.0413	62.1034	66.0862	73.5327	0	0	0	2	Urban Cluster	1.923	3.73934	3.022	0
17.9509	18.1432	18.4594	19.1099	19.1099	0	0	25	30	Urban Cluster	1.03228	3.03969	2.12849	0
53.9883	55.1382	59.0091	69.1683	74.3322	0	0	0	2	Urban Cluster	1.923	3.73934	3.022	0
0.740277	0.81775	0.81775	1.9227	1.9227	3	24	26	33	Urban Centre	1	3.90773	1.01289	0
49.9704	50.9945	63.1062	65.1693	68.9785	0	0	0	2	Rural	1.923	3.73934	3.022	0
41.1698	55.9991	57.4508	73.249	73.3086	0	0	0	1	Rural	3.01594	3.20991	3.78618	0
46.7741	47.573	55.0343	63.2918	63.2918	0	0	0	2	Rural	2	3.66473	3.09561	0
22.6404	23.4003	23.8121	23.8121	23.8889	0	0	6	34	Urban Centre	1.00275	3.97934	2.02829	0
48.0326	48.9614	59.4241	66.0126	66.0126	0	0	0	2	Rural	2	3.66473	3.09561	0
48.2536	49.2109	60.4775	66.5555	66.5555	0	0	0	2	Rural	2	3.66473	3.09561	0
7.63667	8.08761	23.6903	23.6903	25.1845	0	2	3	33	Urban Cluster	1.07563	3.20686	2.29592	0
13.8184	14.0121	14.0121	14.224	14.224	0	0	25	34	Urban Cluster	1.03228	3.03969	2.12849	0
50.3555	51.497	60.129	68.1658	70.7044	0	0	0	2	Rural	1.923	3.73934	3.022	0
26.7319	27.1524	27.1524	27.1989	27.223	0	0	0	28	Rural	2.00216	3.59703	3.55931	0
35.9348	45.4391	45.4732	49.5565	51.4285	0	0	0	3	Rural	2.26536	3.70987	3.69883	0
44.2883	45.3125	63.1341	63.5312	63.5312	0	0	0	2	Rural	2.00875	3.68262	3.00892	0
46.5847	48.5249	49.9632	68.4397	68.4961	0	0	0	2	Urban Cluster	2.18215	3.47396	3.40802	0
12.949	13.1444	13.7124	14.4591	14.4591	0	1	25	33	Urban Centre	1.03228	3.03969	2.12849	0
4.24985	4.64499	26.0832	26.0832	27.6075	1	2	3	33	Urban Cluster	1.07563	3.20686	2.29592	0
26.1273	26.483	26.483	26.9303	26.9573	0	0	0	32	Rural	2.00216	3.59703	3.55931	0
10.0608	10.165	21.3369	22.4095	25.8786	0	1	8	33	Rural	1.07563	3.20686	2.29592	0
10.6294	10.6294	11.8565	11.8565	13.0068	0	1	28	33	Urban Centre	1.0101	3.04654	1.4243	0
39.1088	39.2335	43.469	48.0352	48.0352	0	0	0	3	Rural	2.26536	3.70987	3.69883	0
41.2427	42.2932	60.9154	60.9154	62.3075	0	0	0	2	Rural	2.00875	3.68262	3.00892	0
8.84925	10.185	17.5509	17.5509	19.0501	0	0	7	33	Urban Centre	1.02026	3.27573	1.80728	0
18.225	19.8201	34.5104	35.1175	41.0094	0	0	3	13	Urban Centre	1.00302	3.01554	1.96712	0
37.8544	38.5547	53.8662	53.8662	55.0133	0	0	0	2	Rural	2.30742	3.55003	3.57806	0
39.1684	39.938	40.2344	43.1941	43.1941	0	0	0	7	Rural	1.33641	3.68653	2.867	0
1.64803	2.49194	25.7568	25.7568	27.2812	0	2	4	33	Urban Cluster	1.07563	3.20686	2.29592	0
35.2957	51.3481	52.9423	55.8739	57.1068	0	0	0	4	Rural	3.75994	3.48065	4.00093	0
9.64722	9.84957	10.6539	11.4917	11.4917	0	1	25	33	Urban Centre	1.03228	3.03969	2.12849	0
0.952276	1.46162	24.2413	24.2413	25.7633	0	1	4	33	Urban Cluster	1.07563	3.20686	2.29592	0
43.9638	52.1902	66.4284	79.3424	83.093	0	0	1	4	Rural	3.32063	3.46799	4.949	0
19.6034	21.4173	28.5634	32.6219	43.6263	0	0	0	2	Rural	2.90937	3.0761	4.90044	0
122.886	135.734	138.576	146.597	150.026	0	0	38	174	Urban Cluster	2.92473	3.31266	4.20611	0
121.95	132.417	138.068	144.08	147.493	0	0	38	177	Urban Cluster	2.92473	3.31266	4.20611	0
74.2137	74.8629	77.6725	77.7758	80.8092	0	0	0	0	Rural	4.04889	2.79232	4.38664	0
16.4093	98.7627	101.351	110.197	112.769	0	0	20	21	Urban Cluster	1.83301	3.95599	3.21039	0
22.6866	34.1299	45.3386	49.9165	57.9866	0	0	0	2	Rural	2.33753	3.52609	3.8687	0
99.247	122.361	125.819	136.087	158.419	0	22	111	249	Rural	2.23665	3.62391	3.94903	0
43.0909	56.4654	70.3259	74.5102	82.765	0	0	1	22	Rural	2.22947	3.51553	4.25913	0
42.9422	56.5715	70.4378	74.6514	82.8825	0	0	1	22	Rural	2.22947	3.51553	4.25913	0
14.6025	26.4046	38.1641	42.822	50.1701	0	0	0	1	Urban Cluster	1.65142	3.92156	4.05586	0
107.298	133.667	137.138	141.002	153.467	2	28	80	253	Urban Cluster	3.12654	3.19517	4.2035	0
111.05	137.084	140.282	140.548	150.15	0	25	50	245	Urban Cluster	3.12654	3.19517	4.2035	0
111.917	138.208	140.786	141.674	149.664	0	4	45	241	Urban Cluster	3.12654	3.19517	4.2035	0
19.2211	30.9914	42.5125	47.1364	54.8002	0	0	0	3	Rural	1.65142	3.92156	4.05586	0
102.99	123.706	127.137	131.559	154.059	0	29	98	275	Rural	3.02225	3.20649	4.27337	0
100.707	119.761	123.181	129.451	155.685	6	24	112	287	Rural	3.02225	3.20649	4.27337	0
112.295	139.71	143.038	143.183	150.36	0	4	35	237	Urban Cluster	3.12654	3.19517	4.2035	0
109.345	136.878	140.356	143.219	152.777	0	7	40	237	Rural	3.12654	3.19517	4.2035	0
75.906	107.865	111.383	153.244	182.855	11	18	140	584	Urban Cluster	3.12959	3.95129	4.05385	0
100.786	117.953	121.353	126.639	155.237	10	24	114	290	Rural	3.02225	3.20649	4.27337	0
118.033	130.923	139.373	140.889	142.784	0	6	48	181	Urban Cluster	3.04892	3.0848	4.04512	0
115.714	130.34	136.679	140.089	142.699	5	26	58	262	Rural	3.04892	3.0848	4.04512	0
82.6092	107.932	111.428	142.819	174.261	6	38	149	543	Urban Cluster	3.37176	3.75704	4.17368	0
109.919	134.195	136.953	137.647	149.778	0	24	75	244	Rural	2.78087	3.1184	4	0
87.714	112.409	115.895	140.736	169.419	23	31	178	390	Urban Cluster	3.37176	3.75704	4.17368	0
84.8657	112.533	116.036	145.575	173.147	18	33	166	407	Rural	3.37176	3.75704	4.17368	0
114.772	132.523	136.852	140.275	144.188	0	26	57	249	Urban Cluster	3.04892	3.0848	4.04512	0
85.4542	103.921	107.37	133.452	170.361	5	21	84	546	Rural	3.37176	3.75704	4.17368	0
89.8154	106.864	110.291	130.126	165.987	0	30	109	541	Rural	3.92995	3.60696	4.64767	0
116.16	134.826	139.455	142.888	143.819	0	26	48	247	Urban Cluster	3.04892	3.0848	4.04512	0
122.461	127.016	130.994	148.368	151.707	0	3	53	205	Urban Cluster	3.04629	3.18995	4	0
124.506	126.694	133.971	143.852	147.229	0	4	67	210	Rural	3.01656	3.27922	4.00559	0
97.0933	119.903	123.363	135.989	160.231	0	14	113	258	Rural	3.0925	3.7066	4.14882	0
44.177	53.1152	60.1233	64.7429	66.2936	0	0	1	2	Rural	1.34219	3.89148	3.3531	0
16.1726	80.9821	95.1819	96.3274	105.292	0	0	1	21	Rural	2.85262	3.37121	4.66166	0
128.817	138.781	145.942	156.837	160.3	0	0	2	117	Rural	2.41921	3.51508	4.05952	0
96.0709	128.246	131.757	152.008	167.115	0	5	140	354	Rural	3.27228	3.18296	4.56062	0
114.406	121.571	130.419	133.773	141.908	0	16	81	228	Rural	2.68419	3.23857	4.00979	0
86.6544	106.065	109.519	134.121	169.247	5	18	86	537	Rural	3.37176	3.75704	4.17368	0
126.943	137.887	138.075	162.058	165.471	0	0	24	98	Rural	2.41921	3.51508	4.05952	0
79.599	112.565	116.084	154.222	180.437	4	88	143	580	Rural	3.40382	3.65726	4.68321	0
76.6559	108.652	112.17	153.178	182.254	11	18	139	580	Urban Cluster	3.40382	3.65726	4.68321	0
111.504	136.319	155.268	177.191	180.558	1	2	28	60	Rural	2.15852	3.73445	3.85934	0
91.8223	126.536	130.053	156.645	172.613	0	0	121	345	Rural	3.27228	3.18296	4.56062	0
88.6839	122.663	126.181	155.316	174.216	0	4	126	369	Rural	3.40382	3.65726	4.68321	0
89.7101	123.147	126.664	154.345	172.983	0	5	149	369	Rural	3.40382	3.65726	4.68321	0
87.562	118.829	122.342	150.775	172.961	0	22	160	387	Rural	3.40382	3.65726	4.68321	0
110.287	125.638	150.866	168.962	172.279	20	22	35	99	Urban Centre	1.21482	3.98732	2.96211	0
30.5307	124.072	124.435	133.078	138.193	0	0	0	20	Rural	3.12804	3.27509	4.41007	0
38.9037	134.651	137.973	146.631	148.869	0	0	0	20	Rural	3.6174	3.17815	4.684	0
38.2521	103.004	111.325	115.796	117.088	0	0	20	20	Rural	3.59745	3.35125	4.73964	0
34.1984	34.4532	36.3648	40.69	41.2901	0	0	0	1	Rural	3.54803	3.65759	4.99009	0
38.2259	40.1033	41.0965	44.3179	45.3445	0	0	0	1	Rural	3.28563	3.3338	4.83439	0
9.68661	17.5405	31.0429	31.9033	35.5895	0	0	1	3	Rural	4.05044	3.90496	4.79653	0
47.1584	55.6407	60.7155	73.7104	78.1849	0	0	1	13	Rural	3.81604	3.25924	4.24299	0
26.15	33.0709	37.7101	42.641	53.2201	0	0	1	1	Rural	4.36579	3.79938	4.93955	0
35.104	49.0061	62.0935	63.4649	66.6635	0	0	0	12	Rural	2.75384	3.36936	4.85166	0
34.2298	48.3456	61.1129	62.354	65.8251	0	0	0	2	Rural	2.00305	2.97695	5	0
55.9734	62.7592	64.9379	71.1182	77.9066	0	0	0	19	Rural	4.56456	3.71633	5	0
33.1319	96.3002	97.5597	109.967	122.963	0	0	0	13	Urban Cluster	2.09585	3.93202	3.88019	0
56.5865	77.2553	99.2157	111.616	124.01	0	0	13	31	Rural	4.0385	3.54219	4.27389	0
30.2124	126.097	131.84	140.328	140.594	0	0	0	20	Rural	3.5511	3.75718	4.7415	0
32.0169	128.041	134.332	142.281	143.089	0	0	0	20	Rural	3.5511	3.75718	4.7415	0
57.4418	63.3941	63.6382	70.4276	81.6667	0	0	0	3	Rural	4.84084	4.03782	4.9745	0
63.4694	65.2749	68.594	71.4745	80.7833	0	0	0	2	Rural	4.99545	4.02478	4.97075	0
60.9578	62.9056	65.5487	70.4415	80.7893	0	0	0	2	Urban Cluster	2.35119	4.47336	4.27015	0
48.6372	49.6666	52.9813	56.4415	66.3227	0	0	0	2	Urban Cluster	4.23222	3.50968	4.52584	0
80.0123	116.877	123.52	124.062	130.956	0	0	0	0	Urban Cluster	4.78034	3.04266	4.78013	0
85.923	108.233	113.713	114.341	120.913	0	0	0	0	Urban Cluster	4.50772	3.1038	4.64873	0
42.347	67.1064	80.6488	85.5302	93.617	0	0	0	5	Rural	4.47644	3.65986	4.50877	0
116.458	118.301	131.798	135.107	137.656	0	5	77	230	Urban Cluster	3.24671	3.54051	4.04636	0
115.444	120.742	131.092	134.438	140.826	0	6	81	230	Rural	3.24671	3.54051	4.04636	0
120.075	127.658	138.131	139.8	143.188	0	5	48	213	Urban Cluster	2.94612	3.59374	4.00317	0
111.099	125.7	129.172	132.559	145.623	1	37	83	293	Rural	2.68419	3.23857	4.00979	0
110.14	122.623	126.249	129.614	146.021	1	17	95	297	Rural	2.49628	3.60783	4.07002	0
112.726	120.276	127.759	131.104	143.323	1	16	83	303	Rural	2.68419	3.23857	4.00979	0
109.192	126.131	127.314	130.705	147.427	1	37	108	294	Rural	2.49628	3.60783	4.07002	0
111.001	134.454	135.347	137.896	148.311	20	27	65	248	Rural	2.78087	3.1184	4	0
28.5249	30.6763	36.2417	39.8248	50.5513	0	0	0	1	Rural	2.37032	3.63957	4.99661	0
98.7682	127.04	130.532	144.87	161.825	4	6	100	241	Rural	2.70369	3.69879	4.64961	0
14.0139	17.031	26.6398	29.6032	31.8244	0	1	2	3	Urban Cluster	4.12204	3.8967	4.3548	0
13.6913	16.3305	26.559	27.9644	29.6104	1	1	2	3	Urban Centre	4.15699	4.57711	4.12008	0
17.4705	20.9622	24.1058	24.1885	29.3956	1	1	2	3	Urban Centre	1.45968	4.43368	3.32884	0
22.1719	23.6886	23.6891	27.4297	29.0994	0	0	0	6	Rural	2.64309	3.83416	4	0
13.5883	17.9401	20.0674	23.4512	23.455	0	0	5	6	Rural	2.55487	3.14444	4	0
11.45	14.4997	17.3252	22.2395	22.6055	0	0	5	7	Rural	2.58477	3.55088	4	0
18.4781	20.6503	20.6527	22.189	24.9264	0	0	6	7	Rural	2.55487	3.14444	4	0
11.3381	13.9667	16.5839	17.3341	17.3406	0	0	0	2	Urban Cluster	3.83006	3.9784	4.81527	0
16.0993	16.1039	18.7007	18.828	19.0233	0	0	6	7	Rural	2.58477	3.55088	4	0
10.412	15.2211	17.4047	17.4098	17.4149	0	0	0	3	Urban Cluster	3.83006	3.9784	4.81527	0
13.37	14.6957	16.7349	16.7418	17.303	0	4	6	29	Rural	2.58477	3.55088	4	0
8.54562	9.38566	9.51696	9.77657	15.1989	5	5	6	29	Rural	2.04951	3.03698	3.19836	0
27.3934	37.3243	48.3429	49.0116	49.747	0	0	0	2	Rural	4.75973	3.5564	4.81159	0
27.2519	37.1179	48.2531	48.7985	49.9363	0	0	0	2	Rural	4.75973	3.5564	4.81159	0
5.69538	15.6324	21.2048	34.3681	35.9083	0	1	2	4	Rural	4.98883	3.93153	4.90843	0
2.0278	14.6574	22.1965	29.5763	39.6273	1	1	2	4	Urban Cluster	2.19858	3.99754	4.00246	0
10.3066	10.6935	22.1471	29.2168	35.1451	0	1	3	3	Rural	4.82531	3.97706	4.72194	0
10.4995	11.3909	21.1948	30.21	34.6112	0	0	3	3	Rural	4.82531	3.97706	4.72194	0
33.8695	36.2776	38.8799	39.1725	41.392	0	0	0	2	Rural	5	3.91681	4.99839	0
10.0242	14.9432	17.7926	32.4484	33.7745	0	0	2	3	Urban Cluster	4.86611	4.30522	4.60945	0
9.26443	13.9062	15.2716	17.0244	19.6993	0	0	5	29	Urban Cluster	2.60251	3.13787	3.79909	0
11.5828	14.4644	19.0758	30.9272	37.0783	0	0	2	3	Rural	4.86611	4.30522	4.60945	0
25.4453	29.2107	33.9631	36.1326	36.2734	0	0	0	2	Urban Cluster	5	3.91681	4.99839	0
12.0411	16.2968	24.8721	31.0089	33.3556	0	0	2	3	Rural	4.86611	4.30522	4.60945	0
13.0096	20.3033	21.8648	26.2386	26.241	0	0	0	0	Rural	4.16163	3.91574	4.03364	0
17.9421	32.4513	33.0485	37.8834	41.9259	0	0	0	0	Urban Cluster	3.88266	3.89312	4.00463	0
5.41015	15.6245	15.746	15.7595	15.7673	0	0	0	0	Rural	4.16163	3.91574	4.03364	0
3.23007	5.82948	8.58466	14.6687	18.3505	0	0	7	30	Urban Cluster	2.09477	2.90028	3.83893	0
12.0539	16.1904	18.9383	24.7994	24.8031	0	0	0	0	Urban Cluster	4.37684	3.83454	4.07274	0
3.96891	14.1533	15.2389	17.1247	17.129	0	0	0	0	Rural	4.37684	3.83454	4.07274	0
4.31352	4.78378	9.65308	13.6248	18.4765	0	0	7	30	Urban Cluster	2.09477	2.90028	3.83893	0
20.55	26.1196	28.3568	31.9553	35.4817	0	0	0	0	Urban Cluster	3.88266	3.89312	4.00463	0
18.2554	19.8425	23.5722	27.8044	28.9662	0	0	0	0	Urban Cluster	4.41366	3.82601	4.09889	0
19.2511	21.6875	24.9168	27.1493	28.7252	0	0	0	0	Urban Cluster	4.41366	3.82601	4.09889	0
8.7707	11.39	14.0007	20.2205	20.4881	0	0	0	0	Urban Cluster	4.37684	3.83454	4.07274	0
0.61117	10.0313	12.7132	12.7233	12.725	0	0	0	0	Urban Cluster	4.16163	3.91574	4.03364	0
7.88715	7.99731	8.852	9.50382	9.58413	0	1	23	30	Rural	2.07691	3.023	3.73362	0
13.0899	16.2018	29.1229	30.3036	33.7406	0	0	1	1	Urban Cluster	4.98798	3.92325	4.9447	0
20.0482	24.5526	30.4166	31.3265	33.0839	0	0	0	0	Urban Cluster	3.88266	3.89312	4.00463	0
7.04331	9.62168	12.7127	13.8525	15.1473	0	0	0	0	Urban Cluster	3.87021	3.83762	4.03702	0
5.7513	16.9383	21.064	22.9166	23.8743	0	0	1	4	Rural	3.34369	3.5855	4.1749	0
15.0732	15.5774	15.7062	15.7662	20.7803	0	0	0	0	Rural	4.38913	3.25172	4.02064	0
10.8513	11.5261	11.6519	14.4385	18.0091	0	0	0	0	Rural	4.38913	3.25172	4.02064	0
5.84076	8.68356	9.79862	16.1676	17.2573	0	0	0	0	Rural	4.54167	3.48149	4.00748	0
13.4372	17.727	20.2396	21.2401	22.2262	0	0	0	0	Rural	2.80886	3.31653	4	0
6.57642	8.52876	17.1035	17.8278	18.2233	0	0	0	0	Rural	3.30324	3.38682	4	0
9.89334	10.6697	10.9326	17.9343	19.0382	0	0	0	1	Rural	2.97569	3.50328	3.82499	0
7.1857	13.7451	15.0165	15.1459	15.4525	0	0	0	1	Urban Cluster	2.95815	3.05378	3.58299	0
4.04653	6.24105	7.26193	12.3766	13.4525	0	0	0	5	Urban Cluster	2.52373	3.01765	3.10192	0
3.85159	8.89953	9.39859	19.6427	19.7619	0	0	0	0	Urban Cluster	3.94651	3.14028	4	0
7.45579	8.30241	12.9891	18.3189	24.1477	0	0	0	0	Rural	3.27568	3.24036	4	0
3.39646	6.06838	9.75083	12.0918	20.8055	0	0	0	0	Urban Cluster	4.07716	3.01282	4.14321	0
6.41926	7.55512	13.198	15.3336	15.3371	0	0	0	5	Urban Cluster	2.27142	2.96571	3.59943	0
9.68478	11.3479	13.3808	16.4972	18.2913	0	0	0	6	Urban Cluster	2.52763	2.96809	3.18944	0
7.32522	11.3975	12.6214	17.3348	19.3414	0	0	0	5	Urban Cluster	2.52763	2.96809	3.18944	0
9.33309	16.5223	17.527	17.8546	19.6398	0	0	0	6	Urban Cluster	2.52763	2.96809	3.18944	0
8.73501	18.4431	19.0194	19.1669	20.6701	0	0	0	6	Urban Cluster	1.91553	3.59495	3.11719	0
12.038	14.6095	16.9599	20.0855	20.259	0	0	1	7	Urban Centre	1.91553	3.59495	3.11719	0
11.5699	12.8483	16.4645	19.7493	20.3684	0	0	5	7	Urban Cluster	2.22003	3.24292	3.49461	0
11.1985	14.5553	20.2355	21.2331	22.1809	0	0	0	7	Urban Cluster	1.91553	3.59495	3.11719	0
11.6944	13.2671	21.2949	21.5212	22.2545	0	0	0	7	Urban Cluster	1.91553	3.59495	3.11719	0
13.5893	13.9606	18.6307	18.981	24.6682	0	0	0	7	Urban Centre	1.24268	3.67053	2.67378	0
10.6941	14.6834	21.6117	21.6992	22.7688	0	0	0	8	Urban Cluster	2.16206	3.64691	3.62956	0
8.44127	15.4969	18.634	26.9945	27.168	0	0	0	7	Rural	2.34048	3.24893	3.74139	0
9.29666	15.5708	19.2885	30.5717	32.1209	0	0	0	6	Rural	2.73759	3.1958	4	0
5.79757	22.1919	22.2814	24.3024	27.2683	0	0	0	30	Rural	3.14548	3.38065	3.98414	0
5.75112	22.4672	23.3755	24.7589	28.1924	0	0	0	30	Rural	3.14548	3.38065	3.98414	0
6.61059	26.4644	26.7755	29.159	29.9121	0	0	0	31	Rural	3.21575	3.48472	4	0
9.29625	12.101	13.9745	13.9822	13.9903	0	0	0	2	Rural	4.50837	4.16388	4.46406	0
8.46518	8.52462	14.8139	14.8187	14.828	0	0	0	2	Rural	4.36666	3.91172	4.62816	0
11.8587	18.6825	18.6896	18.6972	20.6373	0	0	1	2	Rural	4.29338	3.57889	4.88742	0
6.55572	11.1194	12.26	12.2708	12.2748	0	0	0	2	Rural	4.03785	3.74436	4.75507	0
12.2822	20.8036	20.8107	20.8181	22.5357	0	0	1	3	Rural	4.29338	3.57889	4.88742	0
7.07119	8.45056	19.4861	20.0948	20.3352	0	0	22	29	Rural	2.9891	3.12276	3.75738	0
19.0205	21.9507	26.4595	26.9715	27.3104	0	0	2	4	Rural	4.13865	4.52468	4.78467	0
4.65385	15.5646	15.5784	15.5803	16.8299	0	0	0	2	Urban Cluster	4.03785	3.74436	4.75507	0
3.42017	19.5226	19.68	19.6939	19.6951	0	0	1	2	Rural	4.50837	4.16388	4.46406	0
15.0299	24.9163	27.4858	27.4928	27.5002	0	0	1	3	Urban Cluster	4.17797	4.069	4.37979	0
11.0467	27.5331	28.3884	28.7825	28.7965	0	0	1	3	Urban Cluster	4.17797	4.069	4.37979	0
15.2415	26.5774	26.8604	27.9445	30.136	0	1	1	3	Rural	4.17797	4.069	4.37979	0
6.41825	15.6618	16.1864	17.1162	18.5732	0	0	22	26	Urban Cluster	1.54292	3.00858	2.75812	0
9.7511	17.6606	18.8943	20.1722	21.7244	0	0	1	26	Urban Cluster	2.9891	3.12276	3.75738	0
6.60584	9.94567	11.9144	13.787	14.4068	0	0	22	26	Rural	2.02895	2.94317	3.24789	0
12.0163	17.8872	21.1535	21.4551	21.8198	0	0	1	30	Rural	3.29605	3.2541	4	0
17.4514	21.1806	22.723	29.584	30.112	0	0	1	3	Rural	3.30176	3.79489	4	0
5.54278	13.4053	13.4849	17.0387	18.3458	0	0	0	0	Rural	3.14429	2.91915	3.99903	0
3.83217	11.9644	16.1116	16.1999	16.4627	0	0	0	0	Urban Cluster	3.14429	2.91915	3.99903	0
0.473754	8.58361	15.0681	17.965	18.0703	0	0	0	1	Urban Cluster	3	3.09123	4	0
3.65871	6.99571	15.61	16.5428	20.1989	0	1	23	25	Rural	2.86323	2.89674	4.12521	0
0.187821	0.251372	16.7494	18.6225	20.975	0	0	0	1	Urban Cluster	1.84573	3.08387	3.45591	0
6.38989	6.5156	14.7374	19.7042	23.1208	0	0	0	2	Urban Cluster	2.94693	3.45965	3.98255	0
10.9002	11.81	11.9502	13.429	14.1621	0	0	0	1	Urban Cluster	2.62125	3.00411	3.84848	0
11.1538	15.5762	15.641	18.9429	19.7893	0	0	0	3	Urban Cluster	3.01487	3.6222	4	0
18.8821	18.8822	24.4447	27.8306	28.1848	0	0	1	7	Rural	2.64309	3.83416	4	0
16.3616	16.3626	23.1814	25.0978	25.3889	0	0	6	7	Rural	2.64309	3.83416	4	0
15.2584	15.2607	21.9305	22.5676	23.2673	0	0	6	7	Rural	2.64309	3.83416	4	0
12.6424	12.6427	22.6572	23.6308	25.3132	0	0	6	7	Rural	2.89882	3.4791	4	0
12.1746	12.1783	19.0251	21.2563	22.4006	0	0	6	8	Rural	2.89882	3.4791	4	0
11.1268	11.1292	20.4095	22.2009	22.208	0	0	6	8	Rural	2.36753	3.17253	3.9014	0
16.8193	16.8241	22.0288	32.4469	33.1918	0	0	1	7	Rural	2.81739	2.9484	3.8499	0
7.9893	9.98502	12.196	12.2046	17.6983	0	4	6	29	Rural	2.75021	3.3904	3.54374	0
11.3155	11.3225	14.5717	29.0079	29.4047	0	0	1	29	Rural	2.85351	2.89292	3.95328	0
9.80259	10.0197	10.6838	13.7502	16.2079	0	0	0	6	Urban Cluster	2.52373	3.01765	3.10192	0
3.23643	6.67907	10.406	14.6276	14.6355	0	0	7	29	Rural	2	2.81831	3.6062	0
5.13545	6.877	6.88356	20.2777	21.7481	0	1	1	29	Rural	2.26299	2.92595	3.70161	0
3.40613	13.05	15.3483	15.3546	23.9451	0	0	1	29	Rural	2.52555	2.83634	3.7679	0
13.1467	14.7433	27.9026	29.9497	44.2859	0	0	0	1	Rural	4.19208	3.76593	4.56447	0
12.5651	14.2303	28.1508	32.4299	47.0892	0	0	0	1	Rural	4.01537	3.89637	4.89367	0
6.96571	11.2644	21.9033	29.9861	32.4899	0	0	1	1	Rural	4.19208	3.76593	4.56447	0
10.4656	23.2023	23.5156	38.3379	49.6366	0	0	0	1	Rural	3.5733	3.48148	4.95654	0
6.53217	13.5865	31.8018	34.8662	40.2341	0	0	0	2	Rural	3.04704	3.61679	4	0
11.8333	24.0621	24.7815	40.0662	50.7899	0	0	0	1	Rural	3.5733	3.48148	4.95654	0
16.1806	23.2927	28.7967	43.8581	55.3288	0	0	0	1	Rural	3.5733	3.48148	4.95654	0
9.71547	14.7398	34.9579	37.842	40.9147	0	0	0	2	Rural	3.26779	2.93351	4.20966	0
8.15669	24.7533	29.0412	31.2324	32.432	0	0	0	0	Rural	2.59667	3.38299	4	0
7.8948	24.2383	27.2749	27.5028	30.5251	0	0	0	5	Rural	2.55089	3.26125	4	0
0.262269	5.41521	13.7966	14.9086	19.8337	0	0	0	5	Urban Cluster	2.97569	3.50328	3.82499	0
15.4087	19.388	24.5997	30.1285	32.5481	0	0	0	6	Urban Cluster	2.92604	3.29339	4	0
22.5747	24.4087	30.5837	34.7788	40.2457	0	0	0	6	Rural	2.92604	3.29339	4	0
11.3445	12.2181	14.7413	22.1235	22.2524	0	0	0	6	Urban Cluster	2.42852	3.60957	4	0
4.68019	4.97137	8.00158	10.2056	16.1547	0	0	0	5	Urban Cluster	2.52373	3.01765	3.10192	0
13.1782	13.3084	17.2051	22.7194	26.783	0	0	0	2	Rural	3.60574	3.22075	4	0
5.88215	7.39211	11.6817	13.4448	14.165	0	0	0	5	Urban Cluster	2.52373	3.01765	3.10192	0
6.64091	12.6421	17.3732	19.0956	26.7735	0	0	0	6	Urban Cluster	2.03267	3.67915	3.99993	0
1.89969	10.6049	11.9131	15.7052	15.7445	0	0	0	5	Urban Cluster	2.0128	3.05816	3.21478	0
3.09611	8.68268	13.7205	20.4916	22.9983	0	0	1	6	Rural	2.01263	3.54973	3.65027	0
2.29832	10.145	19.4255	19.5508	21.6205	0	0	0	4	Rural	2.86852	3.56631	4	0
1.5511	7.79985	12.703	28.6254	28.751	0	0	0	4	Urban Cluster	3.48563	4.42101	4.16269	0
3.50999	4.61922	10.7177	19.2017	20.6295	0	0	5	6	Rural	2.01263	3.54973	3.65027	0
4.02502	8.36722	16.0785	22.771	25.2974	0	0	1	4	Rural	3.52158	3.42679	4.0526	0
7.26205	16.0257	16.6013	16.6934	22.5685	0	0	0	3	Urban Cluster	2.20003	3.97928	4	0
7.64873	14.8519	16.1426	25.3856	25.487	0	0	5	6	Urban Cluster	2.03267	3.67915	3.99993	0
10.876	10.9178	12.5093	12.5822	17.9033	0	0	5	6	Urban Cluster	2.04445	3.0003	3.25502	0
11.1233	11.4703	12.182	12.6572	18.0725	0	0	5	6	Urban Cluster	2.04445	3.0003	3.25502	0
7.12414	10.769	12.8832	13.3697	16.0318	0	0	5	7	Urban Cluster	1.91553	3.59495	3.11719	0
5.82127	8.2486	11.7925	11.8921	17.3232	0	0	5	7	Urban Cluster	2.04445	3.0003	3.25502	0
13.8163	14.7149	20.2324	20.2324	21.3942	0	2	10	33	Urban Centre	1.00166	3.05315	1.39475	0
19.3797	19.3797	20.3342	20.3342	20.4971	0	0	6	34	Rural	1.86951	3.30306	3.23202	0
5.83585	6.80975	21.4061	21.4061	22.9212	0	1	4	33	Urban Cluster	1.07563	3.20686	2.29592	0
18.0546	18.9029	18.9485	20.1093	21.3958	0	1	9	33	Urban Centre	1.00166	3.05315	1.39475	0
40.2862	40.8736	51.2369	54.7786	54.7786	0	0	0	2	Rural	2.30742	3.55003	3.57806	0
39.3036	40.0575	55.7802	55.8019	55.8019	0	0	0	2	Rural	2.30742	3.55003	3.57806	0
38.9138	39.7945	56.8559	56.8559	58.1997	0	0	0	2	Rural	2.30742	3.55003	3.57806	0
3.6858	5.52039	6.95617	8.05192	9.1707	0	1	1	1	Urban Centre	1	3.98326	1.86539	0
0.0122913	9.75765	10.7805	10.928	12.9543	0	0	0	0	Urban Cluster	1.00837	3.30357	2.14564	0
10.9121	22.4339	28.1572	28.5269	29.9984	0	0	0	1	Urban Cluster	1	3.96264	2.0651	0
10.9077	22.3872	28.1723	28.5396	29.9476	0	0	0	1	Urban Cluster	1	3.96264	2.0651	0
10.9824	22.0777	28.1669	28.5205	29.6252	0	0	0	1	Urban Cluster	1	3.96264	2.0651	0
10.7637	22.393	28.3309	28.6957	29.9318	0	0	0	1	Urban Cluster	1	3.96264	2.0651	0
8.2672	14.4167	16.0005	16.2357	17.392	0	0	1	2	Rural	1	3.93461	2.00135	0
5.67407	6.28788	9.2331	12.3504	12.8216	0	0	0	0	Urban Cluster	1.07131	2.99541	2.6082	0
3.17797	11.164	12.9658	14.6038	16.8878	0	0	1	1	Urban Centre	1	3.94394	2.0566	0
5.04525	6.78455	8.41268	9.0024	9.82183	0	1	1	1	Urban Centre	1	3.98326	1.86539	0
5.3875	10.4038	10.8742	11.3347	11.9335	0	0	0	2	Urban Centre	1	3.99123	2	0
2.44403	3.69117	5.91831	6.76329	7.79306	0	1	1	2	Urban Centre	1	4	1	0
6.66327	6.78135	10.7988	12.8038	13.2944	0	0	0	0	Urban Cluster	1.07131	2.99541	2.6082	0
6.16018	6.86323	10.7174	12.6723	13.4836	0	0	0	0	Urban Cluster	1.07131	2.99541	2.6082	0
3.63876	8.91472	10.3617	10.6725	15.3822	0	0	1	1	Urban Cluster	1	3.98522	2	0
1.60815	5.07473	5.20356	5.70724	5.74814	0	0	0	2	Urban Centre	1	4	2	0
7.57468	15.7705	15.8847	16.6313	20.1919	0	0	0	2	Urban Cluster	1	3.87192	2.6369	0
1.69222	4.23094	5.68733	6.25373	7.59344	0	1	1	2	Urban Centre	1	4	1	0
2.35443	9.86859	12.474	14.1296	15.6645	0	0	1	4	Urban Cluster	1	3.96235	1.48551	0
3.24615	3.65213	6.6334	7.60911	8.47531	0	1	1	2	Urban Centre	1	4	1.44386	0
7.33651	7.754	10.4057	11.541	14.819	0	0	0	0	Urban Cluster	1.19981	3.78934	2.4047	0
2.24546	7.85572	8.06075	10.5537	11.4683	0	0	0	0	Urban Cluster	1	4.0495	2.07146	0
5.61261	7.66554	7.69506	8.13867	10.1716	0	0	0	2	Urban Cluster	1	3.99501	2	0
7.11642	7.1418	11.2314	14.3498	17.4799	0	0	0	2	Urban Cluster	1	3.98266	2.09696	0
6.58593	9.73332	14.9359	15.1027	16.409	0	0	1	2	Urban Cluster	1	3.87192	2.6369	0
6.20342	12.3182	19.0276	19.5145	19.7165	0	0	1	1	Urban Cluster	1	3.87192	2.6369	0
2.77377	5.90718	6.23392	6.42127	6.47727	0	0	0	2	Urban Centre	1	3.98898	2	0
4.40059	5.46399	7.45494	7.98421	8.1107	0	0	0	2	Urban Cluster	1	3.98898	2	0
7.66806	7.87924	15.4745	15.951	17.745	0	0	1	2	Urban Centre	1	3.98244	2	0
5.67267	5.70722	6.65633	8.54545	8.94875	0	0	0	2	Urban Cluster	1	3.99501	2	0
7.53529	7.53891	12.849	12.9753	15.7864	0	0	0	7	Urban Cluster	1	3.98266	2.09696	0
3.28554	4.2784	6.56492	15.834	16.1222	0	0	0	1	Urban Cluster	1	3.32225	2.53654	0
2.20559	3.18434	3.84135	4.31945	4.35984	1	1	1	2	Urban Centre	1	4	1	0
2.37278	2.97381	3.85215	4.68844	4.69375	1	1	1	2	Urban Centre	1	4	1	0
4.03402	8.05533	9.04498	9.12533	10.8406	0	1	1	3	Urban Centre	1	3.99712	1.72593	0
1.77815	3.25228	5.81389	5.96162	7.04291	0	0	0	0	Urban Cluster	1.00066	3.96	1.53973	0
0.7407	2.10572	3.25558	4.62395	6.73646	1	1	1	1	Urban Centre	1	3.9993	1.32999	0
5.79851	5.8713	9.10663	10.2777	13.7256	0	0	0	0	Rural	1.10193	3.22468	2.50083	0
12.5845	12.6099	13.9311	18.463	19.6898	0	0	0	0	Rural	1	3.60577	3.05349	0
2.76569	2.83722	3.94651	5.28905	5.77314	1	1	1	2	Urban Centre	1	4	1.04628	0
2.73315	2.86341	3.96282	5.31775	5.78576	1	1	1	2	Urban Centre	1	4	1.04628	0
2.51747	10.6443	11.2092	12.6975	13.6662	0	0	1	4	Urban Cluster	1	3.94586	1.59199	0
8.12603	9.28475	9.32724	12.3095	16.4955	0	0	1	3	Urban Cluster	1.94171	3.60566	3	0
8.08741	8.37792	10.0893	12.8783	16.3481	0	0	1	3	Urban Cluster	1.94171	3.60566	3	0
2.80583	7.4753	12.486	13.5074	13.5107	0	0	0	0	Urban Cluster	1	3.90184	2.17358	0
3.43467	4.07186	4.31665	4.55543	6.2071	0	0	0	1	Urban Centre	1	3.99971	2	0
1.3462	4.48187	4.62726	5.33534	5.45564	0	0	0	1	Urban Centre	1	3.99315	2	0
1.31648	4.46805	4.61217	5.31035	5.42844	0	0	0	1	Urban Centre	1	3.99315	2	0
7.46431	7.46796	12.3232	12.9735	16.5213	0	0	0	2	Urban Cluster	1	3.98266	2.09696	0
3.66951	13.8187	16.8756	16.9014	17.4549	0	0	1	1	Urban Cluster	1	3.87192	2.6369	0
12.0643	13.4197	15.742	17.6369	18.5289	0	0	1	2	Rural	1.03622	3.82694	2.93785	0
2.40856	2.61382	2.92236	4.24951	5.17112	1	1	1	2	Urban Centre	1	4	1	0
7.29876	9.25173	13.0817	13.0935	14.4056	0	0	1	2	Rural	1.53677	3.41878	2.97902	0
7.91772	7.92002	12.4649	12.6285	15.6608	0	0	0	7	Urban Cluster	1	3.98266	2.09696	0
9.51782	10.5061	10.8276	18.1072	18.9526	0	0	0	2	Urban Cluster	1	3.08668	2.08668	0
6.13372	12.4608	14.3973	16.0373	16.4815	0	0	0	0	Urban Cluster	1	3.76571	2.34839	0
6.17781	9.37563	15.3322	15.8616	17.312	0	0	0	0	Urban Cluster	1	3.91947	2.62069	0
2.67861	5.81639	7.57338	7.77167	9.48795	0	1	1	3	Urban Centre	1	4	1.38586	0
4.89373	9.14071	9.71271	10.0778	10.2015	0	0	0	2	Urban Centre	1	3.99123	2	0
5.05517	9.57629	10.3725	10.4785	10.7958	0	0	0	2	Urban Centre	1	3.99123	2	0
4.60653	6.76622	9.37037	9.69676	11.2762	0	1	1	4	Urban Centre	1	4	2	0
0.440874	1.53913	3.43703	6.27766	6.79388	1	1	1	1	Urban Centre	1	4	1.19574	0
0.447578	1.52291	3.41738	6.2753	6.77714	1	1	1	1	Urban Centre	1	4	1.19574	0
5.00147	8.97553	16.0394	18.3809	18.5528	0	0	1	1	Urban Centre	1	3.93054	2.12546	0
0.261101	21.6287	23.9857	29.5247	36.743	0	0	0	0	Urban Cluster	3.74268	3.50949	4.04542	0
9.8343	10.0947	10.5581	14.4106	19.0236	0	0	0	1	Urban Cluster	1	3.06511	2.74185	0
10.888	11.5383	11.8628	18.7236	19.4515	0	0	0	2	Urban Cluster	1	3.4462	2.83445	0
3.68	12.9153	13.8248	16.6674	17.2903	0	0	1	1	Rural	1.53677	3.41878	2.97902	0
2.00719	4.65657	8.60857	11.531	11.6257	0	0	0	0	Urban Cluster	1	3.83898	2.27807	0
2.58593	3.50571	6.52903	9.42586	9.53357	0	0	0	0	Rural	1	3.83898	2.27807	0
5.99826	6.05207	10.0653	12.577	16.3341	0	0	1	4	Urban Cluster	1	3.91917	2.00693	0
0.141362	14.4562	16.3777	19.9642	20.7865	0	0	1	1	Urban Cluster	1	3.94851	2.32798	0
2.24689	7.73294	8.87221	10.0757	10.4337	0	0	0	2	Urban Cluster	1	3.99665	2	0
3.12005	3.16818	10.8782	13.9793	14.836	0	0	0	4	Urban Cluster	1	4	2.7008	0
2.06369	5.62171	7.00256	10.9578	12.018	0	0	1	4	Urban Centre	1	3.97108	1.94355	0
3.59746	5.39886	5.52112	6.10787	6.46445	0	0	0	1	Urban Centre	1	3.99991	1.53404	0
4.15126	4.38576	5.17296	5.65874	10.1763	0	1	1	1	Urban Centre	1	3.99662	1.92176	0
8.22486	13.7976	22.1535	24.9461	26.2351	0	0	0	1	Rural	1.91848	3.30827	3	0
6.16843	6.58984	8.13002	9.42412	11.4674	0	0	0	0	Urban Cluster	1.00799	3.84873	2.41982	0
6.70947	6.89143	7.56103	8.54795	12.465	0	0	0	0	Urban Cluster	1.00176	3.73314	2.66386	0
2.58687	2.64856	2.87768	4.52153	4.53091	0	0	0	1	Urban Centre	1	3.99946	1.75989	0
2.4561	2.52713	2.75009	4.35917	4.679	0	0	0	1	Urban Centre	1	3.99946	1.75989	0
6.2816	12.372	12.8157	14.709	17.5849	0	0	0	1	Urban Cluster	1	3.80593	2	0
1.42002	6.04342	6.32659	6.78159	6.88174	1	1	1	3	Urban Centre	1	4	1.25486	0
7.89969	8.17027	11.0272	13.3181	14.7919	0	0	0	1	Urban Cluster	1	3.80593	2	0
1.31265	1.88849	2.30566	3.53848	3.80741	0	0	0	1	Urban Centre	1	3.97597	1.28904	0
3.84836	6.15239	6.72835	8.88064	9.18266	0	0	0	1	Urban Cluster	1.03811	3.51106	2.94302	0
7.70912	7.7696	10.8582	13.7152	14.724	0	0	0	1	Urban Cluster	1.00009	3.98265	2.13972	0
4.80415	10.5663	13.9343	17.2134	18.3996	0	0	0	0	Urban Cluster	1	3.88666	2.71378	0
11.5738	21.1384	27.7997	28.1175	28.6977	0	0	0	1	Urban Cluster	1	3.97782	2	0
11.6764	21.1914	27.6557	27.9782	28.7731	0	0	0	1	Urban Cluster	1	3.97782	2	0
6.0638	6.12537	8.46734	14.4852	19.2677	0	0	0	7	Urban Cluster	1	3.9769	2.89432	0
5.28754	9.75934	9.76214	14.2466	14.9652	0	0	0	4	Urban Cluster	1	3.9226	2.14659	0
3.91936	3.95322	9.82023	14.0463	14.2474	0	0	0	4	Urban Cluster	1	3.99917	3	0
9.21063	9.94216	11.4797	14.902	14.9128	0	0	1	4	Urban Cluster	1	3.93919	2.11396	0
0.864521	9.63294	10.9417	12.6949	16.2903	0	0	0	0	Urban Cluster	1	3.90184	2.17358	0
1.51208	8.47695	12.157	12.8013	15.0182	0	0	0	0	Urban Cluster	1	3.90184	2.17358	0
0.559879	0.749744	2.64509	3.1996	3.24352	0	0	0	0	Urban Centre	1	3.95791	1.3045	0
5.19676	8.40822	12.6683	15.3206	18.8267	0	0	0	0	Rural	1	3.95957	2.88088	0
9.53233	9.6846	11.0246	11.0723	14.9757	0	0	0	0	Urban Cluster	1	3.95957	2.88088	0
9.49327	11.1948	11.7121	12.1227	13.022	0	0	1	2	Urban Centre	1	3.97447	2.003	0
8.21734	10.121	10.3677	10.9146	11.0004	0	0	1	1	Urban Centre	1	3.99815	2	0
2.17306	4.30095	5.39501	6.04541	6.46544	0	0	0	2	Urban Centre	1	3.98949	2	0
5.44701	5.98405	6.3274	6.94434	7.3743	0	0	0	1	Urban Centre	1	3.97187	1.61655	0
5.81408	6.19831	6.83575	7.01717	7.20284	0	0	0	1	Urban Centre	1	3.97187	1.61655	0
9.38454	10.0307	11.9556	12.8255	12.912	0	0	1	2	Urban Centre	1	3.99823	1.26225	0
9.53061	10.191	12.1064	12.884	12.9672	0	0	1	2	Urban Centre	1	3.99823	1.26225	0
14.4465	21.2283	24.592	24.9605	26.9198	0	0	0	1	Urban Cluster	1	3.98876	2	0
8.71464	10.125	13.3555	14.7845	18.45	0	0	0	0	Rural	1.03246	3.9295	3	0
9.17774	12.5655	13.6573	14.0534	14.6068	0	0	0	0	Urban Cluster	1.07166	3.97615	2.08732	0
6.62555	9.82339	10.0054	12.2178	14.6296	0	0	1	3	Urban Cluster	1.94171	3.60566	3	0
5.17783	10.26	10.2638	14.3746	14.5269	0	0	0	4	Urban Cluster	1	3.9226	2.14659	0
1.27671	4.06943	4.94392	5.46714	6.26049	1	1	1	2	Urban Centre	1	4	1.0828	0
8.47605	9.70005	13.7317	14.8406	18.2877	0	0	0	0	Rural	1.03246	3.9295	3	0
7.55428	7.76904	10.1398	10.1903	10.2601	0	0	1	1	Urban Centre	1	3.99935	2.01304	0
7.1997	8.66982	8.76285	11.1396	11.3051	0	0	1	1	Urban Centre	1	3.99935	2.01304	0
7.25406	8.74657	10.4606	12.9706	13.0569	0	0	1	1	Urban Centre	1	4	2	0
8.26731	10.4905	10.692	12.8895	13.2312	0	0	1	1	Urban Centre	1	4	2	0
6.59269	8.88788	13.012	16.3794	16.4538	0	0	0	2	Urban Centre	1	3.94448	2	0
2.15541	5.52337	6.72712	11.2311	11.7414	0	0	1	4	Urban Centre	1	3.97108	1.94355	0
1.73474	1.9705	2.81166	3.47686	3.58441	0	0	0	1	Urban Centre	1	3.99811	1.00197	0
2.72668	10.1693	10.3179	12.6618	13.6943	0	0	1	4	Urban Cluster	1	3.94586	1.59199	0
3.3642	10.9316	11.5406	13.0396	15.6089	0	0	1	4	Urban Cluster	1	3.94586	1.59199	0
5.33778	6.55649	8.54475	12.7792	13.6268	0	0	0	0	Rural	2	2.99457	3.03297	0
5.78643	7.17778	11.6739	13.0944	15.3969	0	0	1	4	Urban Cluster	1	3.9529	2.07888	0
5.95241	9.71788	13.5622	14.9878	17.3827	0	0	1	2	Urban Centre	1	3.98244	2	0
1.35938	4.16686	7.04213	7.15471	7.1573	0	0	0	2	Urban Centre	1	3.99665	2	0
2.18429	3.30418	6.14004	6.23143	6.54392	0	0	0	2	Urban Centre	1	3.99665	2	0
0.789891	3.84545	4.09127	4.78438	4.82288	0	0	0	2	Urban Centre	1	3.99976	1.19447	0
5.61561	6.24044	6.51012	6.69922	7.13417	0	0	0	1	Urban Centre	1	3.97187	1.61655	0
4.52928	4.7332	9.9803	12.8434	14.4183	0	0	0	1	Urban Cluster	1	3.46453	2.53799	0
4.82604	5.68677	5.71023	7.4668	7.91383	0	0	0	1	Urban Centre	1	3.99688	2	0
3.90695	4.21844	9.3401	13.0977	14.8125	0	0	0	1	Urban Cluster	1	3.46453	2.53799	0
3.50239	11.5481	18.5029	19.2426	19.7389	0	0	1	2	Urban Centre	1	3.94394	2.0566	0
2.57917	2.69407	2.92069	4.45414	4.93824	1	1	1	2	Urban Centre	1	4	1	0
1.82424	3.53742	3.71347	6.83481	6.91949	0	1	1	1	Urban Centre	1	3.9993	1.32999	0
2.86274	10.7048	14.995	15.1831	17.3298	0	0	1	3	Rural	1	3.92547	2.03685	0
1.02887	1.65159	1.74031	1.90819	2.37586	0	0	0	0	Urban Centre	1	4	1.00038	0
6.24113	7.89616	8.58641	11.5953	13.2563	0	0	1	3	Urban Cluster	1.02745	3.24146	2.88106	0
3.82593	4.8186	6.94735	8.03355	8.1756	0	0	0	1	Urban Centre	1	3.57385	2.00244	0
0.70339	1.51177	1.64656	2.04696	2.11708	0	0	0	1	Urban Centre	1	3.97597	1.28904	0
10.4478	12.348	13.3666	15.221	16.7011	0	0	0	0	Urban Cluster	1	3.96676	2.03057	0
1.87337	3.46542	3.47848	4.16351	4.56561	1	1	1	2	Urban Centre	1	4	1	0
1.70468	8.75671	14.0258	16.467	16.4704	0	0	0	1	Urban Cluster	1	3.99292	2.02559	0
1.88614	2.80492	6.6361	14.103	14.7	0	0	0	1	Urban Cluster	1	3.32225	2.53654	0
7.45321	7.89754	7.91944	8.73013	15.2166	0	0	1	3	Rural	1.02745	3.24146	2.88106	0
1.27239	1.60804	1.77128	1.89601	2.83795	0	0	0	1	Urban Centre	1	4	1.07425	0
1.05602	1.27284	1.46837	1.67583	2.75209	0	0	0	0	Urban Centre	1	4	1.07425	0
5.82622	7.45034	8.47655	8.63617	9.23504	0	1	1	1	Urban Centre	1	3.99935	2.01304	0
8.09157	12.0115	14.3446	14.5792	15.1318	0	0	0	0	Urban Cluster	1.07166	3.97615	2.08732	0
10.4263	23.3624	28.5358	28.9396	30.9097	0	0	0	1	Urban Cluster	1	3.96264	2.0651	0
10.9006	22.5271	28.1504	28.5243	30.0967	0	0	0	1	Urban Cluster	1	3.96264	2.0651	0
1.29637	8.31708	9.36243	9.47531	11.1185	0	0	0	0	Urban Cluster	1	3.98668	2	0
5.25609	6.17076	6.4122	7.06686	8.62603	0	1	1	2	Urban Centre	1	3.98326	1.86539	0
5.26102	7.29317	8.15356	8.2121	9.2086	0	1	1	2	Urban Centre	1.01311	3.70231	2.09434	0
3.48391	5.85768	6.60638	6.77495	7.34511	0	0	0	1	Urban Centre	1	3.98898	2	0
1.98817	2.48697	8.37171	11.3894	12.0958	0	0	1	3	Urban Centre	1	3.97883	2.04578	0
4.1019	9.06636	13.2889	15.0165	15.2778	0	0	1	1	Urban Centre	1	3.94394	2.0566	0
8.30486	16.683	16.8072	17.6478	20.036	0	0	1	2	Urban Centre	1	4	2	0
4.58234	6.78396	9.37174	13.7921	14.3733	0	0	0	0	Rural	1.01171	4.30584	2.66407	0
1.37954	2.52609	2.60744	2.71042	3.03431	0	0	0	1	Urban Centre	1	4	1	0
7.05426	8.98809	15.0367	15.1231	16.4497	0	0	0	1	Urban Cluster	1	3.85581	2.01942	0
3.52276	15.5833	17.4337	19.775	20.1608	0	0	0	2	Urban Centre	1	3.96739	2	0
1.44078	8.1785	9.33667	9.44177	11.2642	0	0	0	0	Urban Cluster	1	3.98668	2	0
1.70126	8.27428	9.22983	12.0394	17.4956	0	0	0	0	Urban Cluster	1.02837	3.95893	2.16853	0
4.47342	6.6743	7.97648	8.73775	9.72763	0	1	1	4	Urban Centre	1	3.99434	2	0
2.35068	2.40224	8.71584	17.681	18.4355	0	0	0	5	Urban Cluster	1	3.93919	2.11396	0
6.07721	9.87731	10.379	12.5979	12.7253	0	0	1	3	Rural	1.47728	2.91477	3	0
2.46882	6.3085	7.1324	7.27701	7.81424	0	1	1	3	Urban Centre	1	3.9999	1.52855	0
12.3232	18.5388	20.0312	24.2815	25.8236	0	0	0	1	Urban Cluster	1	3.53432	2.09475	0
12.134	22.8449	26.8151	27.2267	29.3601	0	0	0	1	Urban Cluster	1	4	2.05523	0
11.2328	23.1472	27.7193	28.1287	30.1897	0	0	0	1	Urban Cluster	1	3.96264	2.0651	0
12.5974	22.6103	26.3555	26.7639	28.9028	0	0	0	1	Urban Cluster	1	4	2	0
12.3381	22.7758	26.6106	27.0224	29.171	0	0	0	1	Urban Cluster	1	4	2.05523	0
11.1452	23.1279	27.8107	28.2176	30.2536	0	0	0	1	Urban Cluster	1	3.96264	2.0651	0
2.70892	2.89083	3.95644	5.32533	5.77613	1	1	1	2	Urban Centre	1	4	1.04628	0
3.77227	9.33792	9.94837	12.8045	14.5484	0	0	0	0	Urban Cluster	1.63927	3.13904	3.00073	0
5.00605	16.7339	19.5381	20.7378	21.1225	0	0	1	2	Urban Centre	1	3.98431	2	0
6.24555	6.67934	11.5578	12.4124	14.9006	0	0	0	1	Urban Cluster	1	3.46453	2.53799	0
2.88425	3.67639	4.42179	9.55215	10.0134	0	0	0	1	Urban Centre	1	3.96081	2.50792	0
2.87174	3.6675	4.44141	9.54986	10.0119	0	0	0	1	Urban Centre	1	3.96081	2.50792	0
2.87089	3.65503	4.37873	9.59115	10.0514	0	0	0	1	Urban Centre	1	3.96081	2.50792	0
2.0082	2.89259	3.12229	6.74807	7.6719	1	1	1	1	Urban Centre	1	3.99519	1.33384	0
0.723708	5.67561	6.10853	6.35445	7.15184	0	0	0	0	Urban Cluster	1	3.98191	1.97868	0
4.51125	8.6018	10.668	10.9315	11.6739	0	0	1	3	Urban Cluster	1.01311	3.70231	2.09434	0
8.89669	9.5225	10.4132	15.5801	16.7942	0	0	0	2	Urban Cluster	1	3	3	0
4.44167	6.57019	10.2119	13.9838	14.4156	0	0	0	0	Urban Cluster	1.04332	3.94331	2.12703	0
1.97563	9.63029	10.0607	10.7128	11.2115	0	0	1	1	Urban Cluster	1	3.98522	2	0
2.49141	10.2556	15.5733	15.765	17.2987	0	0	1	1	Urban Cluster	1	3.94394	2.0566	0
7.3534	8.38252	10.1316	11.8873	12.5923	0	0	1	4	Urban Centre	1	3.9966	1.23223	0
7.48692	8.68822	10.9932	11.7075	12.7773	0	0	1	4	Urban Cluster	1	3.91917	2.00693	0
2.57496	2.93843	4.74349	5.9266	6.06412	0	0	0	1	Urban Centre	1	3.97597	1.28904	0
3.9756	7.02269	11.4253	11.6012	13.036	0	0	1	3	Urban Cluster	1.00828	3.51451	2.98092	0
6.01145	16.9799	19.802	20.3733	20.6728	0	0	1	2	Urban Centre	1	3.98431	2	0
1.73097	3.38804	3.74533	5.56432	5.56954	1	1	1	2	Urban Centre	1	3.99823	1.26225	0
1.6978	3.41402	3.97302	5.76778	5.84743	1	1	1	2	Urban Centre	1	3.99823	1.26225	0
4.07878	5.03615	6.58158	7.24303	7.45302	1	1	1	2	Urban Centre	1	3.98326	1.86539	0
0.679927	3.46656	3.50858	3.50875	3.50963	0	0	0	2	Urban Centre	1	4	1.47787	0
0.79705	8.6554	10.3326	12.1813	13.1659	0	0	0	0	Urban Cluster	1	3.9816	2.10805	0
0.813876	8.83716	10.1539	12.2953	12.8407	0	0	0	0	Urban Cluster	1	3.9816	2.10805	0
1.96872	4.32064	5.48488	7.18367	7.18884	0	1	1	1	Urban Centre	1	3.99823	1.26225	0
1.04846	1.24997	2.85166	2.9983	3.54017	0	0	0	0	Urban Centre	1	3.99946	1.75989	0
0.120017	12.789	13.9316	17.49	18.5326	0	0	1	1	Urban Cluster	1	3.85581	2.01942	0
0.0764221	12.6166	13.9457	17.2979	18.7247	0	0	1	1	Urban Cluster	1	3.85581	2.01942	0
1.86468	5.96317	8.89188	10.7287	11.036	0	0	1	3	Urban Cluster	1.01311	3.70231	2.09434	0
1.51088	6.6443	6.76472	9.94347	10.8237	0	0	0	1	Urban Cluster	1.00215	3.09773	2.8866	0
13.2543	22.5194	25.6916	26.1062	28.3376	0	0	0	1	Urban Cluster	1	3.98876	2	0
36.5981	40.0146	52.4948	52.925	53.8483	0	0	0	0	Urban Cluster	4.14995	3.82947	4.07794	0
5.33591	8.7428	9.19974	10.6885	12.7364	0	0	1	4	Urban Cluster	1	3.91917	2.00693	0
5.26523	9.20982	13.2379	13.6899	15.5051	0	0	1	4	Rural	1	3.91917	2.00693	0
0.437642	1.59763	3.52066	6.27283	6.85399	1	1	1	1	Urban Centre	1	4	1.19574	0
0.117172	0.210804	2.25955	2.92889	3.68492	0	0	0	0	Urban Centre	1	3.95791	1.3045	0
6.0816	8.62557	12.1051	14.4466	18.5145	0	0	0	0	Rural	1	3.95957	2.88088	0
9.22085	10.099	11.7815	12.5375	12.8718	0	0	0	2	Urban Cluster	1	3.99369	2	0
2.63051	6.01222	6.64159	7.89128	8.37578	0	0	0	2	Urban Centre	1	3.98949	2	0
1.97634	2.18965	2.31632	2.9904	3.07545	0	0	0	0	Urban Centre	1	4	1.47787	0
5.71009	6.18405	6.29297	7.22177	7.22961	0	0	0	1	Urban Centre	1	3.57385	2.00244	0
5.78333	6.1257	6.29745	6.70675	7.05074	0	0	0	1	Urban Centre	1	3.57385	2.00244	0
2.53533	6.21251	6.72274	8.05408	8.54608	0	0	0	2	Urban Centre	1	3.98949	2	0
1.23492	1.58241	1.75667	1.88624	2.80861	0	0	0	1	Urban Centre	1	4	1.07425	0
9.35894	14.3274	14.5397	14.6822	17.149	0	0	1	2	Urban Centre	1	4	2	0
8.80459	11.2314	13.048	14.1734	14.5769	0	0	1	2	Urban Centre	1	3.99712	1.72593	0
16.4065	17.883	22.6902	22.8267	23.187	0	0	0	1	Urban Cluster	1	3.90619	2.0622	0
6.23635	6.77923	12.2698	13.4105	16.0155	0	0	1	4	Urban Cluster	1	3.9529	2.07888	0
4.76126	11.0792	16.139	17.2118	18.0427	0	0	0	0	Rural	1.07166	3.97615	2.08732	0
3.66709	5.49126	6.76385	7.08425	7.18541	0	1	1	2	Urban Centre	1	4	1.94063	0
6.40778	12.8374	15.943	17.8754	18.6263	0	0	0	2	Urban Centre	1.00103	3.9349	2.01568	0
7.15336	10.2779	12.9067	13.6051	14.7328	0	0	0	2	Urban Cluster	1	3.99369	2	0
6.57355	10.5431	13.359	13.5832	15.3136	0	0	0	2	Urban Cluster	1	3.99369	2	0
1.56799	6.05385	6.30877	10.8838	11.9219	0	0	0	1	Urban Cluster	1.00215	3.09773	2.8866	0
4.09805	4.13404	9.52487	11.7016	13.654	0	0	0	1	Urban Cluster	1	3.46453	2.53799	0
3.90903	14.3706	17.8382	18.6412	19.0302	0	0	0	2	Urban Centre	1	3.96739	2	0
6.03103	8.40771	16.4125	17.7039	17.7215	0	0	0	2	Urban Centre	1	3.94252	2.10486	0
6.78016	7.51378	17.1601	17.7246	17.7573	0	0	1	2	Urban Centre	1	3.93054	2.12546	0
8.80735	10.5134	12.5587	13.955	14.2733	0	0	1	2	Urban Centre	1	4	2	0
9.62605	10.5141	12.3009	13.298	13.8502	0	0	1	2	Urban Centre	1	3.99823	1.26225	0
4.45774	6.64292	7.98535	8.70265	9.71675	0	1	1	4	Urban Centre	1	3.99434	2	0
1.96768	4.76443	5.58192	5.73721	6.27156	0	0	0	1	Urban Centre	1	3.99405	1.49741	0
2.1156	2.66638	7.52191	10.5037	11.6764	0	0	0	1	Urban Cluster	1	3.32225	2.53654	0
5.83346	8.97979	14.9358	17.0126	17.6364	0	0	1	3	Rural	1.02346	3.87661	3	0
1.63568	3.97862	4.13118	4.79272	6.04331	1	1	1	2	Urban Centre	1	4	1	0
3.73033	3.75896	9.47256	14.4612	14.5761	0	0	0	4	Urban Cluster	1	3.99917	3	0
0.140152	10.2644	12.1429	13.034	13.3839	0	0	1	4	Urban Cluster	1	3.96235	1.48551	0
6.67452	7.43419	10.2313	11.0291	12.1233	0	1	1	4	Urban Centre	1	3.9966	1.23223	0
1.28614	8.32571	9.24806	9.57189	11.0992	0	0	0	0	Urban Cluster	1	3.98668	2	0
2.83321	7.45797	7.7978	10.7817	11.8677	0	0	0	0	Urban Cluster	1	4.0495	2.07146	0
8.74441	8.94936	10.6658	11.4226	15.3046	0	0	0	0	Urban Cluster	1	3.95957	2.88088	0
8.43932	8.48091	20.1364	20.142	21.7586	0	0	1	29	Rural	2.2705	2.91628	3.34551	0
3.64167	13.5297	16.8381	22.8504	23.0753	0	0	1	29	Urban Cluster	2.08717	2.83017	3.80648	0
5.16619	8.30383	18.0954	18.4116	19.2078	0	0	23	29	Rural	2.34526	2.95199	3.79777	0
8.79308	13.0212	13.5497	14.3865	14.9424	0	0	24	30	Rural	2.08717	2.83017	3.80648	0
[truncated: 101,065 more rows]
